# Supplementary material for: MBOAT7-driven lysophosphatidylinositol acylation in adipocytes contributes to systemic glucose homeostasis
Source: J Lipid Res. 2023 Feb 18;64(4):100349. doi: 10.1016/j.jlr.2023.100349 (PMC10041558; doi:10.1016/j.jlr.2023.100349)
Supplement: Supplemental Data [file mmc1.xlsx]

## Sheet: gene_exp
test_id	gene	locus	Flox_Chow_0	Flox_Chow_1	Flox_Chow_2	Flox_Chow_3	Flox_HFD_0	Flox_HFD_1	Flox_HFD_2	Flox_HFD_3	FloxCre_Chow_0	FloxCre_Chow_1	FloxCre_Chow_2	FloxCre_Chow_3	FloxCre_HFD_0	FloxCre_HFD_1	FloxCre_HFD_2	FloxCre_HFD_3	test_id	gene	locus	sample_1	sample_2	status	value_1	value_2	log2(fold_change)	test_stat	p_value	q_value	significant	sample_1	sample_2	status	value_1	value_2	log2(fold_change)	test_stat	p_value	q_value	significant	sample_1	sample_2	status	value_1	value_2	log2(fold_change)	test_stat	p_value
ENSMUSG00000105361.1	AY036118	chr17:39846957-39848827	96479.5	159585	59615.1	88645.3	120456	319925	83812.3	120810	91039.5	77028.8	117031	164726	106821	72464.9	114813	268604	ENSMUSG00000105361.1	AY036118	chr17:39846957-39848827	Flox_Chow	Flox_HFD	OK	101081	161251	0.673793	0.714978	0.159	0.438868	no	Flox_Chow	FloxCre_Chow	OK	101081	112456	0.153849	0.144104	0.78155	0.926281	no	Flox_HFD	FloxCre_Chow	OK	161251	112456	-0.519944	-0.55083	0.2703
ENSMUSG00000110350.1	RP23-218K15.7	chr7:45457943-45460300	22203	63011.3	31703.5	31041.1	63796.9	139207	80720.9	130881	30257.8	54071	45002.9	40309.3	50784.8	108543	73461.3	112042	ENSMUSG00000110350.1	RP23-218K15.7	chr7:45457943-45460300	Flox_Chow	Flox_HFD	OK	36989.7	103651	1.48654	2.1143	0.00015	0.00281775	yes	Flox_Chow	FloxCre_Chow	OK	36989.7	42410.2	0.197288	0.318597	0.53045	0.797789	no	Flox_HFD	FloxCre_Chow	OK	103651	42410.2	-1.28925	-1.89195	0.00075
ENSMUSG00000058174.7	Gm5148	chr3:37714189-37724490	10646.1	13618.9	10541.6	14001.6	18219.7	16629.4	12814.6	28109.8	11777.7	16825.9	15528.3	15409.8	15105.7	19042.1	10416.2	18615.8	ENSMUSG00000058174.7	Gm5148	chr3:37714189-37724490	Flox_Chow	Flox_HFD	OK	12202	18943.4	0.634569	1.12665	0.0253	0.142669	no	Flox_Chow	FloxCre_Chow	OK	12202	14885.4	0.286777	0.49082	0.3285	0.63928	no	Flox_HFD	FloxCre_Chow	OK	18943.4	14885.4	-0.347793	-0.587751	0.23845
ENSMUSG00000077990.1	Gm23134	chr2:157556361-157566361	25181	13020.2	53234	18113.5	20781.9	0	8285.1	0	15470.5	15131.9	48445.5	19732.9	0	2781.41	3150.14	0	ENSMUSG00000077990.1	Gm23134	chr2:157556361-157566361	Flox_Chow	Flox_HFD	OK	27387.2	7266.74	-1.91412	-1.26882	0.50795	0.784433	no	Flox_Chow	FloxCre_Chow	OK	27387.2	24695.2	-0.14927	-0.0663271	0.9083	0.970641	no	Flox_HFD	FloxCre_Chow	OK	7266.74	24695.2	1.76485	1.05604	0.42075
ENSMUSG00000104208.1	Gm37401	chr9:108302957-108338273	16252.3	13846.5	10709.5	14212.9	15282.6	12062.1	12342.8	13024.1	17646.9	11931.4	14520.6	13938.7	14770.5	11268.3	10925.8	12150.4	ENSMUSG00000104208.1	Gm37401	chr9:108302957-108338273	Flox_Chow	Flox_HFD	OK	13755.3	13177.9	-0.0618653	-0.123206	0.80645	0.936387	no	Flox_Chow	FloxCre_Chow	OK	13755.3	14509.4	0.0770026	0.151528	0.76375	0.917885	no	Flox_HFD	FloxCre_Chow	OK	13177.9	14509.4	0.138868	0.269589	0.59055
ENSMUSG00000109881.1	RP24-285L8.3	chr7:138890835-138909506	14851.3	17628.6	18285.2	14770.2	7753.48	6620.13	12757.2	5617	15175.6	14782.9	39205.7	17215.6	6775.26	5495.21	7999.21	7101.14	ENSMUSG00000109881.1	RP24-285L8.3	chr7:138890835-138909506	Flox_Chow	Flox_HFD	OK	16383.8	8186.96	-1.00087	-1.973	0.00015	0.00281775	yes	Flox_Chow	FloxCre_Chow	OK	16383.8	21595	0.398422	0.765688	0.14245	0.4132	no	Flox_HFD	FloxCre_Chow	OK	8186.96	21595	1.39929	2.79127	5e-05
ENSMUSG00000090625.1	Gm20721	chr2:174281236-174346744	14331.2	11507.3	11802.3	11693.3	23075.5	12574.7	11418.5	14103.5	17375.3	13462	13748.8	14099.7	11287	8628.52	9271.83	11242	ENSMUSG00000090625.1	Gm20721	chr2:174281236-174346744	Flox_Chow	Flox_HFD	OK	12333.5	15293.1	0.310292	0.481134	0.3352	0.646444	no	Flox_Chow	FloxCre_Chow	OK	12333.5	14671.5	0.250428	0.399547	0.42655	0.723822	no	Flox_HFD	FloxCre_Chow	OK	15293.1	14671.5	-0.059864	-0.0914963	0.8501
ENSMUSG00000074398.5	Gm15441	chr3:96555787-96566801	9323.04	11459	8128.96	8960.83	1322.06	9277.59	7458.75	9844.72	10780.3	12491.3	2033.33	14374	6344.81	6913.45	6176.29	9708.19	ENSMUSG00000074398.5	Gm15441	chr3:96555787-96566801	Flox_Chow	Flox_HFD	OK	9467.96	6975.78	-0.440699	-0.73104	0.1521	0.428956	no	Flox_Chow	FloxCre_Chow	OK	9467.96	9919.74	0.0672487	0.113344	0.8235	0.941633	no	Flox_HFD	FloxCre_Chow	OK	6975.78	9919.74	0.507948	0.822773	0.1118
ENSMUSG00000062515.3	Fabp4	chr3:10204087-10208576	7641.37	11820.3	10714.4	7543.02	8346.79	4959.73	6964.34	3303.29	6522.09	9234.57	22038	7982.98	5708.78	5592.49	5432.79	5052.36	ENSMUSG00000062515.3	Fabp4	chr3:10204087-10208576	Flox_Chow	Flox_HFD	OK	9429.76	5893.54	-0.678087	-1.22588	0.01495	0.0999802	no	Flox_Chow	FloxCre_Chow	OK	9429.76	11444.4	0.27935	0.493855	0.32775	0.638663	no	Flox_HFD	FloxCre_Chow	OK	5893.54	11444.4	0.957437	1.70157	0.00095
ENSMUSG00000089961.1	Gm16567	chr6:124530344-124542359	8255.37	8493.59	7513.34	7346.76	5263.57	8604.5	7814.3	10586.6	8693.49	7649.63	5365.97	8395.45	7965.24	8172.47	7171.93	8489.4	ENSMUSG00000089961.1	Gm16567	chr6:124530344-124542359	Flox_Chow	Flox_HFD	OK	7902.27	8067.25	0.0298109	0.0572823	0.9083	0.970641	no	Flox_Chow	FloxCre_Chow	OK	7902.27	7526.13	-0.0703581	-0.139008	0.7779	0.924124	no	Flox_HFD	FloxCre_Chow	OK	8067.25	7526.13	-0.100169	-0.194492	0.69335
ENSMUSG00000097554.1	Gm26825	chr5:5781529-5783636	7314.89	6472.08	4896.66	6410.26	7163.19	9829.48	7595.56	10459.5	8941.11	7907.23	4834.73	8635.13	9116.6	8925.63	6600.37	9691.84	ENSMUSG00000097554.1	Gm26825	chr5:5781529-5783636	Flox_Chow	Flox_HFD	OK	6273.47	8761.94	0.481986	0.844271	0.08915	0.313847	no	Flox_Chow	FloxCre_Chow	OK	6273.47	7579.55	0.272848	0.489972	0.33705	0.648431	no	Flox_HFD	FloxCre_Chow	OK	8761.94	7579.55	-0.209138	-0.365103	0.47105
ENSMUSG00000092283.1	Gm20412	chr2:158028496-158146436	3762.2	3075.12	2290.22	3570.5	6817.01	7171.13	5569.28	7267.79	7628.27	4520.78	3808.4	3385.38	5459.92	4338.79	3831.03	4515.07	ENSMUSG00000092283.1	Gm20412	chr2:158028496-158146436	Flox_Chow	Flox_HFD	OK	3174.51	6706.3	1.07898	2.15866	5e-05	0.00107245	yes	Flox_Chow	FloxCre_Chow	OK	3174.51	4835.71	0.607192	1.16771	0.02295	0.133832	no	Flox_HFD	FloxCre_Chow	OK	6706.3	4835.71	-0.47179	-0.899141	0.07425
ENSMUSG00000106106.2	Rn18s-rs5	chr17:39846957-39848827	3926.87	7152.76	4018.47	3348.98	3427.74	5027.76	1714.89	4490.14	4285.91	7123.49	10239.4	3994.97	1467.42	2325.28	2831.95	2149.93	ENSMUSG00000106106.2	Rn18s-rs5	chr17:39846957-39848827	Flox_Chow	Flox_HFD	OK	4611.77	3665.13	-0.331456	-0.056348	0.7927	0.932165	no	Flox_Chow	FloxCre_Chow	OK	4611.77	6410.94	0.475216	0.0796964	0.7168	0.895108	no	Flox_HFD	FloxCre_Chow	OK	3665.13	6410.94	0.806672	0.13253	0.55265
ENSMUSG00000105415.1	Gm44364	chr6:136808243-136810074	1063.17	6534.58	3442.73	4675.47	5962.09	1977.7	4060.52	4467.14	2509.65	4574.19	6238.29	3489.21	3472.19	4156.47	3727.54	2397.08	ENSMUSG00000105415.1	Gm44364	chr6:136808243-136810074	Flox_Chow	Flox_HFD	OK	3928.99	4116.86	0.0673867	0.0724502	0.8932	0.964846	no	Flox_Chow	FloxCre_Chow	OK	3928.99	4202.83	0.0972033	0.092329	0.85345	0.953785	no	Flox_HFD	FloxCre_Chow	OK	4116.86	4202.83	0.0298166	0.028905	0.9606
ENSMUSG00000093467.1	Gm20659	chr11:101971142-101992264	3258.77	2684.66	3465.18	2690.3	8628.44	3747.1	4023.29	3732.54	3283.45	2485.23	7358.72	3102.53	3448.87	2541.46	3605.57	3683.53	ENSMUSG00000093467.1	Gm20659	chr11:101971142-101992264	Flox_Chow	Flox_HFD	OK	3024.73	5032.84	0.734568	1.39189	0.00495	0.0437745	yes	Flox_Chow	FloxCre_Chow	OK	3024.73	4057.48	0.423779	0.812485	0.1043	0.347156	no	Flox_HFD	FloxCre_Chow	OK	5032.84	4057.48	-0.310789	-0.572148	0.2465
ENSMUSG00000102349.1	Gm37376	chr19:5795689-5802672	6725.74	1733.33	1615.27	3047.28	2662.49	3693.35	2745.81	4189.08	8869.13	2341.48	4827.75	2306.66	3102.8	1793.89	3915.59	5814.57	ENSMUSG00000102349.1	Gm37376	chr19:5795689-5802672	Flox_Chow	Flox_HFD	OK	3280.4	3322.68	0.0184751	0.0316236	0.94965	0.979028	no	Flox_Chow	FloxCre_Chow	OK	3280.4	4586.26	0.483444	0.757431	0.1403	0.410496	no	Flox_HFD	FloxCre_Chow	OK	3322.68	4586.26	0.464969	0.762691	0.1249
ENSMUSG00000107379.1	Gm43126	chr6:127122965-127212411	3248.97	4435.29	3192.32	3854.01	8814.02	3512.55	4765.03	3365.8	2771.78	3996.24	3820.22	3034.03	2472.61	2561.42	2455.43	2107.34	ENSMUSG00000107379.1	Gm43126	chr6:127122965-127212411	Flox_Chow	Flox_HFD	OK	3682.65	5114.35	0.473807	0.854251	0.08385	0.302686	no	Flox_Chow	FloxCre_Chow	OK	3682.65	3405.57	-0.112848	-0.214838	0.6606	0.867025	no	Flox_HFD	FloxCre_Chow	OK	5114.35	3405.57	-0.586655	-1.05229	0.0336
ENSMUSG00000091367.1	Gm17711	chr10:18011262-18023252	3327.03	2925.78	2530.47	3441.24	4451.72	3555.82	3757.32	4826.81	3313.1	1830.4	7562.22	2846.98	3107.24	3309.92	4060.83	3124.12	ENSMUSG00000091367.1	Gm17711	chr10:18011262-18023252	Flox_Chow	Flox_HFD	OK	3056.13	4147.92	0.44068	0.802144	0.107	0.351218	no	Flox_Chow	FloxCre_Chow	OK	3056.13	3888.18	0.347387	0.605653	0.2298	0.535232	no	Flox_HFD	FloxCre_Chow	OK	4147.92	3888.18	-0.0932934	-0.166264	0.74075
ENSMUSG00000092386.1	Gm20536	chr6:72608431-72617000	3305.04	4011.66	2984.15	2491.7	1429.99	3802.37	4763.42	4093.63	4475.51	3427.35	2088.97	2835.04	3409.1	3859.29	3894.54	3146.33	ENSMUSG00000092386.1	Gm20536	chr6:72608431-72617000	Flox_Chow	Flox_HFD	OK	3198.14	3522.35	0.139308	0.26696	0.60155	0.837047	no	Flox_Chow	FloxCre_Chow	OK	3198.14	3206.72	0.0038661	0.00726188	0.98915	0.993122	no	Flox_HFD	FloxCre_Chow	OK	3522.35	3206.72	-0.135442	-0.260246	0.60805
ENSMUSG00000080058.2	Gm11175	chr8:70698948-70700616	3071.22	2693.36	2020.78	2376.1	3312.94	5716.62	2373.54	4794.7	4236.96	2905.89	3333.98	2780.06	2603.09	3081.44	3841.36	3138.8	ENSMUSG00000080058.2	Gm11175	chr8:70698948-70700616	Flox_Chow	Flox_HFD	OK	2540.37	4049.45	0.672689	1.3457	0.0117	0.083753	no	Flox_Chow	FloxCre_Chow	OK	2540.37	3314.22	0.383633	0.66608	0.16945	0.453391	no	Flox_HFD	FloxCre_Chow	OK	4049.45	3314.22	-0.289056	-0.529048	0.2907
ENSMUSG00000096947.1	Gm26723	chr12:100199434-100209814	2915.28	1760.92	3230.49	2276.49	4749.58	3058.16	3941.84	3383.88	3137.25	2549.08	6146.53	1934.24	3010.69	3013.45	3531.62	2969.41	ENSMUSG00000096947.1	Gm26723	chr12:100199434-100209814	Flox_Chow	Flox_HFD	OK	2545.8	3783.36	0.571553	1.10798	0.02645	0.146769	no	Flox_Chow	FloxCre_Chow	OK	2545.8	3441.78	0.435036	0.847168	0.0959	0.328876	no	Flox_HFD	FloxCre_Chow	OK	3783.36	3441.78	-0.136517	-0.26058	0.60865
ENSMUSG00000109357.1	Gm45236	chr7:118688544-118705778	4129.39	5995.84	3670.22	3949.46	1817.54	1835.09	1607.54	2135.4	4056.95	3736.89	8268.05	3927.44	1696.71	656.642	1340.71	1178.91	ENSMUSG00000109357.1	Gm45236	chr7:118688544-118705778	Flox_Chow	Flox_HFD	OK	4436.23	1848.89	-1.26267	-2.16847	5e-05	0.00107245	yes	Flox_Chow	FloxCre_Chow	OK	4436.23	4997.33	0.171824	0.297539	0.54215	0.804051	no	Flox_HFD	FloxCre_Chow	OK	1848.89	4997.33	1.4345	2.44344	5e-05
ENSMUSG00000030623.4	Prss23os	chr7:89507782-89527187	2163.72	2307.04	2172.63	2816.35	1174.36	3056.22	3101.45	5362.36	4274.07	2255.35	1118.59	1970.89	3202.08	3677.79	2858.26	4710.28	ENSMUSG00000030623.4	Prss23os	chr7:89507782-89527187	Flox_Chow	Flox_HFD	OK	2364.93	3173.6	0.424319	0.775715	0.10205	0.342402	no	Flox_Chow	FloxCre_Chow	OK	2364.93	2404.72	0.0240723	0.0445177	0.9253	0.973252	no	Flox_HFD	FloxCre_Chow	OK	3173.6	2404.72	-0.400247	-0.718859	0.15365
ENSMUSG00000107659.1	Gm44170	chr6:88503578-88518905	2238.07	2915.78	2018.8	2100.74	5125.12	3434.32	2988.93	3943.92	2356.09	2922.72	3344.62	2233.95	2617.98	2852.26	2373.64	2450.88	ENSMUSG00000107659.1	Gm44170	chr6:88503578-88518905	Flox_Chow	Flox_HFD	OK	2318.35	3873.07	0.740382	1.4733	0.0028	0.0286484	yes	Flox_Chow	FloxCre_Chow	OK	2318.35	2714.34	0.227507	0.450635	0.3647	0.670765	no	Flox_HFD	FloxCre_Chow	OK	3873.07	2714.34	-0.512875	-0.999897	0.04165
ENSMUSG00000093006.2	Gm24157	chr11:51949881-52286179	3707.58	1091.86	3474.05	2169.34	1121.85	3299.36	1235.7	4829.43	0	6281.99	1095.17	5899.71	2047.81	2788.66	989.252	5416.16	ENSMUSG00000093006.2	Gm24157	chr11:51949881-52286179	Flox_Chow	Flox_HFD	OK	2610.71	2621.58	0.0059979	0.00124737	0.92755	0.973279	no	Flox_Chow	FloxCre_Chow	OK	2610.71	3319.22	0.346403	0.110238	0.85735	0.955054	no	Flox_HFD	FloxCre_Chow	OK	2621.58	3319.22	0.340405	0.0931727	0.8574
ENSMUSG00000038876.11	Rnf146	chr10:29313165-29362442	2435.46	2711.87	2676.49	2153.81	2196.94	2347.59	4576.43	1824.65	3160.81	2756.04	3417.64	2310.53	3454.61	2751.31	3419.49	2699.83	ENSMUSG00000038876.11	Rnf146	chr10:29313165-29362442	Flox_Chow	Flox_HFD	OK	2494.41	2736.4	0.133583	0.23139	0.6532	0.863303	no	Flox_Chow	FloxCre_Chow	OK	2494.41	2911.26	0.222945	0.386668	0.44155	0.73677	no	Flox_HFD	FloxCre_Chow	OK	2736.4	2911.26	0.0893619	0.155858	0.757
ENSMUSG00000097347.1	Gm17275	chr1:180800831-180816859	2731.49	1968.98	2665.89	2498.76	3073.24	1928.32	3157.45	2934.18	3394.96	1937.34	4643.95	2142.47	2995.68	2177.61	3059.97	2600.94	ENSMUSG00000097347.1	Gm17275	chr1:180800831-180816859	Flox_Chow	Flox_HFD	OK	2466.28	2773.3	0.169265	0.322693	0.52015	0.792556	no	Flox_Chow	FloxCre_Chow	OK	2466.28	3029.68	0.296827	0.563247	0.27865	0.587321	no	Flox_HFD	FloxCre_Chow	OK	2773.3	3029.68	0.127562	0.238253	0.63695
ENSMUSG00000090458.1	Gm17122	chr5:113842435-113908758	1795.21	1521.22	1327.97	1412.69	7553.66	3586.18	2550.56	4019.64	1565.07	1245.26	2345.41	1166.33	3676.27	2979.51	2858.04	3937.49	ENSMUSG00000090458.1	Gm17122	chr5:113842435-113908758	Flox_Chow	Flox_HFD	OK	1514.27	4427.51	1.54787	2.91673	5e-05	0.00107245	yes	Flox_Chow	FloxCre_Chow	OK	1514.27	1580.52	0.0617726	0.105583	0.8261	0.942676	no	Flox_HFD	FloxCre_Chow	OK	4427.51	1580.52	-1.4861	-2.57552	5e-05
ENSMUSG00000025607.15	Copg2	chr6:30733505-30896739	1167.32	287.497	859.577	1092.22	6073.48	4455.25	7748.28	4626.16	1077.89	1206.32	3344.88	706.322	2950.93	2605.32	2814.06	2512.27	ENSMUSG00000025607.15	Copg2	chr6:30733505-30896739	Flox_Chow	Flox_HFD	OK	851.654	5725.79	2.74914	4.59026	5e-05	0.00107245	yes	Flox_Chow	FloxCre_Chow	OK	851.654	1583.85	0.8951	1.48712	0.00485	0.0431489	yes	Flox_HFD	FloxCre_Chow	OK	5725.79	1583.85	-1.85404	-2.91551	5e-05
ENSMUSG00000037071.2	Scd1	chr19:44394450-44407709	2658.72	4223.54	2728.61	3182.29	672.433	1046.19	1788.73	631.332	4263.76	5688.7	2395.56	5294.35	2815.38	1728.15	1740.57	1580.31	ENSMUSG00000037071.2	Scd1	chr19:44394450-44407709	Flox_Chow	Flox_HFD	OK	3198.29	1034.67	-1.62813	-2.79232	5e-05	0.00107245	yes	Flox_Chow	FloxCre_Chow	OK	3198.29	4410.59	0.463673	0.754127	0.12665	0.38617	no	Flox_HFD	FloxCre_Chow	OK	1034.67	4410.59	2.0918	3.48351	5e-05
ENSMUSG00000085425.1	Gm15648	chr16:17139063-17202649	2200.88	2159.12	2519.82	1561.4	2900.9	3412.79	3598.72	2189.17	2404.89	1971.8	3252.72	2615.06	2545.17	1958	2856.18	2984.04	ENSMUSG00000085425.1	Gm15648	chr16:17139063-17202649	Flox_Chow	Flox_HFD	OK	2110.3	3025.4	0.519673	1.05668	0.0364	0.182746	no	Flox_Chow	FloxCre_Chow	OK	2110.3	2561.12	0.279323	0.563302	0.259	0.565505	no	Flox_HFD	FloxCre_Chow	OK	3025.4	2561.12	-0.24035	-0.481135	0.33635
ENSMUSG00000109735.1	RP23-397L11.3	chr7:105480082-105483242	2396.1	3567.54	2804.89	2786.87	1693.49	3006.85	2568.51	2491.33	2190.55	3496.14	3678.65	2600.74	2082.34	1945.65	1931.71	1256.51	ENSMUSG00000109735.1	RP23-397L11.3	chr7:105480082-105483242	Flox_Chow	Flox_HFD	OK	2888.85	2440.04	-0.243588	-0.487313	0.33185	0.642513	no	Flox_Chow	FloxCre_Chow	OK	2888.85	2991.52	0.0503834	0.0992186	0.8413	0.949289	no	Flox_HFD	FloxCre_Chow	OK	2440.04	2991.52	0.293972	0.582168	0.23265
ENSMUSG00000104559.1	Gm43118	chr5:111330762-111388359	1627.42	2317.76	2486.71	1921.65	2852.67	2177.73	2746.42	2325.98	2381.54	3227.02	6654.45	1952.51	1377.81	1704.46	1921.8	1509.24	ENSMUSG00000104559.1	Gm43118	chr5:111330762-111388359	Flox_Chow	Flox_HFD	OK	2088.38	2525.7	0.274297	0.548004	0.27605	0.583927	no	Flox_Chow	FloxCre_Chow	OK	2088.38	3553.88	0.767008	1.57004	0.00335	0.0329333	yes	Flox_HFD	FloxCre_Chow	OK	2525.7	3553.88	0.492711	0.986013	0.0578
ENSMUSG00000097221.1	1810049J17Rik	chr15:12321437-12351265	2150.1	5520.42	2044.78	4021.7	344.877	3360.17	1922.68	1616.66	2485.35	2268.54	541.822	4544.07	1140.52	1612.91	3172.42	782.662	ENSMUSG00000097221.1	1810049J17Rik	chr15:12321437-12351265	Flox_Chow	Flox_HFD	OK	3434.25	1811.1	-0.92313	-1.54644	0.0097	0.0729324	no	Flox_Chow	FloxCre_Chow	OK	3434.25	2459.94	-0.481369	-0.971059	0.07995	0.293822	no	Flox_HFD	FloxCre_Chow	OK	1811.1	2459.94	0.441761	0.710876	0.19165
ENSMUSG00000097479.1	Gm26582	chr5:92043063-92083719	2931.27	2768.34	2807.04	2731.21	967.522	1923.75	2927.67	2400.4	3504.06	2261.69	1569.13	2167.19	2224.66	1864.42	2528.14	1832.78	ENSMUSG00000097479.1	Gm26582	chr5:92043063-92083719	Flox_Chow	Flox_HFD	OK	2809.47	2054.84	-0.451274	-0.82435	0.1007	0.339223	no	Flox_Chow	FloxCre_Chow	OK	2809.47	2375.52	-0.242055	-0.43913	0.38175	0.684944	no	Flox_HFD	FloxCre_Chow	OK	2054.84	2375.52	0.209219	0.376673	0.45275
ENSMUSG00000100259.1	Gm29236	chr12:75630289-75669537	2426.85	2380.87	2623.05	2203.08	2775.67	1662.14	1604.8	2492.97	2276.33	2686.13	5216.41	2594.05	1659.38	1538.48	1253.08	1825.67	ENSMUSG00000100259.1	Gm29236	chr12:75630289-75669537	Flox_Chow	Flox_HFD	OK	2408.46	2133.9	-0.174624	-0.316658	0.5178	0.790743	no	Flox_Chow	FloxCre_Chow	OK	2408.46	3193.23	0.406903	0.667153	0.1514	0.427903	no	Flox_HFD	FloxCre_Chow	OK	2133.9	3193.23	0.581527	0.943914	0.0484
ENSMUSG00000097770.1	Gm26776	chr2:5137748-5230878	1617.55	1803.92	2036.17	1180.04	2666.87	3079.85	3501.05	2333.58	2580.85	1482.23	2190.35	1344.81	2630.56	2145.72	2632.01	2200.87	ENSMUSG00000097770.1	Gm26776	chr2:5137748-5230878	Flox_Chow	Flox_HFD	OK	1659.42	2895.34	0.803051	1.55874	0.0021	0.0229812	yes	Flox_Chow	FloxCre_Chow	OK	1659.42	1899.56	0.194984	0.387239	0.4427	0.737854	no	Flox_HFD	FloxCre_Chow	OK	2895.34	1899.56	-0.608067	-1.18777	0.0194
ENSMUSG00000102961.1	Gm19918	chr1:156678531-156719086	2310.36	2007.88	2490.21	2157.72	3075.19	1671.87	1826.05	1602.15	2184.31	2132.91	4174.82	1956.19	1073.57	1135.92	1501.16	1619.37	ENSMUSG00000102961.1	Gm19918	chr1:156678531-156719086	Flox_Chow	Flox_HFD	OK	2241.54	2043.81	-0.13323	-0.247785	0.61855	0.846836	no	Flox_Chow	FloxCre_Chow	OK	2241.54	2612.06	0.220695	0.411939	0.40085	0.704202	no	Flox_HFD	FloxCre_Chow	OK	2043.81	2612.06	0.353925	0.646673	0.18925
ENSMUSG00000089671.1	Gm16537	chr15:99715542-99725005	1787.67	2002.26	1115.39	1885	1698.4	3213.76	3139.56	2269.8	1700.97	2465.35	817.34	2173.38	2388.21	2069.73	1774.9	2344.99	ENSMUSG00000089671.1	Gm16537	chr15:99715542-99725005	Flox_Chow	Flox_HFD	OK	1697.58	2580.38	0.604104	1.13192	0.02685	0.148222	no	Flox_Chow	FloxCre_Chow	OK	1697.58	1789.26	0.0758835	0.152132	0.7693	0.920616	no	Flox_HFD	FloxCre_Chow	OK	2580.38	1789.26	-0.528221	-1.01067	0.054
ENSMUSG00000092395.1	Gm20463	chr17:34601090-34603690	1367.99	1836.34	2450.6	1422.55	1457.89	1441.98	2319.81	1557.98	2024.56	1827.14	5630.02	1390.47	1311.07	1631.88	2063.98	1341.96	ENSMUSG00000092395.1	Gm20463	chr17:34601090-34603690	Flox_Chow	Flox_HFD	OK	1769.37	1694.41	-0.0624494	-0.125792	0.8063	0.936387	no	Flox_Chow	FloxCre_Chow	OK	1769.37	2718.05	0.619336	1.30531	0.0186	0.115913	no	Flox_HFD	FloxCre_Chow	OK	1694.41	2718.05	0.681785	1.44375	0.0095
ENSMUSG00000093598.1	A730085K08Rik	chr9:122351607-122398801	1997.18	2111.08	1311.86	1665.6	2091.37	1502.42	1919.24	1292.01	2369.14	1652.3	3863.27	2145.09	1604.84	1314.3	1539.33	1398.12	ENSMUSG00000093598.1	A730085K08Rik	chr9:122351607-122398801	Flox_Chow	Flox_HFD	OK	1771.43	1701.26	-0.0583126	-0.114851	0.82165	0.94107	no	Flox_Chow	FloxCre_Chow	OK	1771.43	2507.45	0.501306	0.954123	0.0552	0.237143	no	Flox_HFD	FloxCre_Chow	OK	1701.26	2507.45	0.559619	1.06548	0.03155
ENSMUSG00000096944.1	Gm26722	chr4:129287616-129335370	1871.59	1565.4	2330.45	1448.29	1659.8	945.807	1421.66	1235.53	1861.38	1220.99	5196.62	1278.37	1107.35	949.709	1687.28	923.374	ENSMUSG00000096944.1	Gm26722	chr4:129287616-129335370	Flox_Chow	Flox_HFD	OK	1803.93	1315.7	-0.455315	-0.862415	0.0937	0.324063	no	Flox_Chow	FloxCre_Chow	OK	1803.93	2389.34	0.405467	0.84722	0.1292	0.391215	no	Flox_HFD	FloxCre_Chow	OK	1315.7	2389.34	0.860782	1.70955	0.00315
ENSMUSG00000084319.3	Tpt1-ps3	chr6:99877815-99878334	964.169	1474.18	1349.31	1285.17	2279.82	1651.92	1063.63	1906.9	1125.27	1306.89	1744.83	1333.85	1456.57	3132.78	1631.67	2139.84	ENSMUSG00000084319.3	Tpt1-ps3	chr6:99877815-99878334	Flox_Chow	Flox_HFD	OK	1268.21	1725.57	0.444279	0.855543	0.08755	0.310522	no	Flox_Chow	FloxCre_Chow	OK	1268.21	1377.71	0.119482	0.232556	0.644	0.86007	no	Flox_HFD	FloxCre_Chow	OK	1725.57	1377.71	-0.324797	-0.626078	0.209
ENSMUSG00000046806.13	3110062M04Rik	chr6:34863145-34878060	1723.25	1710.98	1845.25	1233.5	1224.12	1735.95	1381.04	1787.99	2033.82	1748.93	1726.04	1736.72	1278.93	1374.54	1219.38	1609.49	ENSMUSG00000046806.13	3110062M04Rik	chr6:34863145-34878060	Flox_Chow	Flox_HFD	OK	1628.25	1532.28	-0.0876414	-0.165491	0.74755	0.91085	no	Flox_Chow	FloxCre_Chow	OK	1628.25	1811.38	0.153767	0.284348	0.56425	0.816743	no	Flox_HFD	FloxCre_Chow	OK	1532.28	1811.38	0.241409	0.453182	0.36075
ENSMUSG00000097142.1	Gm26778	chr14:102976580-102982637	1297.97	691.344	817.757	909.274	675.476	2508.74	2862.58	2246.76	2073.18	657.7	234.503	785.66	2382.88	1823.23	3133.84	2162.24	ENSMUSG00000097142.1	Gm26778	chr14:102976580-102982637	Flox_Chow	Flox_HFD	OK	929.085	2073.39	1.15811	2.10881	5e-05	0.00107245	yes	Flox_Chow	FloxCre_Chow	OK	929.085	937.76	0.0134076	0.0237035	0.9596	0.980971	no	Flox_HFD	FloxCre_Chow	OK	2073.39	937.76	-1.1447	-1.90284	0.0004
ENSMUSG00000100039.1	Gm28959	chr9:106448639-106452922	1377.59	2211.12	1839.88	1312.51	1553.01	1144.11	1046.88	1758.65	2061.33	1790.45	4170.2	2075	685.599	745.042	554.628	866.531	ENSMUSG00000100039.1	Gm28959	chr9:106448639-106452922	Flox_Chow	Flox_HFD	OK	1685.28	1375.66	-0.292858	-0.570368	0.25325	0.558741	no	Flox_Chow	FloxCre_Chow	OK	1685.28	2524.24	0.582867	1.14915	0.02335	0.135494	no	Flox_HFD	FloxCre_Chow	OK	1375.66	2524.24	0.875725	1.70322	0.00055
ENSMUSG00000092220.1	Gm20528	chr1:88055410-88220002	1553.91	2648.61	1848.26	1759.69	1040.13	1612.67	1114.77	1972.46	2581.51	1338.92	1391.45	1633.49	970.117	1521.18	1091.81	1035.47	ENSMUSG00000092220.1	Gm20528	chr1:88055410-88220002	Flox_Chow	Flox_HFD	OK	1952.62	1435.01	-0.444348	-0.824329	0.10045	0.338574	no	Flox_Chow	FloxCre_Chow	OK	1952.62	1736.34	-0.169358	-0.316964	0.52535	0.795439	no	Flox_HFD	FloxCre_Chow	OK	1435.01	1736.34	0.27499	0.515311	0.3054
ENSMUSG00000087367.1	Gm15491	chr19:45747733-45783520	1693.94	1497.11	1617.49	1320.51	1043.68	2050.57	1465.35	2348.56	1743.47	1475.71	839.01	1528.01	1383.41	1371.43	1497.92	2088.74	ENSMUSG00000087367.1	Gm15491	chr19:45747733-45783520	Flox_Chow	Flox_HFD	OK	1532.26	1727.04	0.172637	0.337446	0.5011	0.780805	no	Flox_Chow	FloxCre_Chow	OK	1532.26	1396.55	-0.133798	-0.255695	0.6096	0.842386	no	Flox_HFD	FloxCre_Chow	OK	1727.04	1396.55	-0.306435	-0.587281	0.2459
ENSMUSG00000027559.5	Car3	chr3:14863537-14872523	2389.29	2982.4	2622.41	2434.36	1157.4	524.429	641.084	460.143	1733.43	2433.5	2514.17	2556.47	669.946	370.728	597.579	570.561	ENSMUSG00000027559.5	Car3	chr3:14863537-14872523	Flox_Chow	Flox_HFD	OK	2607.12	695.764	-1.90579	-3.65401	5e-05	0.00107245	yes	Flox_Chow	FloxCre_Chow	OK	2607.12	2309.39	-0.174943	-0.344282	0.48545	0.768736	no	Flox_HFD	FloxCre_Chow	OK	695.764	2309.39	1.73084	3.30162	5e-05
ENSMUSG00000109168.1	Gm44709	chr7:28314893-28338719	1338.61	1692.73	1802.01	1157.74	3543.38	1041.14	1229.06	1247.92	1334.71	1549.05	3132.02	1346.02	657.806	624.024	684.48	911.97	ENSMUSG00000109168.1	Gm44709	chr7:28314893-28338719	Flox_Chow	Flox_HFD	OK	1497.77	1765.38	0.237155	0.403964	0.3915	0.694306	no	Flox_Chow	FloxCre_Chow	OK	1497.77	1840.45	0.297239	0.554946	0.2629	0.569697	no	Flox_HFD	FloxCre_Chow	OK	1765.38	1840.45	0.0600835	0.100167	0.83505
ENSMUSG00000032058.14	Ppp2r1b	chr9:50856923-51009073	2919.59	2085.7	2161.99	1784.09	534.577	809.447	876.859	640.378	3764.93	2088.98	918.139	2160.55	629.16	415.253	681.286	674.628	ENSMUSG00000032058.14	Ppp2r1b	chr9:50856923-51009073	Flox_Chow	Flox_HFD	OK	2237.85	715.315	-1.64546	-3.17418	5e-05	0.00107245	yes	Flox_Chow	FloxCre_Chow	OK	2237.85	2233.15	-0.00303016	-0.00542206	0.9924	0.994761	no	Flox_HFD	FloxCre_Chow	OK	715.315	2233.15	1.64243	3.05104	5e-05
ENSMUSG00000078143.3	Gm17344	chr8:109778553-109868455	1447.66	1569.77	1125.35	1269.16	785.033	1893.2	1794.11	1713.59	1923.95	1263.01	798.256	1303.15	1363.47	1570.4	1632.62	1691.95	ENSMUSG00000078143.3	Gm17344	chr8:109778553-109868455	Flox_Chow	Flox_HFD	OK	1352.99	1546.48	0.192841	0.335355	0.4993	0.779629	no	Flox_Chow	FloxCre_Chow	OK	1352.99	1322.09	-0.0333268	-0.0541916	0.91025	0.970831	no	Flox_HFD	FloxCre_Chow	OK	1546.48	1322.09	-0.226168	-0.362743	0.45515
ENSMUSG00000097582.1	Gm26527	chr13:93771678-93943016	1158.4	1275.89	1394.8	918.126	1366.09	1614.82	2233.4	1184.19	1551.72	1075.55	1364.76	1095.94	1656.59	1161.82	1896.25	1419.52	ENSMUSG00000097582.1	Gm26527	chr13:93771678-93943016	Flox_Chow	Flox_HFD	OK	1186.81	1599.63	0.430652	0.877745	0.0792	0.292983	no	Flox_Chow	FloxCre_Chow	OK	1186.81	1271.99	0.100006	0.204106	0.6876	0.880358	no	Flox_HFD	FloxCre_Chow	OK	1599.63	1271.99	-0.330646	-0.679144	0.176
ENSMUSG00000046110.15	Serinc4	chr2:121449194-121458672	1699.94	1670.01	1446.53	1589.14	825.482	1353.9	1265.37	1442.57	1848.58	1933.97	754.339	1771.2	1059.4	1195.69	1019.62	1336.24	ENSMUSG00000046110.15	Serinc4	chr2:121449194-121458672	Flox_Chow	Flox_HFD	OK	1601.41	1221.83	-0.390296	-0.770418	0.12935	0.391468	no	Flox_Chow	FloxCre_Chow	OK	1601.41	1577.02	-0.0221398	-0.0440446	0.93225	0.974167	no	Flox_HFD	FloxCre_Chow	OK	1221.83	1577.02	0.368156	0.727611	0.157
ENSMUSG00000097854.1	Gm26602	chr10:79910052-79922273	1148.24	1338.74	1629.93	958.747	579.065	1448.92	2046.26	1089.96	1559.64	1957.63	2293.78	1371.89	746.024	1115.58	980.685	775.071	ENSMUSG00000097854.1	Gm26602	chr10:79910052-79922273	Flox_Chow	Flox_HFD	OK	1268.92	1291.05	0.0249517	0.0467734	0.93015	0.9733	no	Flox_Chow	FloxCre_Chow	OK	1268.92	1795.73	0.500977	0.939146	0.0642	0.259817	no	Flox_HFD	FloxCre_Chow	OK	1291.05	1795.73	0.476025	0.908148	0.08395
ENSMUSG00000105339.1	Gm42457	chr3:116631163-116712650	1818.56	1401.21	1522.91	1385.76	887.114	694.895	1324.5	1360.74	1508.91	1231.11	1437.41	1795.72	1069.27	887.609	1363.94	1062.55	ENSMUSG00000105339.1	Gm42457	chr3:116631163-116712650	Flox_Chow	Flox_HFD	OK	1532.11	1066.81	-0.522216	-0.892983	0.07845	0.291672	no	Flox_Chow	FloxCre_Chow	OK	1532.11	1493.29	-0.0370283	-0.0632487	0.90075	0.967421	no	Flox_HFD	FloxCre_Chow	OK	1066.81	1493.29	0.485188	0.809469	0.11365
ENSMUSG00000106702.1	Gm42846	chr5:34173886-34187720	817.846	862.449	789.871	930.716	3084.72	1660.28	1514.52	1643.9	1399.17	955.699	1897.83	920.274	1039.89	982.058	1034.93	803.576	ENSMUSG00000106702.1	Gm42846	chr5:34173886-34187720	Flox_Chow	Flox_HFD	OK	850.221	1975.86	1.21657	2.25372	5e-05	0.00107245	yes	Flox_Chow	FloxCre_Chow	OK	850.221	1293.25	0.605087	1.09062	0.02775	0.152264	no	Flox_HFD	FloxCre_Chow	OK	1975.86	1293.25	-0.611481	-1.1049	0.0254
ENSMUSG00000039452.5	Snx22	chr9:66060168-66069731	793.945	1242.57	895.067	1004.27	1734.4	1531.54	1137.45	1801.25	933.902	1211.19	1813.52	1110.86	1105.81	1374.47	923.144	1314.7	ENSMUSG00000039452.5	Snx22	chr9:66060168-66069731	Flox_Chow	Flox_HFD	OK	983.962	1551.16	0.656674	1.30952	0.00825	0.0644538	no	Flox_Chow	FloxCre_Chow	OK	983.962	1267.37	0.365159	0.674644	0.16655	0.44995	no	Flox_HFD	FloxCre_Chow	OK	1551.16	1267.37	-0.291515	-0.53025	0.2729
ENSMUSG00000006728.12	Cdk4	chr10:127063533-127070261	1006.7	1265.22	1064.17	1150.57	1685.33	1269.55	1192.01	1602.41	1069.9	1208.66	1863.21	1035.95	1136.36	1409.56	858.835	1014.56	ENSMUSG00000006728.12	Cdk4	chr10:127063533-127070261	Flox_Chow	Flox_HFD	OK	1121.66	1437.33	0.357747	0.709605	0.1539	0.431734	no	Flox_Chow	FloxCre_Chow	OK	1121.66	1294.43	0.206678	0.399709	0.41315	0.715684	no	Flox_HFD	FloxCre_Chow	OK	1437.33	1294.43	-0.15107	-0.287806	0.55205
ENSMUSG00000097412.1	1810014B01Rik	chr10:86685600-86705509	1543.54	1250.72	948.786	1136.52	529.72	1330.59	1277.19	1422.17	1627.06	911.311	893.591	1297.22	1352.15	1346.82	1396.88	1538.35	ENSMUSG00000097412.1	1810014B01Rik	chr10:86685600-86705509	Flox_Chow	Flox_HFD	OK	1219.89	1139.92	-0.097827	-0.161218	0.75745	0.915095	no	Flox_Chow	FloxCre_Chow	OK	1219.89	1182.3	-0.0451607	-0.0771318	0.88125	0.961623	no	Flox_HFD	FloxCre_Chow	OK	1139.92	1182.3	0.0526663	0.0856197	0.8678
ENSMUSG00000104444.1	Gm33051	chr3:28805435-28813985	1039.3	735.901	987.807	1232.61	1599.6	1255	1068.99	1839.02	1211.11	1321.05	1689.45	1438.99	901.178	1154.55	1047.22	1054.06	ENSMUSG00000104444.1	Gm33051	chr3:28805435-28813985	Flox_Chow	Flox_HFD	OK	998.905	1440.65	0.528304	0.845465	0.09105	0.317867	no	Flox_Chow	FloxCre_Chow	OK	998.905	1415.15	0.502534	0.7918	0.11395	0.363807	no	Flox_HFD	FloxCre_Chow	OK	1440.65	1415.15	-0.0257696	-0.0421168	0.9297
ENSMUSG00000021273.9	Fdft1	chr14:63122461-63177793	354.479	272.711	291.302	293.525	2230.6	2301.03	1958.66	2159.37	393.597	331.681	483.487	370.3	1970.8	1822.72	2016.42	1950.4	ENSMUSG00000021273.9	Fdft1	chr14:63122461-63177793	Flox_Chow	Flox_HFD	OK	303.004	2162.41	2.83523	4.6208	5e-05	0.00107245	yes	Flox_Chow	FloxCre_Chow	OK	303.004	394.766	0.381661	0.605554	0.2209	0.52318	no	Flox_HFD	FloxCre_Chow	OK	2162.41	394.766	-2.45357	-4.09996	5e-05
ENSMUSG00000020059.9	Sycp3	chr10:88459568-88504073	1123.2	1465.22	1955.92	1123.44	660.567	456.645	1339.68	506.378	1183.59	1004.47	4815.31	992.447	644.695	468.051	707.803	433.704	ENSMUSG00000020059.9	Sycp3	chr10:88459568-88504073	Flox_Chow	Flox_HFD	OK	1416.95	740.819	-0.935592	-1.21382	0.0267	0.147808	no	Flox_Chow	FloxCre_Chow	OK	1416.95	1998.96	0.496462	0.806518	0.1704	0.454901	no	Flox_HFD	FloxCre_Chow	OK	740.819	1998.96	1.43205	2.01493	0.0019
ENSMUSG00000100220.1	Gm29331	chr15:98589989-98607633	1997.99	1300.32	874.231	1198.62	1502.82	951.989	1137.49	1085.3	1869.71	1602.78	1317.91	1211.21	583.286	625.311	644.331	845.807	ENSMUSG00000100220.1	Gm29331	chr15:98589989-98607633	Flox_Chow	Flox_HFD	OK	1342.79	1169.4	-0.199464	-0.381692	0.4388	0.734467	no	Flox_Chow	FloxCre_Chow	OK	1342.79	1500.4	0.160118	0.31257	0.53505	0.800169	no	Flox_HFD	FloxCre_Chow	OK	1169.4	1500.4	0.359583	0.696907	0.16155
ENSMUSG00000097367.1	Gm26718	chr5:110259129-110286186	1264.32	1297.93	1455.87	1011.84	1033.82	910.73	1320.47	1084.35	1404.91	1098.19	1638.03	1122.05	1073.88	970.854	1136.53	884.648	ENSMUSG00000097367.1	Gm26718	chr5:110259129-110286186	Flox_Chow	Flox_HFD	OK	1257.49	1087.34	-0.209738	-0.427713	0.39	0.693105	no	Flox_Chow	FloxCre_Chow	OK	1257.49	1315.79	0.0653885	0.132694	0.7894	0.931221	no	Flox_HFD	FloxCre_Chow	OK	1087.34	1315.79	0.275126	0.559823	0.2562
ENSMUSG00000056880.12	Gadl1	chr9:115909454-116076176	880.991	1239.21	1179.53	1185.34	870.966	1248.06	1009.06	1421.92	1069.56	1198.83	2008.39	1463.98	900.364	1061.39	857.09	1009.2	ENSMUSG00000056880.12	Gadl1	chr9:115909454-116076176	Flox_Chow	Flox_HFD	OK	1121.27	1137.5	0.0207356	0.0417604	0.9315	0.973919	no	Flox_Chow	FloxCre_Chow	OK	1121.27	1435.19	0.356111	0.703269	0.1554	0.433906	no	Flox_HFD	FloxCre_Chow	OK	1137.5	1435.19	0.335376	0.666091	0.17955
ENSMUSG00000072693.2	Gm10401	chr5:115011136-115098790	1245.76	921.258	1364.86	953.969	1873.43	961.056	977.474	933.542	1409.02	793.74	1857.16	998.283	1040.19	784.246	1038.26	971.344	ENSMUSG00000072693.2	Gm10401	chr5:115011136-115098790	Flox_Chow	Flox_HFD	OK	1121.46	1186.37	0.0811796	0.156617	0.75835	0.915499	no	Flox_Chow	FloxCre_Chow	OK	1121.46	1264.55	0.173245	0.337092	0.51965	0.792208	no	Flox_HFD	FloxCre_Chow	OK	1186.37	1264.55	0.0920657	0.175971	0.73605
ENSMUSG00000105255.1	Gm42413	chr5:45434020-45450236	1259.2	1782.46	1211.48	1166.98	778.791	1094.81	861.449	1431.61	660.636	1514.14	1545.93	1439.87	776.467	836.325	759.586	853.847	ENSMUSG00000105255.1	Gm42413	chr5:45434020-45450236	Flox_Chow	Flox_HFD	OK	1355.03	1041.66	-0.379437	-0.603522	0.22385	0.526992	no	Flox_Chow	FloxCre_Chow	OK	1355.03	1290.14	-0.0707938	-0.111843	0.8148	0.938832	no	Flox_HFD	FloxCre_Chow	OK	1041.66	1290.14	0.308643	0.492139	0.3223
ENSMUSG00000102191.1	Gm36569	chr3:79859292-79946280	415.207	292.974	334.413	406.276	257.591	2506.53	1934.1	2505.44	533.125	437.858	55.3225	311.939	2035.97	1747.93	1859.48	2310.82	ENSMUSG00000102191.1	Gm36569	chr3:79859292-79946280	Flox_Chow	Flox_HFD	OK	362.218	1800.91	2.3138	4.20592	5e-05	0.00107245	yes	Flox_Chow	FloxCre_Chow	OK	362.218	334.561	-0.114586	-0.20711	0.6881	0.880553	no	Flox_HFD	FloxCre_Chow	OK	1800.91	334.561	-2.42839	-4.30649	5e-05
ENSMUSG00000021824.12	Ap3m1	chr14:20929432-21052450	1795.16	1238.07	1257.22	869.089	978.139	974.885	1119.72	759.494	1683.63	1050.2	1258.53	1035.45	1010.75	684.236	1096.58	887.324	ENSMUSG00000021824.12	Ap3m1	chr14:20929432-21052450	Flox_Chow	Flox_HFD	OK	1289.88	958.059	-0.429054	-0.79541	0.11145	0.359326	no	Flox_Chow	FloxCre_Chow	OK	1289.88	1256.95	-0.0373104	-0.068824	0.89035	0.963833	no	Flox_HFD	FloxCre_Chow	OK	958.059	1256.95	0.391744	0.744663	0.1387
ENSMUSG00000100954.4	Gm10138	chr1:151344368-151364422	1193.28	2536.29	1157.61	1313.08	0	1510.16	733.715	1278.02	1408.45	1724.33	28.3185	2089.98	525.121	837.097	797.86	508.695	ENSMUSG00000100954.4	Gm10138	chr1:151344368-151364422	Flox_Chow	Flox_HFD	OK	1550.06	880.474	-0.815976	-1.15866	0.16375	0.445825	no	Flox_Chow	FloxCre_Chow	OK	1550.06	1312.77	-0.239716	-0.314376	0.62195	0.84883	no	Flox_HFD	FloxCre_Chow	OK	880.474	1312.77	0.57626	0.763983	0.4109
ENSMUSG00000099597.1	Gm28933	chr12:99190077-99191484	1296.88	903.212	1165.96	1039.72	1307.82	1043.41	882.953	1067.95	1412.3	898.668	1841.5	878.035	803.236	779.939	1195.36	913.034	ENSMUSG00000099597.1	Gm28933	chr12:99190077-99191484	Flox_Chow	Flox_HFD	OK	1101.44	1075.53	-0.0343422	-0.0697989	0.89025	0.963833	no	Flox_Chow	FloxCre_Chow	OK	1101.44	1257.63	0.191308	0.397772	0.4261	0.723691	no	Flox_HFD	FloxCre_Chow	OK	1075.53	1257.63	0.22565	0.460975	0.35515
ENSMUSG00000079469.10	Pigb	chr9:72958784-73039699	1305.1	940.025	1018.96	939.415	1289.51	856.696	1103.89	1250.22	1308.26	853.245	1327.4	970.26	955.575	799.487	877.77	1041.75	ENSMUSG00000079469.10	Pigb	chr9:72958784-73039699	Flox_Chow	Flox_HFD	OK	1050.88	1125.08	0.0984336	0.182088	0.7143	0.893907	no	Flox_Chow	FloxCre_Chow	OK	1050.88	1114.79	0.0851818	0.159208	0.74755	0.91085	no	Flox_HFD	FloxCre_Chow	OK	1125.08	1114.79	-0.0132518	-0.0242132	0.96005
ENSMUSG00000090860.1	Gm17134	chr10:79851380-79874634	955.33	953.179	948.599	1021.55	1685.53	859.331	808.451	1041.72	1112.92	697.733	2692.6	1061.96	635.876	641.072	992.015	658.655	ENSMUSG00000090860.1	Gm17134	chr10:79851380-79874634	Flox_Chow	Flox_HFD	OK	969.665	1098.76	0.180318	0.281295	0.5708	0.819487	no	Flox_Chow	FloxCre_Chow	OK	969.665	1391.3	0.520879	0.840044	0.10235	0.343018	no	Flox_HFD	FloxCre_Chow	OK	1098.76	1391.3	0.340561	0.556119	0.2849
ENSMUSG00000097417.1	Gm26669	chr12:80107759-80113013	1200.85	476.775	1182.79	560.573	1030.49	1271.2	1492.08	913.62	2198.33	609.663	1149.7	513.918	1023.95	656.786	1501.85	825.913	ENSMUSG00000097417.1	Gm26669	chr12:80107759-80113013	Flox_Chow	Flox_HFD	OK	855.248	1176.85	0.460513	0.958017	0.0651	0.26142	no	Flox_Chow	FloxCre_Chow	OK	855.248	1117.9	0.386381	0.792633	0.13825	0.406818	no	Flox_HFD	FloxCre_Chow	OK	1176.85	1117.9	-0.0741323	-0.152185	0.77095
ENSMUSG00000002985.16	Apoe	chr7:19696108-19699188	730.288	1567.61	915.936	1348.57	480.463	921.661	516.829	1099.38	888.654	1388.55	1761.47	1520.3	605.036	1166.65	551.417	981.244	ENSMUSG00000002985.16	Apoe	chr7:19696108-19699188	Flox_Chow	Flox_HFD	OK	1140.6	754.582	-0.596044	-1.23402	0.01675	0.108393	no	Flox_Chow	FloxCre_Chow	OK	1140.6	1389.74	0.285024	0.571172	0.2592	0.565741	no	Flox_HFD	FloxCre_Chow	OK	754.582	1389.74	0.881069	1.75081	0.0006
ENSMUSG00000027636.11	Sla2	chr2:156863127-156887192	804.735	1256.95	766.207	900.859	957.542	1227.05	869.185	1313.16	831.057	1139.32	1636.95	1010.72	859.063	1096.14	679.61	997.517	ENSMUSG00000027636.11	Sla2	chr2:156863127-156887192	Flox_Chow	Flox_HFD	OK	932.188	1091.73	0.22793	0.461987	0.3619	0.668755	no	Flox_Chow	FloxCre_Chow	OK	932.188	1154.51	0.308589	0.592849	0.23885	0.545329	no	Flox_HFD	FloxCre_Chow	OK	1091.73	1154.51	0.080659	0.154999	0.7549
ENSMUSG00000041216.15	Clvs1	chr4:9267322-9669350	1378.85	987.631	1019.96	1035.82	517.249	841.631	908.731	925.907	1364.22	943.112	946.033	1166.4	837.758	678.678	887.202	982.091	ENSMUSG00000041216.15	Clvs1	chr4:9267322-9669350	Flox_Chow	Flox_HFD	OK	1105.57	798.379	-0.469639	-0.915654	0.06515	0.26142	no	Flox_Chow	FloxCre_Chow	OK	1105.57	1104.94	-0.000814459	-0.00159656	0.99705	0.997777	no	Flox_HFD	FloxCre_Chow	OK	798.379	1104.94	0.468824	0.912437	0.0736
ENSMUSG00000026385.16	Dbi	chr1:120113279-120121078	773.541	1184.95	1243.6	1196.39	1005.5	501.451	546.306	463.238	571.41	1284.24	2180.73	1771.34	580.403	742.419	554.906	648.593	ENSMUSG00000026385.16	Dbi	chr1:120113279-120121078	Flox_Chow	Flox_HFD	OK	1099.62	629.125	-0.805587	-1.4588	0.00295	0.029821	yes	Flox_Chow	FloxCre_Chow	OK	1099.62	1451.93	0.400965	0.750784	0.13515	0.400997	no	Flox_HFD	FloxCre_Chow	OK	629.125	1451.93	1.20655	2.13445	5e-05
ENSMUSG00000023064.4	Sncg	chr14:34370273-34374789	718.386	1286.34	1015.77	997.611	913.839	752.062	767.304	752.978	594.447	1348.18	1825.11	1396.03	717.582	730.441	483.152	665.833	ENSMUSG00000023064.4	Sncg	chr14:34370273-34374789	Flox_Chow	Flox_HFD	OK	1004.53	796.546	-0.334685	-0.657085	0.18855	0.47938	no	Flox_Chow	FloxCre_Chow	OK	1004.53	1290.94	0.361909	0.708629	0.15415	0.43195	no	Flox_HFD	FloxCre_Chow	OK	796.546	1290.94	0.696595	1.34499	0.00745
ENSMUSG00000085714.1	Gm13008	chr4:136003367-136021763	667.346	1019.35	842.875	849.994	1508.48	791.247	859.001	911.63	1312.19	937.635	1836.83	755.858	562.62	467.838	713.236	531.727	ENSMUSG00000085714.1	Gm13008	chr4:136003367-136021763	Flox_Chow	Flox_HFD	OK	844.891	1017.59	0.268319	0.482275	0.32535	0.636471	no	Flox_Chow	FloxCre_Chow	OK	844.891	1210.63	0.51892	0.958175	0.0524	0.230057	no	Flox_HFD	FloxCre_Chow	OK	1017.59	1210.63	0.250602	0.458485	0.3561
ENSMUSG00000085587.1	Gm14493	chrX:10717389-10719690	576.031	676.259	404.727	1091.97	552.92	1159.27	551.785	1589.37	1006.98	1599.73	491.983	885.471	981.155	859.593	1013.62	952.058	ENSMUSG00000085587.1	Gm14493	chrX:10717389-10719690	Flox_Chow	Flox_HFD	OK	687.247	963.336	0.487211	0.946651	0.0846	0.303906	no	Flox_Chow	FloxCre_Chow	OK	687.247	996.041	0.535377	1.09707	0.05275	0.230649	no	Flox_HFD	FloxCre_Chow	OK	963.336	996.041	0.0481665	0.0988027	0.86305
ENSMUSG00000032231.14	Anxa2	chr9:69453619-69491795	481.147	561.819	688.901	532.045	1395.85	1117.12	931.413	832.698	315.011	1274.56	903.01	538.026	1032.43	1770.58	729.387	1136.71	ENSMUSG00000032231.14	Anxa2	chr9:69453619-69491795	Flox_Chow	Flox_HFD	OK	565.978	1069.27	0.91781	1.80051	0.0003	0.00489502	yes	Flox_Chow	FloxCre_Chow	OK	565.978	757.651	0.420787	0.813422	0.11045	0.357372	no	Flox_HFD	FloxCre_Chow	OK	1069.27	757.651	-0.497023	-0.96017	0.0576
ENSMUSG00000103975.1	Gm37676	chr1:131910533-131936321	968.144	795.334	1098.38	712.708	422.019	833.592	1422.62	920.666	1350.19	820.472	775.109	586.798	760.849	671.574	1139.99	748.579	ENSMUSG00000103975.1	Gm37676	chr1:131910533-131936321	Flox_Chow	Flox_HFD	OK	893.642	899.723	0.00978459	0.0175599	0.97265	0.985701	no	Flox_Chow	FloxCre_Chow	OK	893.642	883.142	-0.0170514	-0.0307891	0.94845	0.978561	no	Flox_HFD	FloxCre_Chow	OK	899.723	883.142	-0.026836	-0.0483898	0.92295
ENSMUSG00000097078.1	Gm26566	chr4:88718291-88722842	748.516	1840.73	843.557	1209.52	77.1069	971.753	662.014	943.607	815.549	871.413	35.5832	1706.89	794.671	929.343	724.98	586.394	ENSMUSG00000097078.1	Gm26566	chr4:88718291-88722842	Flox_Chow	Flox_HFD	OK	1160.58	663.62	-0.806417	-1.51678	0.0071	0.0578844	no	Flox_Chow	FloxCre_Chow	OK	1160.58	857.359	-0.436875	-0.936869	0.14865	0.423376	no	Flox_HFD	FloxCre_Chow	OK	663.62	857.359	0.369542	0.696747	0.2651
ENSMUSG00000017760.15	Ctsa	chr2:164830731-164857711	249.678	309.328	258.506	255.528	2453.32	1549.37	1159.13	1238.61	394.859	344.121	707.241	376.793	1236.25	1046.66	969.741	1172.74	ENSMUSG00000017760.15	Ctsa	chr2:164830731-164857711	Flox_Chow	Flox_HFD	OK	268.26	1600.1	2.57646	4.75676	5e-05	0.00107245	yes	Flox_Chow	FloxCre_Chow	OK	268.26	455.753	0.764622	1.34589	0.0073	0.0590254	no	Flox_HFD	FloxCre_Chow	OK	1600.1	455.753	-1.81184	-3.17323	5e-05
ENSMUSG00000058492.4	Scp2-ps2	chr9:123307507-123307939	667.347	1379.55	730.898	783.162	464.218	675.066	638.65	685.793	418.426	1472.13	1176.73	1106.12	614.494	1309.2	517.877	814.605	ENSMUSG00000058492.4	Scp2-ps2	chr9:123307507-123307939	Flox_Chow	Flox_HFD	OK	890.239	615.932	-0.531422	-0.968706	0.05475	0.235811	no	Flox_Chow	FloxCre_Chow	OK	890.239	1043.35	0.228961	0.420616	0.40665	0.709757	no	Flox_HFD	FloxCre_Chow	OK	615.932	1043.35	0.760383	1.38535	0.00715
ENSMUSG00000022878.5	Adipoq	chr16:23146535-23158028	986.495	1871.38	1448.34	1350.93	538.916	366.523	432.084	413.805	678.508	1225.93	961.261	1379.49	461.941	318.456	395.003	415.281	ENSMUSG00000022878.5	Adipoq	chr16:23146535-23158028	Flox_Chow	Flox_HFD	OK	1414.29	437.832	-1.69163	-3.33964	5e-05	0.00107245	yes	Flox_Chow	FloxCre_Chow	OK	1414.29	1061.3	-0.414248	-0.824282	0.08985	0.315277	no	Flox_HFD	FloxCre_Chow	OK	437.832	1061.3	1.27738	2.51627	5e-05
ENSMUSG00000086289.3	Gm16933	chr8:25024928-25109571	751.673	693.751	602.011	626.335	1000.92	1050.05	840.125	1165.44	656.044	824.19	623.146	590.07	859.126	942.624	834.9	1105.66	ENSMUSG00000086289.3	Gm16933	chr8:25024928-25109571	Flox_Chow	Flox_HFD	OK	668.442	1014.13	0.601373	1.21447	0.01855	0.115847	no	Flox_Chow	FloxCre_Chow	OK	668.442	673.362	0.0105799	0.0212131	0.96515	0.982981	no	Flox_HFD	FloxCre_Chow	OK	1014.13	673.362	-0.590793	-1.19519	0.01775
ENSMUSG00000062480.11	Acat3	chr17:12911348-12940402	703.85	818.301	803.614	803.348	1092.05	648.826	773.368	949.477	690.945	799.071	1657.44	763.449	621.895	643.675	603.905	655.443	ENSMUSG00000062480.11	Acat3	chr17:12911348-12940402	Flox_Chow	Flox_HFD	OK	782.278	865.931	0.14657	0.276024	0.5736	0.821009	no	Flox_Chow	FloxCre_Chow	OK	782.278	977.725	0.321747	0.596093	0.2323	0.537658	no	Flox_HFD	FloxCre_Chow	OK	865.931	977.725	0.175177	0.317329	0.5261
ENSMUSG00000040591.18	1110051M20Rik	chr2:91264973-91444680	839.823	853.278	655.987	743.176	711.81	837.738	786.83	1091.5	927.878	946.986	1245.17	715.432	582.607	753.146	617.552	681.12	ENSMUSG00000040591.18	1110051M20Rik	chr2:91264973-91444680	Flox_Chow	Flox_HFD	OK	773.066	856.97	0.148653	0.300056	0.5494	0.807696	no	Flox_Chow	FloxCre_Chow	OK	773.066	958.866	0.310737	0.615213	0.2148	0.51516	no	Flox_HFD	FloxCre_Chow	OK	856.97	958.866	0.162084	0.32258	0.5139
ENSMUSG00000090208.1	Gm15851	chr1:133897198-133921414	1011.2	408.998	586.725	388.021	458.482	1761.85	1588.04	777.382	1503.14	451.364	400.922	592.788	876.295	461.432	852.914	765.014	ENSMUSG00000090208.1	Gm15851	chr1:133897198-133921414	Flox_Chow	Flox_HFD	OK	598.737	1146.44	0.937166	1.58633	0.0022	0.0238542	yes	Flox_Chow	FloxCre_Chow	OK	598.737	737.054	0.299849	0.505889	0.3271	0.638134	no	Flox_HFD	FloxCre_Chow	OK	1146.44	737.054	-0.637317	-1.10317	0.0406
ENSMUSG00000039206.13	Daglb	chr5:143464583-143528036	696.033	729.419	685.916	671.711	1236.44	830.25	700.944	966.125	735.687	724.177	1560.88	703.6	600.205	634.559	591.648	742.824	ENSMUSG00000039206.13	Daglb	chr5:143464583-143528036	Flox_Chow	Flox_HFD	OK	695.77	933.439	0.423946	0.682288	0.1668	0.450078	no	Flox_Chow	FloxCre_Chow	OK	695.77	931.087	0.420306	0.698711	0.15255	0.429507	no	Flox_HFD	FloxCre_Chow	OK	933.439	931.087	-0.00364077	-0.00542617	0.9905
ENSMUSG00000098588.1	Mir6340	chr2:173659759-173707343	0	3281.75	798.789	767.34	766.472	0	817.288	3448.38	0	0	0	0	0	935.61	0	1956.82	ENSMUSG00000098588.1	Mir6340	chr2:173659759-173707343	Flox_Chow	Flox_HFD	OK	1211.97	1258.04	0.0538184	0.180033	0.9136	0.971047	no	Flox_Chow	FloxCre_Chow	OK	1211.97	0	#NAME?	#NAME?	0.10895	0.354268	no	Flox_HFD	FloxCre_Chow	OK	1258.04	0	#NAME?	#NAME?	0.1276
ENSMUSG00000085095.2	Gm15635	chr7:99657803-99712777	658.793	720.946	447.207	344.786	276.766	1668.55	1169.08	923.072	1014.6	409.61	135.219	761.925	984.916	988.653	1229.66	1001.45	ENSMUSG00000085095.2	Gm15635	chr7:99657803-99712777	Flox_Chow	Flox_HFD	OK	542.933	1009.37	0.894606	1.27851	0.0129	0.0897295	no	Flox_Chow	FloxCre_Chow	OK	542.933	580.34	0.0961234	0.110059	0.82335	0.94161	no	Flox_HFD	FloxCre_Chow	OK	1009.37	580.34	-0.798483	-0.990232	0.06645
ENSMUSG00000108738.1	Gm44777	chr7:116334254-116443449	949.952	520.91	860.92	560.513	701.912	765.139	1055.77	729.273	999.842	447.052	1521.58	418.434	818.883	589.261	955.61	775.713	ENSMUSG00000108738.1	Gm44777	chr7:116334254-116443449	Flox_Chow	Flox_HFD	OK	723.074	813.025	0.169157	0.349219	0.49185	0.77406	no	Flox_Chow	FloxCre_Chow	OK	723.074	846.728	0.227756	0.486715	0.37815	0.682031	no	Flox_HFD	FloxCre_Chow	OK	813.025	846.728	0.0585993	0.125062	0.81495
ENSMUSG00000091037.1	Gm17661	chr2:90894635-90917914	574.895	1470.45	832.114	642.172	534.843	1295.57	702.613	661.313	1000.18	1074.72	536.64	1026.95	421.003	754.711	631.9	424.182	ENSMUSG00000091037.1	Gm17661	chr2:90894635-90917914	Flox_Chow	Flox_HFD	OK	879.909	798.585	-0.139908	-0.0671125	0.9205	0.972257	no	Flox_Chow	FloxCre_Chow	OK	879.909	909.622	0.0479144	0.0242832	0.9703	0.985147	no	Flox_HFD	FloxCre_Chow	OK	798.585	909.622	0.187823	0.0948256	0.883
ENSMUSG00000060802.8	B2m	chr2:122120107-122186189	600.018	731.619	657.577	520.257	1136.95	651.763	852.75	802.968	650.71	542.754	754.127	718.236	1151.22	809.269	704.612	1072.5	ENSMUSG00000060802.8	B2m	chr2:122120107-122186189	Flox_Chow	Flox_HFD	OK	627.368	861.109	0.456884	0.88338	0.07785	0.290908	no	Flox_Chow	FloxCre_Chow	OK	627.368	666.457	0.0872005	0.168714	0.73415	0.903669	no	Flox_HFD	FloxCre_Chow	OK	861.109	666.457	-0.369684	-0.723978	0.14285
ENSMUSG00000086929.1	Gm11788	chr11:120489405-120499187	367.759	922.347	473.813	880.274	374.863	1188.62	678.982	682.801	442.409	1554.65	414.553	865.61	1062.02	925.669	725.623	632.303	ENSMUSG00000086929.1	Gm11788	chr11:120489405-120499187	Flox_Chow	Flox_HFD	OK	661.048	731.317	0.145742	0.256921	0.63235	0.854897	no	Flox_Chow	FloxCre_Chow	OK	661.048	819.305	0.309646	0.588947	0.2993	0.610432	no	Flox_HFD	FloxCre_Chow	OK	731.317	819.305	0.163904	0.295471	0.5817
ENSMUSG00000106175.1	Gm44313	chr11:58954684-58978050	1700.54	0	960.965	0	2265.29	427.811	300.876	0	469.907	1384.05	1128.81	1393.42	1063.22	0	235.93	659.244	ENSMUSG00000106175.1	Gm44313	chr11:58954684-58978050	Flox_Chow	Flox_HFD	OK	665.377	748.495	0.169821	0.48822	0.90595	0.969387	no	Flox_Chow	FloxCre_Chow	OK	665.377	1094.05	0.717432	0.636379	0.50885	0.785001	no	Flox_HFD	FloxCre_Chow	OK	748.495	1094.05	0.547611	0.475562	0.596
ENSMUSG00000061780.5	Cfd	chr10:79890852-79892656	864.047	2595.14	941.032	1467.64	30.7759	26.6338	19.2284	33.8548	1021.66	1128.58	1679.55	1988.83	21.2785	32.5775	18.596	13.2065	ENSMUSG00000061780.5	Cfd	chr10:79890852-79892656	Flox_Chow	Flox_HFD	OK	1466.97	27.6232	-5.73081	-7.04064	5e-05	0.00107245	yes	Flox_Chow	FloxCre_Chow	OK	1466.97	1454.66	-0.0121564	-0.0236238	0.9599	0.981176	no	Flox_HFD	FloxCre_Chow	OK	27.6232	1454.66	5.71865	6.97234	5e-05
ENSMUSG00000092006.1	Gm17139	chr12:84918147-84983303	647.474	742.413	890.478	641.444	1086.02	569.021	862.181	710.264	687.401	499.347	1551.41	552.483	647.892	541.449	649.778	581.123	ENSMUSG00000092006.1	Gm17139	chr12:84918147-84983303	Flox_Chow	Flox_HFD	OK	730.452	806.871	0.143548	0.257795	0.6054	0.839386	no	Flox_Chow	FloxCre_Chow	OK	730.452	822.661	0.171508	0.313015	0.5444	0.805101	no	Flox_HFD	FloxCre_Chow	OK	806.871	822.661	0.0279592	0.0508977	0.92395
ENSMUSG00000089902.1	Gm13625	chr2:69861561-69885615	562.575	588.231	557.723	841.21	850.37	650.406	746.149	896.505	811.412	657.331	1588.62	482.108	593.261	520.396	865.758	476.038	ENSMUSG00000089902.1	Gm13625	chr2:69861561-69885615	Flox_Chow	Flox_HFD	OK	637.435	785.858	0.301991	0.462432	0.353	0.662584	no	Flox_Chow	FloxCre_Chow	OK	637.435	884.867	0.473183	0.748827	0.1443	0.416314	no	Flox_HFD	FloxCre_Chow	OK	785.858	884.867	0.171193	0.284208	0.57685
ENSMUSG00000073437.10	D330041H03Rik	chr17:24352022-24414542	806.538	682.428	685.915	643.654	1798.86	540.619	597.317	672.061	793.037	776.979	1150.23	738.891	471.109	448.056	461.751	415.578	ENSMUSG00000073437.10	D330041H03Rik	chr17:24352022-24414542	Flox_Chow	Flox_HFD	OK	704.634	902.215	0.356598	0.649687	0.18005	0.468162	no	Flox_Chow	FloxCre_Chow	OK	704.634	864.783	0.295465	0.584693	0.2313	0.53608	no	Flox_HFD	FloxCre_Chow	OK	902.215	864.783	-0.0611326	-0.11002	0.81905
ENSMUSG00000022591.5	Gm9747	chr1:82233100-82291416	1528.7	987.828	1111.86	943.975	358.461	365.922	382.013	303.523	1553.45	1018.63	828.704	662.012	306.943	240.669	432.801	386.706	ENSMUSG00000022591.5	Gm9747	chr1:82233100-82291416	Flox_Chow	Flox_HFD	OK	1143.09	352.48	-1.69732	-3.48606	5e-05	0.00107245	yes	Flox_Chow	FloxCre_Chow	OK	1143.09	1015.7	-0.170466	-0.348087	0.49365	0.775548	no	Flox_HFD	FloxCre_Chow	OK	352.48	1015.7	1.52686	3.12357	5e-05
ENSMUSG00000088348.1	Gm23865	chr2:29889719-29931746	0	0	0	0	0	0	0	0	0	0	0	5559.88	0	0	2460.92	3356.04	ENSMUSG00000088348.1	Gm23865	chr2:29889719-29931746	Flox_Chow	Flox_HFD	NOTEST	0	0	0	0	1	1	no	Flox_Chow	FloxCre_Chow	NOTEST	0	1389.97	inf	0	1	1	no	Flox_HFD	FloxCre_Chow	NOTEST	0	1389.97	inf	0	1
ENSMUSG00000084936.1	Gm11583	chr11:97159713-97187881	654.712	346.269	601.157	533.274	529.146	1057.18	1090.85	610.423	1002.25	383.102	419.816	598.021	641.506	817.805	1034.98	676.991	ENSMUSG00000084936.1	Gm11583	chr11:97159713-97187881	Flox_Chow	Flox_HFD	OK	533.853	821.901	0.622521	0.780473	0.1263	0.385701	no	Flox_Chow	FloxCre_Chow	OK	533.853	600.797	0.170435	0.210267	0.6846	0.87887	no	Flox_HFD	FloxCre_Chow	OK	821.901	600.797	-0.452087	-0.53871	0.3031
ENSMUSG00000091479.1	Gm17035	chr15:66929320-67013039	994.495	908.158	639.83	634.713	316.396	679.556	511.655	940.865	1267.32	693.37	584.11	904.169	427.102	367.797	607.494	430.552	ENSMUSG00000091479.1	Gm17035	chr15:66929320-67013039	Flox_Chow	Flox_HFD	OK	794.299	612.118	-0.375873	-0.551503	0.2846	0.593919	no	Flox_Chow	FloxCre_Chow	OK	794.299	862.241	0.11841	0.16766	0.7361	0.904748	no	Flox_HFD	FloxCre_Chow	OK	612.118	862.241	0.494282	0.677297	0.1842
ENSMUSG00000020288.13	Ahsa2	chr11:23306894-23499192	656.671	556.492	793.996	599.611	785.816	636.015	714.855	677.043	805.179	619.486	1410.57	470.548	472.414	411.335	635.743	584.258	ENSMUSG00000020288.13	Ahsa2	chr11:23306894-23499192	Flox_Chow	Flox_HFD	OK	651.693	703.432	0.11022	0.184446	0.71455	0.893907	no	Flox_Chow	FloxCre_Chow	OK	651.693	826.445	0.342727	0.566529	0.27965	0.588797	no	Flox_HFD	FloxCre_Chow	OK	703.432	826.445	0.232507	0.388871	0.4504
ENSMUSG00000087595.1	1810012K08Rik	chr2:26136813-26140521	827.452	814.016	859.107	694.571	257.75	770.578	711.008	701.541	730.332	875.275	351.286	679.535	652.152	675.766	687.29	470.979	ENSMUSG00000087595.1	1810012K08Rik	chr2:26136813-26140521	Flox_Chow	Flox_HFD	OK	798.787	610.219	-0.388482	-0.690418	0.1721	0.457164	no	Flox_Chow	FloxCre_Chow	OK	798.787	659.107	-0.277297	-0.501578	0.3232	0.63388	no	Flox_HFD	FloxCre_Chow	OK	610.219	659.107	0.111185	0.196045	0.70425
ENSMUSG00000084863.1	Gm12523	chr3:108283897-108361511	735.603	2435.22	754.852	1511.09	0	378.432	209.793	121.021	1131.87	724.363	62.3606	1612.4	135.655	186.344	384.659	215.344	ENSMUSG00000084863.1	Gm12523	chr3:108283897-108361511	Flox_Chow	Flox_HFD	OK	1359.19	177.311	-2.93839	-3.31724	0.0196	0.119742	no	Flox_Chow	FloxCre_Chow	OK	1359.19	882.748	-0.622674	-0.83951	0.22145	0.523851	no	Flox_HFD	FloxCre_Chow	OK	177.311	882.748	2.31572	2.32802	0.04025
ENSMUSG00000035983.4	Gm7008	chr12:40201566-40225238	524.357	610.499	557.295	547.136	270.449	985.993	618.778	1035	644.424	1267.18	286.376	917.955	580.033	591.042	524.613	625.766	ENSMUSG00000035983.4	Gm7008	chr12:40201566-40225238	Flox_Chow	Flox_HFD	OK	559.822	727.555	0.378089	0.723015	0.15575	0.434267	no	Flox_Chow	FloxCre_Chow	OK	559.822	778.984	0.476626	0.965092	0.06875	0.269629	no	Flox_HFD	FloxCre_Chow	OK	727.555	778.984	0.0985371	0.197867	0.7158
ENSMUSG00000063623.3	C230062I16Rik	chr7:29930814-29965711	404.392	651.655	437.889	456.832	921.634	812.28	586.121	990.665	538.836	605.393	845.525	549.387	516.41	806.727	544.463	856.14	ENSMUSG00000063623.3	C230062I16Rik	chr7:29930814-29965711	Flox_Chow	Flox_HFD	OK	487.692	827.675	0.763093	1.48425	0.0035	0.0338994	yes	Flox_Chow	FloxCre_Chow	OK	487.692	634.785	0.380298	0.710073	0.1477	0.422383	no	Flox_HFD	FloxCre_Chow	OK	827.675	634.785	-0.382795	-0.717851	0.1406
ENSMUSG00000047090.13	Tmem198b	chr10:128790952-128804370	474.653	346.464	261.221	404.025	1535.31	1105.63	817.526	881	459.082	490.494	583.71	322.262	736.38	714.017	624.749	554.084	ENSMUSG00000047090.13	Tmem198b	chr10:128790952-128804370	Flox_Chow	Flox_HFD	OK	371.59	1084.87	1.54573	2.81786	5e-05	0.00107245	yes	Flox_Chow	FloxCre_Chow	OK	371.59	463.887	0.32006	0.561789	0.2594	0.565855	no	Flox_HFD	FloxCre_Chow	OK	1084.87	463.887	-1.22567	-2.16194	0.0001
ENSMUSG00000085023.1	Gm12744	chr4:106561037-106589113	415.735	479.243	556.593	345.303	943.921	677.607	686.855	474.951	933.42	433.468	1452.27	526.989	460.998	827.769	305.424	606.676	ENSMUSG00000085023.1	Gm12744	chr4:106561037-106589113	Flox_Chow	Flox_HFD	OK	449.218	695.833	0.631324	1.08494	0.0291	0.15654	no	Flox_Chow	FloxCre_Chow	OK	449.218	836.536	0.89701	1.43932	0.0031	0.0309659	yes	Flox_HFD	FloxCre_Chow	OK	695.833	836.536	0.265686	0.430697	0.36875
ENSMUSG00000086949.1	Gm13066	chr4:149518235-149567790	463.115	456.263	386.293	522.328	1130.44	993.603	658.64	821.912	465.916	671.033	963.459	420.579	484.999	575.005	430.852	635.317	ENSMUSG00000086949.1	Gm13066	chr4:149518235-149567790	Flox_Chow	Flox_HFD	OK	457	901.149	0.979571	1.88704	0.0002	0.00354264	yes	Flox_Chow	FloxCre_Chow	OK	457	630.247	0.463723	0.822161	0.0877	0.310783	no	Flox_HFD	FloxCre_Chow	OK	901.149	630.247	-0.515849	-0.92706	0.05475
ENSMUSG00000104523.1	Gm37335	chr1:36068399-36106446	550.129	408.861	589.293	461.081	1884.41	485.116	757.268	451.914	528.877	303.661	1359.95	311.95	576.698	455.011	690.519	242.741	ENSMUSG00000104523.1	Gm37335	chr1:36068399-36106446	Flox_Chow	Flox_HFD	OK	502.341	894.678	0.832701	1.42232	0.00575	0.0491542	yes	Flox_Chow	FloxCre_Chow	OK	502.341	626.108	0.317746	0.498338	0.3166	0.626759	no	Flox_HFD	FloxCre_Chow	OK	894.678	626.108	-0.514955	-0.814961	0.1058
ENSMUSG00000035953.13	Tmem55b	chr14:50924967-50930856	517.826	642.586	452.146	557.379	707.731	596.049	763.711	596.927	561.984	635.399	1201.88	560.931	608.605	572.317	542.124	516.762	ENSMUSG00000035953.13	Tmem55b	chr14:50924967-50930856	Flox_Chow	Flox_HFD	OK	542.484	666.105	0.296168	0.594022	0.2263	0.530537	no	Flox_Chow	FloxCre_Chow	OK	542.484	740.049	0.448041	0.870439	0.076	0.286445	no	Flox_HFD	FloxCre_Chow	OK	666.105	740.049	0.151873	0.296548	0.55115
ENSMUSG00000092267.1	Gm20417	chr19:5795689-5802672	1456.53	314.667	366.56	483.404	273.236	518.413	828.393	293.22	1605	232.925	632.211	407.07	529.403	137.976	1105.75	738.577	ENSMUSG00000092267.1	Gm20417	chr19:5795689-5802672	Flox_Chow	Flox_HFD	OK	655.291	478.315	-0.454174	-0.297303	0.5809	0.826217	no	Flox_Chow	FloxCre_Chow	OK	655.291	719.301	0.13446	0.0778481	0.89015	0.963833	no	Flox_HFD	FloxCre_Chow	OK	478.315	719.301	0.588633	0.348384	0.53405
ENSMUSG00000108806.1	Gm44729	chr7:127271878-127275315	756.288	1158.56	713.047	747.819	105.797	483.865	483.891	530.573	1643.12	503.816	339.764	631.345	406.939	596.832	488.431	295.967	ENSMUSG00000108806.1	Gm44729	chr7:127271878-127275315	Flox_Chow	Flox_HFD	OK	843.927	401.031	-1.0734	-2.06833	0.0002	0.00354264	yes	Flox_Chow	FloxCre_Chow	OK	843.927	779.51	-0.114551	-0.214087	0.67085	0.872648	no	Flox_HFD	FloxCre_Chow	OK	401.031	779.51	0.958853	1.71548	0.00055
ENSMUSG00000066952.11	Myo1h	chr5:114289165-114380508	527.906	505.383	472.164	497.346	828.063	714.113	642.295	845.151	691.794	574.686	955.972	483.124	525.69	564.029	489.419	542.375	ENSMUSG00000066952.11	Myo1h	chr5:114289165-114380508	Flox_Chow	Flox_HFD	OK	500.7	757.406	0.59712	1.19506	0.0165	0.107364	no	Flox_Chow	FloxCre_Chow	OK	500.7	676.394	0.433919	0.835512	0.08925	0.314106	no	Flox_HFD	FloxCre_Chow	OK	757.406	676.394	-0.163202	-0.313374	0.52095
ENSMUSG00000104548.1	Gm43857	chr3:152346477-152394240	734.342	569.846	693.711	544.021	510.719	491.579	597.076	519.526	1005.99	593.479	1193.96	435.179	495.259	381.614	620.834	444.478	ENSMUSG00000104548.1	Gm43857	chr3:152346477-152394240	Flox_Chow	Flox_HFD	OK	635.48	529.725	-0.262603	-0.524222	0.2999	0.610513	no	Flox_Chow	FloxCre_Chow	OK	635.48	807.153	0.344995	0.713198	0.17955	0.46779	no	Flox_HFD	FloxCre_Chow	OK	529.725	807.153	0.607599	1.24493	0.0175
ENSMUSG00000085105.2	Gm12758	chr7:34234376-34313551	1064.23	711.866	753.626	495.804	525.144	469.618	535.659	334.577	1353.21	585.089	689.958	793.971	338.907	222.935	491.761	438.453	ENSMUSG00000085105.2	Gm12758	chr7:34234376-34313551	Flox_Chow	Flox_HFD	OK	756.381	466.249	-0.698012	-1.40436	0.00525	0.0457417	yes	Flox_Chow	FloxCre_Chow	OK	756.381	855.557	0.17775	0.351931	0.48805	0.770444	no	Flox_HFD	FloxCre_Chow	OK	466.249	855.557	0.875763	1.74638	0.0007
ENSMUSG00000106082.4	4930404A12Rik	chr5:124629051-124725079	825.868	671.11	555.222	554.799	551.461	642.819	666.509	653.411	789.285	537.515	657.573	412.198	632.058	416.55	551.474	672.378	ENSMUSG00000106082.4	4930404A12Rik	chr5:124629051-124725079	Flox_Chow	Flox_HFD	OK	651.75	628.55	-0.0522897	-0.0979072	0.8499	0.952679	no	Flox_Chow	FloxCre_Chow	OK	651.75	599.143	-0.121418	-0.227209	0.6522	0.863279	no	Flox_HFD	FloxCre_Chow	OK	628.55	599.143	-0.0691279	-0.12988	0.7966
ENSMUSG00000053353.5	2310001K24Rik	chr2:163466378-163473005	930.969	1555.83	630.381	1070.67	52.4148	415.193	354.742	252.038	803.91	852.574	199.351	1246.92	357.3	314.067	438.503	274.054	ENSMUSG00000053353.5	2310001K24Rik	chr2:163466378-163473005	Flox_Chow	Flox_HFD	OK	1046.96	268.597	-1.9627	-2.43915	0.0005	0.00747592	yes	Flox_Chow	FloxCre_Chow	OK	1046.96	775.688	-0.432663	-0.896614	0.14185	0.412619	no	Flox_HFD	FloxCre_Chow	OK	268.597	775.688	1.53003	1.9356	0.00455
ENSMUSG00000097224.1	Gm26716	chr4:130792536-130826319	253.294	355.524	275.838	243.46	1834.02	590.789	656.059	905.514	628.437	304.708	694.485	224.403	788.907	475.041	737.632	480.799	ENSMUSG00000097224.1	Gm26716	chr4:130792536-130826319	Flox_Chow	Flox_HFD	OK	282.029	996.596	1.82116	2.63826	5e-05	0.00107245	yes	Flox_Chow	FloxCre_Chow	OK	282.029	463.008	0.715194	1.0397	0.04075	0.197343	no	Flox_HFD	FloxCre_Chow	OK	996.596	463.008	-1.10597	-1.67037	0.00105
ENSMUSG00000097060.1	Gm26759	chr8:126566969-126593986	685.284	676.803	562.055	433.379	697.084	569.249	567.372	717.775	916.712	533.506	347.342	438.296	387.707	456.039	654.368	567.356	ENSMUSG00000097060.1	Gm26759	chr8:126566969-126593986	Flox_Chow	Flox_HFD	OK	589.38	637.87	0.114064	0.224434	0.64795	0.860735	no	Flox_Chow	FloxCre_Chow	OK	589.38	558.964	-0.0764428	-0.147682	0.76805	0.920614	no	Flox_HFD	FloxCre_Chow	OK	637.87	558.964	-0.190506	-0.369798	0.46125
ENSMUSG00000097457.1	2310031A07Rik	chr11:46436951-46447248	642.108	563.928	400.252	497.183	475.72	738.882	566.358	712.957	713.588	487.532	679.999	587.468	589.11	427.138	532.12	560.899	ENSMUSG00000097457.1	2310031A07Rik	chr11:46436951-46447248	Flox_Chow	Flox_HFD	OK	525.868	623.479	0.245642	0.476107	0.34045	0.651773	no	Flox_Chow	FloxCre_Chow	OK	525.868	617.147	0.230913	0.447703	0.3737	0.67855	no	Flox_HFD	FloxCre_Chow	OK	623.479	617.147	-0.0147288	-0.028499	0.95585
ENSMUSG00000031303.8	Map3k15	chrX:159988432-160138413	750.412	1006.04	638.151	859.867	215.5	379.582	489.7	441.669	692.192	838.361	446.149	772.515	374.44	350.469	322.165	366.105	ENSMUSG00000031303.8	Map3k15	chrX:159988432-160138413	Flox_Chow	Flox_HFD	OK	813.616	381.613	-1.09224	-2.08533	5e-05	0.00107245	yes	Flox_Chow	FloxCre_Chow	OK	813.616	687.304	-0.243399	-0.460684	0.3538	0.662925	no	Flox_HFD	FloxCre_Chow	OK	381.613	687.304	0.84884	1.62286	0.0014
ENSMUSG00000030887.4	Pdzd9	chr7:120635175-120677520	638.538	659.225	660.667	681.029	493.16	330.703	482.201	398.642	701.045	517.447	1281.94	606.719	381.21	325.657	384.251	399.679	ENSMUSG00000030887.4	Pdzd9	chr7:120635175-120677520	Flox_Chow	Flox_HFD	OK	659.865	426.177	-0.630718	-1.21888	0.01325	0.0915165	no	Flox_Chow	FloxCre_Chow	OK	659.865	776.788	0.23535	0.452439	0.36525	0.671266	no	Flox_HFD	FloxCre_Chow	OK	426.177	776.788	0.866069	1.67323	0.00095
ENSMUSG00000107222.1	Gm43198	chr6:3333193-3346097	689.082	209.966	713.801	781.287	371.747	817.198	640.259	610.319	882.264	348.761	382.375	193.427	543.264	351.458	682.595	684.488	ENSMUSG00000107222.1	Gm43198	chr6:3333193-3346097	Flox_Chow	Flox_HFD	OK	598.534	609.881	0.0270938	0.0405597	0.9385	0.975977	no	Flox_Chow	FloxCre_Chow	OK	598.534	451.707	-0.406047	-0.564997	0.2841	0.593296	no	Flox_HFD	FloxCre_Chow	OK	609.881	451.707	-0.433141	-0.60048	0.2467
ENSMUSG00000097544.1	Gm26750	chr8:4087657-4089166	653.74	449.986	498.36	447.261	331.876	509.807	866.628	521.447	644.786	420.41	301.741	505.854	675.891	527.519	913.705	601.421	ENSMUSG00000097544.1	Gm26750	chr8:4087657-4089166	Flox_Chow	Flox_HFD	OK	512.337	557.44	0.121723	0.234603	0.65255	0.863279	no	Flox_Chow	FloxCre_Chow	OK	512.337	468.198	-0.129974	-0.242981	0.63305	0.855195	no	Flox_HFD	FloxCre_Chow	OK	557.44	468.198	-0.251697	-0.475949	0.34555
ENSMUSG00000068220.5	Lgals1	chr15:78926724-78930465	240.743	485.853	406.247	569.774	889.621	483.1	372.151	587.14	131.41	867.263	956.826	585.363	540.691	810.167	229.92	651.126	ENSMUSG00000068220.5	Lgals1	chr15:78926724-78930465	Flox_Chow	Flox_HFD	OK	425.654	583.003	0.453821	0.838502	0.09095	0.317719	no	Flox_Chow	FloxCre_Chow	OK	425.654	635.216	0.577564	1.03746	0.03655	0.183014	no	Flox_HFD	FloxCre_Chow	OK	583.003	635.216	0.123743	0.217949	0.66
ENSMUSG00000108511.1	Gm44987	chr7:121981760-122021222	563.731	621.176	524.549	560.436	964.093	522.407	396.39	678.342	600.282	610.685	739.8	612.83	362.145	346.797	340.319	350.625	ENSMUSG00000108511.1	Gm44987	chr7:121981760-122021222	Flox_Chow	Flox_HFD	OK	567.473	640.308	0.174215	0.331883	0.51205	0.786851	no	Flox_Chow	FloxCre_Chow	OK	567.473	640.899	0.175546	0.329125	0.5047	0.782851	no	Flox_HFD	FloxCre_Chow	OK	640.308	640.899	0.00133136	0.00247593	0.99605
ENSMUSG00000021242.8	Npc2	chr12:84754559-84773112	271.306	562.842	342.617	346.871	802.093	568.304	528.454	504.487	198.456	584.303	538.542	391.029	815.06	993.86	568.863	663.852	ENSMUSG00000021242.8	Npc2	chr12:84754559-84773112	Flox_Chow	Flox_HFD	OK	380.909	600.835	0.657521	1.30328	0.00925	0.0701751	no	Flox_Chow	FloxCre_Chow	OK	380.909	428.082	0.168441	0.32656	0.51	0.785542	no	Flox_HFD	FloxCre_Chow	OK	600.835	428.082	-0.489079	-0.93443	0.06075
ENSMUSG00000043866.11	Taf10	chr7:105731729-105744361	488.548	587.986	414.233	495.92	630.403	549.516	517.111	566.752	600.35	561.962	780.296	484.248	501.196	421.752	430.708	444.738	ENSMUSG00000043866.11	Taf10	chr7:105731729-105744361	Flox_Chow	Flox_HFD	OK	496.672	565.945	0.18837	0.369744	0.46295	0.750711	no	Flox_Chow	FloxCre_Chow	OK	496.672	606.714	0.288724	0.549923	0.26565	0.572198	no	Flox_HFD	FloxCre_Chow	OK	565.945	606.714	0.100354	0.190977	0.70365
ENSMUSG00000030278.11	Cidec	chr6:113424633-113435760	452.407	931.829	517.975	506.626	674.958	405.764	360.555	334.428	409.132	1006.41	674.778	650.092	402.249	463.557	227.264	409.825	ENSMUSG00000030278.11	Cidec	chr6:113424633-113435760	Flox_Chow	Flox_HFD	OK	602.209	443.926	-0.439945	-0.838985	0.0928	0.321878	no	Flox_Chow	FloxCre_Chow	OK	602.209	685.103	0.186056	0.350122	0.4874	0.770345	no	Flox_HFD	FloxCre_Chow	OK	443.926	685.103	0.626001	1.14283	0.0228
ENSMUSG00000085550.1	Gm15658	chr16:33684465-33787112	817.969	399.362	830.095	462.741	509.635	459.038	361.774	361.855	962.861	531.594	731.491	397.185	275.956	350.414	390.649	325.27	ENSMUSG00000085550.1	Gm15658	chr16:33684465-33787112	Flox_Chow	Flox_HFD	OK	627.542	423.076	-0.568796	-0.934367	0.06035	0.25051	no	Flox_Chow	FloxCre_Chow	OK	627.542	655.783	0.0635068	0.107415	0.82765	0.943179	no	Flox_HFD	FloxCre_Chow	OK	423.076	655.783	0.632303	1.04662	0.0386
ENSMUSG00000078653.4	Cntd1	chr11:101277967-101302286	538.424	519.851	530.155	477.001	752.363	410.573	482.982	479.569	483.725	457.141	1217.01	496.427	378.925	292.462	331.526	315.387	ENSMUSG00000078653.4	Cntd1	chr11:101277967-101302286	Flox_Chow	Flox_HFD	OK	516.358	531.371	0.0413501	0.0817947	0.8662	0.957698	no	Flox_Chow	FloxCre_Chow	OK	516.358	663.577	0.361893	0.695984	0.16415	0.446399	no	Flox_HFD	FloxCre_Chow	OK	531.371	663.577	0.320543	0.60423	0.22635
ENSMUSG00000024145.6	Pigf	chr17:86963081-87025406	740.269	588.465	666.165	652.834	133.302	430.79	611.34	436.279	620.963	534.734	143.053	638.314	537.865	310.088	566.796	497.382	ENSMUSG00000024145.6	Pigf	chr17:86963081-87025406	Flox_Chow	Flox_HFD	OK	661.933	402.927	-0.716166	-1.0687	0.04635	0.213841	no	Flox_Chow	FloxCre_Chow	OK	661.933	484.266	-0.450886	-0.701069	0.17675	0.463772	no	Flox_HFD	FloxCre_Chow	OK	402.927	484.266	0.26528	0.363292	0.49745
ENSMUSG00000025353.4	Ormdl2	chr10:128805675-128821631	568.977	479.568	545.273	456.687	698.292	395.242	520.313	419.678	646	433.532	881.644	427.8	441.266	301.99	505.445	363.648	ENSMUSG00000025353.4	Ormdl2	chr10:128805675-128821631	Flox_Chow	Flox_HFD	OK	512.626	508.381	-0.0119971	-0.0163256	0.9759	0.986774	no	Flox_Chow	FloxCre_Chow	OK	512.626	597.244	0.220413	0.302922	0.5555	0.810843	no	Flox_HFD	FloxCre_Chow	OK	508.381	597.244	0.23241	0.313222	0.54545
ENSMUSG00000031910.14	Has3	chr8:106870241-106893601	473.9	730.739	367.184	362.603	485.617	661.828	493.79	669.492	399.697	487.663	707.61	472.737	510.709	384.49	355.919	433.554	ENSMUSG00000031910.14	Has3	chr8:106870241-106893601	Flox_Chow	Flox_HFD	OK	483.606	577.682	0.256441	0.499585	0.3264	0.637507	no	Flox_Chow	FloxCre_Chow	OK	483.606	516.927	0.0961259	0.174224	0.73065	0.902185	no	Flox_HFD	FloxCre_Chow	OK	577.682	516.927	-0.160315	-0.295334	0.5537
ENSMUSG00000028407.4	Toporsos	chr4:40259600-40279421	381.056	684.393	597.567	619.292	678.981	245.733	312.11	344.17	435.282	490.91	1202.64	636.084	311.448	263.953	384.515	403.634	ENSMUSG00000028407.4	Toporsos	chr4:40259600-40279421	Flox_Chow	Flox_HFD	OK	570.577	395.248	-0.529662	-0.957968	0.05525	0.237271	no	Flox_Chow	FloxCre_Chow	OK	570.577	691.229	0.276742	0.499215	0.31205	0.622116	no	Flox_HFD	FloxCre_Chow	OK	395.248	691.229	0.806404	1.43453	0.0049
ENSMUSG00000021040.15	Slirp	chr12:87426168-87472299	445.06	435.349	478.462	416.684	546.037	489.315	516.32	565.041	605.804	359.612	833.4	404.41	497.133	375.825	471.042	397.21	ENSMUSG00000021040.15	Slirp	chr12:87426168-87472299	Flox_Chow	Flox_HFD	OK	443.889	529.178	0.253555	0.501952	0.31205	0.622116	no	Flox_Chow	FloxCre_Chow	OK	443.889	550.806	0.311347	0.620369	0.2214	0.523838	no	Flox_HFD	FloxCre_Chow	OK	529.178	550.806	0.057792	0.116117	0.81765
ENSMUSG00000025104.13	Hdgfrp3	chr7:81859000-81934473	270.041	150.057	220.811	145.758	841.144	708.378	760.048	617.233	408.097	146.612	407.761	132.063	657.021	631.693	934.908	691.834	ENSMUSG00000025104.13	Hdgfrp3	chr7:81859000-81934473	Flox_Chow	Flox_HFD	OK	196.667	731.701	1.8955	3.74938	5e-05	0.00107245	yes	Flox_Chow	FloxCre_Chow	OK	196.667	273.633	0.476489	0.976122	0.06515	0.26142	no	Flox_HFD	FloxCre_Chow	OK	731.701	273.633	-1.41901	-2.85855	5e-05
ENSMUSG00000049775.16	Tmsb4x	chrX:167207092-167209315	287.035	217.083	193.075	274.667	968.53	657.986	464.931	744.351	89.4497	208.915	589.133	277.125	607.375	887.888	444.788	732.82	ENSMUSG00000049775.16	Tmsb4x	chrX:167207092-167209315	Flox_Chow	Flox_HFD	OK	242.965	708.949	1.54493	2.72874	5e-05	0.00107245	yes	Flox_Chow	FloxCre_Chow	OK	242.965	291.156	0.261042	0.416351	0.40625	0.709269	no	Flox_HFD	FloxCre_Chow	OK	708.949	291.156	-1.28389	-2.13356	5e-05
ENSMUSG00000074129.13	Rpl13a	chr7:45125557-45136432	405.001	722.705	291.724	446.08	728.919	452.944	458.479	474.289	208.963	473.941	729.626	423.701	353.926	754.989	311.41	381.551	ENSMUSG00000074129.13	Rpl13a	chr7:45125557-45136432	Flox_Chow	Flox_HFD	OK	466.378	528.658	0.180836	0.236858	0.62635	0.850459	no	Flox_Chow	FloxCre_Chow	OK	466.378	459.058	-0.022823	-0.0324298	0.94795	0.978302	no	Flox_HFD	FloxCre_Chow	OK	528.658	459.058	-0.203659	-0.286228	0.5647
ENSMUSG00000107724.1	Gm16042	chr6:8259287-8597548	554.725	412.415	431.132	465.369	342.135	642.915	494.664	467.557	775.778	417.385	400.735	309.848	293.26	390.203	522.505	585.792	ENSMUSG00000107724.1	Gm16042	chr6:8259287-8597548	Flox_Chow	Flox_HFD	OK	465.91	486.818	0.0633296	0.124061	0.80675	0.936388	no	Flox_Chow	FloxCre_Chow	OK	465.91	475.936	0.0307172	0.0593483	0.905	0.969162	no	Flox_HFD	FloxCre_Chow	OK	486.818	475.936	-0.0326124	-0.0630285	0.9026
ENSMUSG00000023050.8	Map3k12	chr15:102455525-102517064	493.077	448.103	400.415	425.117	1067.89	353.878	419.72	461.061	579.584	454.779	651.212	365.874	297.889	347.652	394.233	345.611	ENSMUSG00000023050.8	Map3k12	chr15:102455525-102517064	Flox_Chow	Flox_HFD	OK	441.678	575.638	0.382166	0.676345	0.1727	0.457962	no	Flox_Chow	FloxCre_Chow	OK	441.678	512.862	0.215576	0.41782	0.40235	0.70568	no	Flox_HFD	FloxCre_Chow	OK	575.638	512.862	-0.166591	-0.292324	0.54945
ENSMUSG00000021772.14	Nkiras1	chr14:18271135-18331859	483.469	449.37	485.185	398.913	518.916	367.755	540.078	459.668	477.364	344.509	920.189	370.568	454.212	379.988	443.568	401.18	ENSMUSG00000021772.14	Nkiras1	chr14:18271135-18331859	Flox_Chow	Flox_HFD	OK	454.234	471.604	0.0541409	0.109422	0.826	0.942676	no	Flox_Chow	FloxCre_Chow	OK	454.234	528.157	0.217532	0.442182	0.3817	0.684944	no	Flox_HFD	FloxCre_Chow	OK	471.604	528.157	0.163391	0.332754	0.51065
ENSMUSG00000109947.1	RP24-235B15.7	chr7:45082912-45103851	338.06	428.681	219.106	475.108	416.822	681.259	454.271	1089.31	482.279	278.592	270.445	230.484	417.308	647.181	370.048	686.181	ENSMUSG00000109947.1	RP24-235B15.7	chr7:45082912-45103851	Flox_Chow	Flox_HFD	OK	365.239	660.415	0.854533	1.2482	0.0211	0.126098	no	Flox_Chow	FloxCre_Chow	OK	365.239	315.45	-0.211429	-0.255844	0.6188	0.846836	no	Flox_HFD	FloxCre_Chow	OK	660.415	315.45	-1.06596	-1.33702	0.01785
ENSMUSG00000092258.1	Gm20444	chr9:44066326-44121947	141.641	138.266	89.9299	226.477	855.548	927.248	643.819	840.805	495.699	207.205	364.758	146.094	588.606	562.716	469.648	768.576	ENSMUSG00000092258.1	Gm20444	chr9:44066326-44121947	Flox_Chow	Flox_HFD	OK	149.078	816.855	2.45401	3.64461	5e-05	0.00107245	yes	Flox_Chow	FloxCre_Chow	OK	149.078	303.439	1.02533	1.38775	0.0091	0.069439	no	Flox_HFD	FloxCre_Chow	OK	816.855	303.439	-1.42867	-2.27017	0.0001
ENSMUSG00000025736.14	Jmjd8	chr17:25794570-25985680	456.304	504.23	347.589	461.966	707.659	377.564	323.125	475.404	439.555	661.5	771.54	554.03	381.628	363.097	257.797	366.567	ENSMUSG00000025736.14	Jmjd8	chr17:25794570-25985680	Flox_Chow	Flox_HFD	OK	442.522	470.938	0.0897871	0.125852	0.8057	0.936253	no	Flox_Chow	FloxCre_Chow	OK	442.522	606.656	0.45513	0.627076	0.20685	0.504801	no	Flox_HFD	FloxCre_Chow	OK	470.938	606.656	0.365342	0.487072	0.3361
ENSMUSG00000029580.14	Actb	chr5:142903114-142906754	286.702	377.688	277.959	290.491	747.596	648.591	396.034	511.104	220.791	329.83	212.939	360.121	658.461	720.372	578.174	808.355	ENSMUSG00000029580.14	Actb	chr5:142903114-142906754	Flox_Chow	Flox_HFD	OK	308.21	575.831	0.901733	1.79386	0.0004	0.00623355	yes	Flox_Chow	FloxCre_Chow	OK	308.21	280.92	-0.133753	-0.264382	0.5964	0.834013	no	Flox_HFD	FloxCre_Chow	OK	575.831	280.92	-1.03549	-2.06402	5e-05
ENSMUSG00000050335.16	Lgals3	chr14:47373812-47386160	35.8807	112.964	49.8278	64.8704	1373.01	816.25	478.419	823.02	15.4223	64.6792	49.5304	72.5895	832.651	1064.75	578.146	943.088	ENSMUSG00000050335.16	Lgals3	chr14:47373812-47386160	Flox_Chow	Flox_HFD	OK	65.8856	872.674	3.72741	5.87939	5e-05	0.00107245	yes	Flox_Chow	FloxCre_Chow	OK	65.8856	50.5554	-0.382099	-0.49923	0.3036	0.614018	no	Flox_HFD	FloxCre_Chow	OK	872.674	50.5554	-4.10951	-6.02589	5e-05
ENSMUSG00000097748.1	Gm26533	chr18:31759823-31789045	504.238	469.692	421.407	368.637	196.758	631.225	535.193	478.53	832.471	528.029	179.056	362.323	446.355	403.298	499.979	507.858	ENSMUSG00000097748.1	Gm26533	chr18:31759823-31789045	Flox_Chow	Flox_HFD	OK	440.994	460.426	0.0622127	0.122341	0.8055	0.936253	no	Flox_Chow	FloxCre_Chow	OK	440.994	475.47	0.108596	0.210228	0.6741	0.874688	no	Flox_HFD	FloxCre_Chow	OK	460.426	475.47	0.0463836	0.0886434	0.85805
ENSMUSG00000072898.3	Gm10434	chr11:59208245-59210738	363.902	717.981	302.843	705.91	392.352	554.349	357.268	629.703	358.438	562.345	444.812	575.975	430.278	279.009	271.866	390.945	ENSMUSG00000072898.3	Gm10434	chr11:59208245-59210738	Flox_Chow	Flox_HFD	OK	522.659	483.418	-0.112598	-0.184916	0.7303	0.901942	no	Flox_Chow	FloxCre_Chow	OK	522.659	485.392	-0.106718	-0.170869	0.7479	0.911116	no	Flox_HFD	FloxCre_Chow	OK	483.418	485.392	0.00588001	0.00916398	0.98545
ENSMUSG00000052154.4	Gm9870	chr5:72914295-72978829	570.104	928.272	430.988	533.31	47.7452	612.742	442.417	352.223	664.906	287.284	26.9397	895.671	408.627	283.66	626.054	185.233	ENSMUSG00000052154.4	Gm9870	chr5:72914295-72978829	Flox_Chow	Flox_HFD	OK	615.669	363.782	-0.759081	-0.899072	0.1138	0.363624	no	Flox_Chow	FloxCre_Chow	OK	615.669	468.7	-0.393489	-0.563337	0.3327	0.64342	no	Flox_HFD	FloxCre_Chow	OK	363.782	468.7	0.365592	0.391712	0.52415
ENSMUSG00000022747.16	St3gal6	chr16:58408442-58524243	347.106	203.079	369.916	229.801	858.329	616.538	647.998	455.565	379.856	193.958	521.095	190.856	523.98	498.206	587.912	503.398	ENSMUSG00000022747.16	St3gal6	chr16:58408442-58524243	Flox_Chow	Flox_HFD	OK	287.476	644.607	1.16498	2.32609	5e-05	0.00107245	yes	Flox_Chow	FloxCre_Chow	OK	287.476	321.441	0.161116	0.327602	0.52225	0.793634	no	Flox_HFD	FloxCre_Chow	OK	644.607	321.441	-1.00387	-2.01768	0.0001
ENSMUSG00000088651.1	Gm24853	chr12:81358859-81557458	0	0	1711.46	1342.09	0	0	0	602.424	982.901	487.448	0	444.524	523.832	0	0	1027.75	ENSMUSG00000088651.1	Gm24853	chr12:81358859-81557458	Flox_Chow	Flox_HFD	OK	763.386	150.606	-2.34163	-3.8429	0.3797	0.682809	no	Flox_Chow	FloxCre_Chow	OK	763.386	478.718	-0.673236	-0.95442	0.74265	0.907917	no	Flox_HFD	FloxCre_Chow	OK	150.606	478.718	1.6684	1.94804	0.43255
ENSMUSG00000031072.14	Oraov1	chr7:144915099-144939869	345.814	229.111	257.712	184.99	822.309	570.886	309.386	882.088	393.701	214.058	464.588	198.028	536.167	479.482	507.744	623.116	ENSMUSG00000031072.14	Oraov1	chr7:144915099-144939869	Flox_Chow	Flox_HFD	OK	254.407	646.167	1.34477	2.49125	5e-05	0.00107245	yes	Flox_Chow	FloxCre_Chow	OK	254.407	317.594	0.320045	0.548966	0.25285	0.558381	no	Flox_HFD	FloxCre_Chow	OK	646.167	317.594	-1.02473	-1.79791	0.0004
ENSMUSG00000087221.3	BC037032	chr15:4021685-4155344	408.597	1093.78	355.791	660.515	40.0046	376.931	356.978	424.988	360.097	975.24	84.4352	813.548	261.511	283.01	366.035	155.523	ENSMUSG00000087221.3	BC037032	chr15:4021685-4155344	Flox_Chow	Flox_HFD	OK	629.67	299.725	-1.07095	-0.901637	0.13735	0.405485	no	Flox_Chow	FloxCre_Chow	OK	629.67	558.33	-0.173478	-0.20755	0.74355	0.907945	no	Flox_HFD	FloxCre_Chow	OK	299.725	558.33	0.897476	0.763636	0.2251
ENSMUSG00000100548.1	Gm29585	chr10:128510247-128547774	773.85	487.307	443.958	471.271	90.1341	297.581	474.359	422.054	679.576	598.336	124.313	518.364	408.249	235.769	504.546	400.523	ENSMUSG00000100548.1	Gm29585	chr10:128510247-128547774	Flox_Chow	Flox_HFD	OK	544.096	321.032	-0.761146	-0.947625	0.07255	0.278877	no	Flox_Chow	FloxCre_Chow	OK	544.096	480.148	-0.180384	-0.2391	0.627	0.850784	no	Flox_HFD	FloxCre_Chow	OK	321.032	480.148	0.580761	0.743139	0.1705
ENSMUSG00000097889.1	Gm26541	chr10:80681837-80701820	299.978	315.464	226.617	224.188	632.077	632.367	620.194	514.614	404.47	296.266	416.605	280.275	521.347	463.708	561.461	517.584	ENSMUSG00000097889.1	Gm26541	chr10:80681837-80701820	Flox_Chow	Flox_HFD	OK	266.562	599.813	1.17004	2.38515	5e-05	0.00107245	yes	Flox_Chow	FloxCre_Chow	OK	266.562	349.404	0.390427	0.790173	0.1091	0.354658	no	Flox_HFD	FloxCre_Chow	OK	599.813	349.404	-0.779616	-1.56491	0.00125
ENSMUSG00000085543.1	Gm13568	chr2:26445695-26503822	715.267	406.743	414.583	472.194	965.91	185.6	277.1	319.841	832.21	344.555	756.584	270.195	172.365	258.477	320.165	179.275	ENSMUSG00000085543.1	Gm13568	chr2:26445695-26503822	Flox_Chow	Flox_HFD	OK	502.197	437.113	-0.200248	-0.183133	0.73215	0.902715	no	Flox_Chow	FloxCre_Chow	OK	502.197	550.886	0.1335	0.121287	0.82185	0.94107	no	Flox_HFD	FloxCre_Chow	OK	437.113	550.886	0.333748	0.292554	0.5888
ENSMUSG00000018593.12	Sparc	chr11:55394499-55420080	284.351	284.305	331.776	390.409	848.525	511.314	546.694	450.33	243.388	335.197	399.951	350.648	523.192	480.13	382.806	487.103	ENSMUSG00000018593.12	Sparc	chr11:55394499-55420080	Flox_Chow	Flox_HFD	OK	322.71	589.216	0.868558	1.72047	0.0006	0.00861095	yes	Flox_Chow	FloxCre_Chow	OK	322.71	332.296	0.0422292	0.0834873	0.8693	0.958589	no	Flox_HFD	FloxCre_Chow	OK	589.216	332.296	-0.826329	-1.60861	0.0009
ENSMUSG00000029363.14	Rfc5	chr5:117357303-117389047	345.331	266.894	315.333	318.675	726.237	439.202	449.839	555.061	314.2	300.808	676.486	299.913	431.256	432.79	502.289	463.389	ENSMUSG00000029363.14	Rfc5	chr5:117357303-117389047	Flox_Chow	Flox_HFD	OK	311.558	542.585	0.800347	1.5967	0.00115	0.0143107	yes	Flox_Chow	FloxCre_Chow	OK	311.558	397.852	0.352729	0.681938	0.1687	0.452267	no	Flox_HFD	FloxCre_Chow	OK	542.585	397.852	-0.447619	-0.85667	0.0826
ENSMUSG00000007655.16	Cav1	chr6:17198106-17385604	466.236	625.059	548.201	671.505	283.95	350.61	346.353	232.416	336.125	649.434	375.946	595.97	345.024	382.606	290.279	303.014	ENSMUSG00000007655.16	Cav1	chr6:17198106-17385604	Flox_Chow	Flox_HFD	OK	577.75	303.332	-0.929546	-1.56786	0.0004	0.00623355	yes	Flox_Chow	FloxCre_Chow	OK	577.75	489.369	-0.239523	-0.419629	0.3724	0.677414	no	Flox_HFD	FloxCre_Chow	OK	303.332	489.369	0.690023	1.12585	0.01025
ENSMUSG00000072673.2	Gm10392	chr11:77515120-77520045	616.853	568.069	321.723	469.236	277.395	414.206	523.396	350.636	712.524	576.595	357.848	434.209	325.856	204.474	281.212	306.695	ENSMUSG00000072673.2	Gm10392	chr11:77515120-77520045	Flox_Chow	Flox_HFD	OK	493.97	391.408	-0.33575	-0.660381	0.18435	0.473292	no	Flox_Chow	FloxCre_Chow	OK	493.97	520.294	0.0749025	0.150327	0.7691	0.920616	no	Flox_HFD	FloxCre_Chow	OK	391.408	520.294	0.410652	0.80826	0.10465
ENSMUSG00000100081.1	Gm29434	chr4:115839197-115879250	215.462	174.052	296.854	344.56	529.042	754.367	484.035	989.693	322.942	129.773	518.601	220.445	363.116	505.027	615.338	260.632	ENSMUSG00000100081.1	Gm29434	chr4:115839197-115879250	Flox_Chow	Flox_HFD	OK	257.732	689.284	1.41923	1.58892	0.0041	0.0381148	yes	Flox_Chow	FloxCre_Chow	OK	257.732	297.94	0.209149	0.20591	0.69315	0.883787	no	Flox_HFD	FloxCre_Chow	OK	689.284	297.94	-1.21008	-1.38877	0.01565
ENSMUSG00000038569.13	Rad9b	chr5:122284364-122354233	476.262	472.096	309.677	338.859	547.072	425.574	342.412	459.585	459.388	408.655	892.484	292.239	320.066	327.027	313.158	321.126	ENSMUSG00000038569.13	Rad9b	chr5:122284364-122354233	Flox_Chow	Flox_HFD	OK	399.224	443.661	0.15226	0.291134	0.5587	0.812771	no	Flox_Chow	FloxCre_Chow	OK	399.224	513.192	0.3623	0.643667	0.19745	0.491521	no	Flox_HFD	FloxCre_Chow	OK	443.661	513.192	0.210039	0.382123	0.43405
ENSMUSG00000015568.15	Lpl	chr8:68880490-68906934	460.209	362.026	601.137	439.381	720.156	304.994	347.924	189.83	430.041	420.343	942.122	386.092	299.096	217.468	349.428	221.733	ENSMUSG00000015568.15	Lpl	chr8:68880490-68906934	Flox_Chow	Flox_HFD	OK	465.688	390.726	-0.253206	-0.468244	0.34725	0.658603	no	Flox_Chow	FloxCre_Chow	OK	465.688	544.65	0.225965	0.462184	0.36785	0.672886	no	Flox_HFD	FloxCre_Chow	OK	390.726	544.65	0.479171	0.88026	0.08165
ENSMUSG00000086717.1	Gm15655	chr8:115682941-115707794	433.229	201.102	414.5	277.175	125.863	798.687	804.371	384.632	955.79	274.865	217.058	243.752	366.72	315.53	498.729	346.212	ENSMUSG00000086717.1	Gm15655	chr8:115682941-115707794	Flox_Chow	Flox_HFD	OK	331.501	528.388	0.672584	1.08903	0.04955	0.222344	no	Flox_Chow	FloxCre_Chow	OK	331.501	422.866	0.351187	0.491855	0.3605	0.667701	no	Flox_HFD	FloxCre_Chow	OK	528.388	422.866	-0.321397	-0.479931	0.38305
ENSMUSG00000007891.16	Ctsd	chr7:142326109-142388038	222.334	364.229	116.658	207.622	493.679	487.358	329.94	507.705	153.374	239.543	208.525	234.209	762.811	837.163	573.898	884.04	ENSMUSG00000007891.16	Ctsd	chr7:142326109-142388038	Flox_Chow	Flox_HFD	OK	227.711	454.67	0.997618	1.58752	0.00215	0.0233765	yes	Flox_Chow	FloxCre_Chow	OK	227.711	208.913	-0.124304	-0.196924	0.698	0.885886	no	Flox_HFD	FloxCre_Chow	OK	454.67	208.913	-1.12192	-1.77392	0.0003
ENSMUSG00000091514.2	Gm17484	chr8:25725345-25785287	633.176	655.906	516.144	510.665	187.514	290.377	262.401	328.647	844.725	483.469	322.789	529.586	261.264	227.535	243.617	258.894	ENSMUSG00000091514.2	Gm17484	chr8:25725345-25785287	Flox_Chow	Flox_HFD	OK	578.973	267.235	-1.11539	-2.18718	0.0001	0.00196617	yes	Flox_Chow	FloxCre_Chow	OK	578.973	545.142	-0.0868622	-0.171857	0.7331	0.903037	no	Flox_HFD	FloxCre_Chow	OK	267.235	545.142	1.02853	1.99858	0.0001
ENSMUSG00000110040.1	RP23-145I16.3	chr7:142326109-142388038	40.778	254.95	203.648	194.159	313.066	786.836	753.379	432.646	69.7164	340.305	157.908	139.851	650.475	1052.04	630.451	513.56	ENSMUSG00000110040.1	RP23-145I16.3	chr7:142326109-142388038	Flox_Chow	Flox_HFD	OK	173.384	571.482	1.72074	1.32228	0.0253	0.142669	no	Flox_Chow	FloxCre_Chow	OK	173.384	176.945	0.0293295	0.0207805	0.9697	0.985147	no	Flox_HFD	FloxCre_Chow	OK	571.482	176.945	-1.69141	-1.46303	0.01195
ENSMUSG00000053706.2	B430305J03Rik	chr3:61358548-61368430	306.512	387.473	210.59	385.04	201.627	653.036	425.94	571.361	347.596	303.835	84.4972	309.361	591.875	558.608	663.957	522.877	ENSMUSG00000053706.2	B430305J03Rik	chr3:61358548-61368430	Flox_Chow	Flox_HFD	OK	322.404	462.991	0.522116	1.0531	0.04005	0.194913	no	Flox_Chow	FloxCre_Chow	OK	322.404	261.322	-0.303037	-0.652961	0.22265	0.52532	no	Flox_HFD	FloxCre_Chow	OK	462.991	261.322	-0.825154	-1.68635	0.0015
ENSMUSG00000084950.7	Gm5577	chr6:87980420-88045270	302.932	402.761	229.524	314.441	274.012	642.821	559.633	484.802	402.057	424.269	160.215	412.789	422.971	505.239	357.896	552.798	ENSMUSG00000084950.7	Gm5577	chr6:87980420-88045270	Flox_Chow	Flox_HFD	OK	312.415	490.317	0.650252	1.07546	0.03415	0.17516	no	Flox_Chow	FloxCre_Chow	OK	312.415	349.833	0.163203	0.251399	0.63005	0.852833	no	Flox_HFD	FloxCre_Chow	OK	490.317	349.833	-0.487049	-0.780335	0.13595
ENSMUSG00000091192.1	Sardhos	chr2:27188392-27247266	302.608	448.097	295.775	590.565	482.091	478.771	235.768	676.383	603.227	363.163	901.897	277.487	193.137	266.264	28.3991	305.338	ENSMUSG00000091192.1	Sardhos	chr2:27188392-27247266	Flox_Chow	Flox_HFD	OK	409.261	468.253	0.194266	0.230783	0.64655	0.860442	no	Flox_Chow	FloxCre_Chow	OK	409.261	536.444	0.390404	0.493739	0.3312	0.641676	no	Flox_HFD	FloxCre_Chow	OK	468.253	536.444	0.196138	0.242535	0.6278
ENSMUSG00000067085.1	Gm10197	chr19:53310505-53375810	205.06	545.606	409.235	58.9834	601.888	563.706	508.611	489.567	465.311	225.653	218.43	68.2497	534.396	728.187	328.045	475	ENSMUSG00000067085.1	Gm10197	chr19:53310505-53375810	Flox_Chow	Flox_HFD	OK	304.721	540.943	0.827987	0.670325	0.17975	0.467897	no	Flox_Chow	FloxCre_Chow	OK	304.721	244.411	-0.31818	-0.216857	0.6475	0.860652	no	Flox_HFD	FloxCre_Chow	OK	540.943	244.411	-1.14617	-0.818807	0.08645
ENSMUSG00000097518.1	Gm26694	chr17:25794570-25985680	356.49	462.114	290.335	384.906	537.376	487.778	387.001	530.76	259.825	602.25	510.59	409.422	284.372	351.068	242.043	322.267	ENSMUSG00000097518.1	Gm26694	chr17:25794570-25985680	Flox_Chow	Flox_HFD	OK	373.461	485.729	0.379192	0.450874	0.3742	0.67913	no	Flox_Chow	FloxCre_Chow	OK	373.461	445.522	0.254536	0.267431	0.59595	0.83396	no	Flox_HFD	FloxCre_Chow	OK	485.729	445.522	-0.124655	-0.132854	0.7862
ENSMUSG00000013997.10	Nit1	chr1:171329144-171345646	472.907	405.467	316.389	408.3	446.79	486.565	360.85	421.248	450.361	422.039	432.555	376.766	366.488	297.678	343.985	354.489	ENSMUSG00000013997.10	Nit1	chr1:171329144-171345646	Flox_Chow	Flox_HFD	OK	400.766	428.863	0.0977586	0.164311	0.7395	0.906062	no	Flox_Chow	FloxCre_Chow	OK	400.766	420.43	0.0691071	0.116728	0.8192	0.940637	no	Flox_HFD	FloxCre_Chow	OK	428.863	420.43	-0.0286515	-0.048036	0.9231
ENSMUSG00000054312.6	Mrps21	chr3:95862633-95871519	260.967	547.656	459.707	343.845	400.865	233.089	281.213	319.795	283.886	549.198	1064.59	389.754	172.278	500.518	237.874	295.619	ENSMUSG00000054312.6	Mrps21	chr3:95862633-95871519	Flox_Chow	Flox_HFD	OK	403.044	308.74	-0.384542	-0.595973	0.22805	0.533062	no	Flox_Chow	FloxCre_Chow	OK	403.044	571.857	0.504718	0.824785	0.10375	0.346499	no	Flox_HFD	FloxCre_Chow	OK	308.74	571.857	0.889259	1.37387	0.0062
ENSMUSG00000014551.8	Mrps25	chr6:92091389-92184033	479.079	288.114	414.253	356.28	276.497	509.413	437.757	427.876	587.422	368.5	373.184	292.029	333.305	312.067	477.358	401.691	ENSMUSG00000014551.8	Mrps25	chr6:92091389-92184033	Flox_Chow	Flox_HFD	OK	384.432	412.886	0.103015	0.206219	0.682	0.877952	no	Flox_Chow	FloxCre_Chow	OK	384.432	405.284	0.0762054	0.154433	0.76715	0.920003	no	Flox_HFD	FloxCre_Chow	OK	412.886	405.284	-0.0268095	-0.0535257	0.9188
ENSMUSG00000089782.1	Gm3531	chr1:97821093-98095632	282.719	407.656	491.815	394.061	587.693	401.781	327.42	400.649	187.387	457.369	213.884	380.457	347.379	586.255	432.665	392.133	ENSMUSG00000089782.1	Gm3531	chr1:97821093-98095632	Flox_Chow	Flox_HFD	OK	394.063	429.386	0.123849	0.165023	0.73855	0.905581	no	Flox_Chow	FloxCre_Chow	OK	394.063	309.774	-0.347209	-0.4521	0.36315	0.669756	no	Flox_HFD	FloxCre_Chow	OK	429.386	309.774	-0.471058	-0.578831	0.25295
ENSMUSG00000085211.2	B430219N15Rik	chr10:7767946-7781357	393.854	773.509	372.05	662.487	101.829	288.304	197.455	428.356	268.257	791.794	123.456	897.663	255.292	335.742	152.964	233.742	ENSMUSG00000085211.2	B430219N15Rik	chr10:7767946-7781357	Flox_Chow	Flox_HFD	OK	550.475	253.986	-1.11593	-1.51225	0.01185	0.084366	no	Flox_Chow	FloxCre_Chow	OK	550.475	520.292	-0.0813544	-0.14054	0.8234	0.94161	no	Flox_HFD	FloxCre_Chow	OK	253.986	520.292	1.03458	1.49882	0.02195
ENSMUSG00000035085.5	1700020L24Rik	chr11:83437676-83463071	610.266	518.647	389.711	526.418	518.802	373.171	237.651	322.465	521.309	696.551	422.527	471.236	164.058	116.239	198.45	178.273	ENSMUSG00000035085.5	1700020L24Rik	chr11:83437676-83463071	Flox_Chow	Flox_HFD	OK	511.26	363.023	-0.493999	-0.873182	0.08475	0.304259	no	Flox_Chow	FloxCre_Chow	OK	511.26	527.906	0.046223	0.0854861	0.86685	0.958016	no	Flox_HFD	FloxCre_Chow	OK	363.023	527.906	0.540222	0.960092	0.06005
ENSMUSG00000089875.1	Etohd2	chr13:59769965-59823147	471.475	271.864	388.083	327.292	608.967	384.921	366.562	395.059	500.049	339.935	613.196	283.924	304.861	226.808	403.676	332.357	ENSMUSG00000089875.1	Etohd2	chr13:59769965-59823147	Flox_Chow	Flox_HFD	OK	364.678	438.878	0.267194	0.535428	0.27615	0.58393	no	Flox_Chow	FloxCre_Chow	OK	364.678	434.276	0.251988	0.501043	0.318	0.628278	no	Flox_HFD	FloxCre_Chow	OK	438.878	434.276	-0.0152061	-0.0299195	0.9519
ENSMUSG00000023104.9	Rfc2	chr5:134582689-134615025	50.3223	27.4403	21.1457	38.252	667.491	792.453	593.932	907.541	31.9732	33.1829	68.0831	28.5102	660.034	823.653	632.931	836.395	ENSMUSG00000023104.9	Rfc2	chr5:134582689-134615025	Flox_Chow	Flox_HFD	OK	34.2901	740.354	4.43235	8.17128	5e-05	0.00107245	yes	Flox_Chow	FloxCre_Chow	OK	34.2901	40.4374	0.237897	0.402958	0.41465	0.716722	no	Flox_HFD	FloxCre_Chow	OK	740.354	40.4374	-4.19446	-7.53366	5e-05
ENSMUSG00000105810.1	Gm43435	chr3:108555466-108562466	342.29	301.517	383.385	382.586	556.253	296.801	373.448	412.902	371.7	331.451	808.535	362.505	340.256	269.079	374.156	279.724	ENSMUSG00000105810.1	Gm43435	chr3:108555466-108562466	Flox_Chow	Flox_HFD	OK	352.445	409.851	0.217702	0.413533	0.39945	0.702579	no	Flox_Chow	FloxCre_Chow	OK	352.445	468.548	0.410799	0.786464	0.12155	0.377846	no	Flox_HFD	FloxCre_Chow	OK	409.851	468.548	0.193097	0.369071	0.46125
ENSMUSG00000024661.6	Fth1	chr19:9982702-9985092	291.389	346.791	379.343	357.569	635.176	361.821	391.481	286.657	309.132	348.869	577.242	418.064	306.91	374.839	409.641	361.518	ENSMUSG00000024661.6	Fth1	chr19:9982702-9985092	Flox_Chow	Flox_HFD	OK	343.773	418.784	0.284749	0.508125	0.30495	0.615246	no	Flox_Chow	FloxCre_Chow	OK	343.773	413.327	0.265826	0.480826	0.32405	0.635005	no	Flox_HFD	FloxCre_Chow	OK	418.784	413.327	-0.0189225	-0.0333241	0.9437
ENSMUSG00000097799.1	Gm26899	chr2:120506819-120563807	548.399	253.876	432.039	344.802	108.811	357.608	705.663	368.819	899.178	271.31	94.0826	493.143	449.571	147.531	399.735	279.884	ENSMUSG00000097799.1	Gm26899	chr2:120506819-120563807	Flox_Chow	Flox_HFD	OK	394.779	385.225	-0.0353427	-0.0672062	0.89745	0.965972	no	Flox_Chow	FloxCre_Chow	OK	394.779	439.428	0.154583	0.283324	0.5841	0.828057	no	Flox_HFD	FloxCre_Chow	OK	385.225	439.428	0.189925	0.339954	0.5187
ENSMUSG00000102145.1	Gm38056	chr1:55405920-55754285	337.432	339.423	295.407	290.127	264.059	458.523	492.905	482.642	395.618	357.572	250.853	293.762	522.693	438.398	438.759	452.181	ENSMUSG00000102145.1	Gm38056	chr1:55405920-55754285	Flox_Chow	Flox_HFD	OK	315.597	424.532	0.427789	0.856794	0.0815	0.297572	no	Flox_Chow	FloxCre_Chow	OK	315.597	324.451	0.0399167	0.0811441	0.86895	0.958575	no	Flox_HFD	FloxCre_Chow	OK	424.532	324.451	-0.387873	-0.770996	0.12335
ENSMUSG00000031722.9	Hp	chr8:109575129-109579172	248.685	292.352	217.848	419.675	472.401	508.516	487.022	429.008	342.665	275.571	518.774	354.706	297.957	610.159	286.462	305.226	ENSMUSG00000031722.9	Hp	chr8:109575129-109579172	Flox_Chow	Flox_HFD	OK	294.64	474.237	0.686654	1.33428	0.007	0.0572273	no	Flox_Chow	FloxCre_Chow	OK	294.64	372.929	0.339948	0.637081	0.1833	0.472344	no	Flox_HFD	FloxCre_Chow	OK	474.237	372.929	-0.346705	-0.658799	0.17725
ENSMUSG00000002944.15	Cd36	chr5:17781689-17888747	311.501	383.915	429.167	406.604	168.49	337.011	446.726	266.364	399.095	334.839	237.579	357.724	511.248	474.509	492.164	474.57	ENSMUSG00000002944.15	Cd36	chr5:17781689-17888747	Flox_Chow	Flox_HFD	OK	382.797	304.648	-0.329436	-0.665378	0.1971	0.491064	no	Flox_Chow	FloxCre_Chow	OK	382.797	332.309	-0.204053	-0.402362	0.41925	0.718947	no	Flox_HFD	FloxCre_Chow	OK	304.648	332.309	0.125383	0.249826	0.6257
ENSMUSG00000026925.16	Inpp5e	chr2:26389338-26409200	357.961	404.251	306.399	339.078	532.887	378.843	347.354	445.575	308.815	431.962	455.324	383.722	317.63	361.902	256.011	376.763	ENSMUSG00000026925.16	Inpp5e	chr2:26389338-26409200	Flox_Chow	Flox_HFD	OK	351.922	426.165	0.276153	0.546108	0.27305	0.580078	no	Flox_Chow	FloxCre_Chow	OK	351.922	394.956	0.166434	0.321957	0.5103	0.785672	no	Flox_HFD	FloxCre_Chow	OK	426.165	394.956	-0.109719	-0.209227	0.6786
ENSMUSG00000026156.8	B3gat2	chr1:23761752-23922317	423.296	342.877	378.975	362.511	675.883	360.541	401.022	358.204	383.137	347.147	452.711	296.176	304.368	293.537	322.018	300.62	ENSMUSG00000026156.8	B3gat2	chr1:23761752-23922317	Flox_Chow	Flox_HFD	OK	376.915	448.912	0.252196	0.502802	0.3024	0.613055	no	Flox_Chow	FloxCre_Chow	OK	376.915	369.793	-0.0275205	-0.0560428	0.90945	0.970755	no	Flox_HFD	FloxCre_Chow	OK	448.912	369.793	-0.279716	-0.553968	0.2566
ENSMUSG00000087644.1	Gm14703	chrX:7638470-7657258	320.225	238.095	232.353	220.539	821.087	524.863	574.767	657.558	372.819	269.592	360.502	278.18	314.783	233.942	306.1	271.248	ENSMUSG00000087644.1	Gm14703	chrX:7638470-7657258	Flox_Chow	Flox_HFD	OK	252.803	644.569	1.35032	2.6258	5e-05	0.00107245	yes	Flox_Chow	FloxCre_Chow	OK	252.803	320.273	0.341291	0.664638	0.1792	0.467628	no	Flox_HFD	FloxCre_Chow	OK	644.569	320.273	-1.00903	-1.96874	5e-05
ENSMUSG00000098793.1	Gm27286	chr5:100420841-100429535	588.529	209.925	976.969	795.173	462.774	218.4	410.124	0	362.715	228.524	1025.63	0	0	197.154	117.195	390.142	ENSMUSG00000098793.1	Gm27286	chr5:100420841-100429535	Flox_Chow	Flox_HFD	OK	642.649	272.824	-1.23606	-1.08912	0.3121	0.622116	no	Flox_Chow	FloxCre_Chow	OK	642.649	404.216	-0.668903	-0.592132	0.43815	0.734006	no	Flox_HFD	FloxCre_Chow	OK	272.824	404.216	0.567155	0.841781	0.66185
ENSMUSG00000000439.9	Mkrn2	chr6:115601901-115677780	452.374	330.315	360.309	335.644	399.73	396.444	384.691	388.655	483.221	379.885	529.293	300.792	290.327	264.767	338.233	330.322	ENSMUSG00000000439.9	Mkrn2	chr6:115601901-115677780	Flox_Chow	Flox_HFD	OK	369.661	392.38	0.0860509	0.169064	0.737	0.905006	no	Flox_Chow	FloxCre_Chow	OK	369.661	423.298	0.195472	0.37295	0.46085	0.749366	no	Flox_HFD	FloxCre_Chow	OK	392.38	423.298	0.109421	0.210922	0.6759
ENSMUSG00000054083.8	Capn12	chr7:28881421-28962340	383.603	427.979	443.085	374.226	860.843	227.67	194.868	392.072	307.343	393.975	799.357	415.191	156.704	192.359	128.4	179.112	ENSMUSG00000054083.8	Capn12	chr7:28881421-28962340	Flox_Chow	Flox_HFD	OK	407.223	418.863	0.0406595	0.0721498	0.87915	0.960794	no	Flox_Chow	FloxCre_Chow	OK	407.223	478.967	0.234105	0.422236	0.38195	0.685198	no	Flox_HFD	FloxCre_Chow	OK	418.863	478.967	0.193446	0.318197	0.5062
ENSMUSG00000085788.1	4930470G03Rik	chr13:21421274-21453730	621.356	347.112	421.368	360.208	150.206	433.84	388.998	328.733	769.233	413.281	35.1388	413.908	265.758	219.913	289.81	408.468	ENSMUSG00000085788.1	4930470G03Rik	chr13:21421274-21453730	Flox_Chow	Flox_HFD	OK	437.511	325.444	-0.426908	-0.831922	0.09635	0.32927	no	Flox_Chow	FloxCre_Chow	OK	437.511	407.89	-0.101139	-0.186511	0.71645	0.894956	no	Flox_HFD	FloxCre_Chow	OK	325.444	407.89	0.325769	0.594293	0.25705
ENSMUSG00000074373.6	Gm10680	chr9:46240695-46243529	44.3976	182.748	119.188	15.0157	39.7622	853.425	37.3962	1389.56	422.544	44.899	64.4867	0	34.1851	2227.22	16.1076	346.804	ENSMUSG00000074373.6	Gm10680	chr9:46240695-46243529	Flox_Chow	Flox_HFD	OK	90.3372	580.035	2.68275	3.63556	5e-05	0.00107245	yes	Flox_Chow	FloxCre_Chow	OK	90.3372	132.982	0.557842	0.659505	0.3482	0.659444	no	Flox_HFD	FloxCre_Chow	OK	580.035	132.982	-2.1249	-2.9544	0.0237
ENSMUSG00000101651.1	Gm28402	chr6:54680929-54703851	277.263	434.623	489.64	444.776	117.081	213.993	242.985	425.349	451.385	489.159	183.272	820.564	362.059	196.864	224.575	457.832	ENSMUSG00000101651.1	Gm28402	chr6:54680929-54703851	Flox_Chow	Flox_HFD	OK	411.575	249.852	-0.720085	-0.729703	0.15865	0.438312	no	Flox_Chow	FloxCre_Chow	OK	411.575	486.095	0.240082	0.296965	0.56705	0.817159	no	Flox_HFD	FloxCre_Chow	OK	249.852	486.095	0.960166	1.01054	0.0603
ENSMUSG00000037742.14	Eef1a1	chr9:78478448-78481724	318.592	394.211	273.331	404.896	343.509	349.19	371.655	339.696	316.632	360.123	278.52	411.932	391.867	549.62	283.584	415.481	ENSMUSG00000037742.14	Eef1a1	chr9:78478448-78481724	Flox_Chow	Flox_HFD	OK	347.757	351.013	0.0134425	0.0268639	0.958	0.980355	no	Flox_Chow	FloxCre_Chow	OK	347.757	341.802	-0.0249206	-0.0497768	0.9193	0.971953	no	Flox_HFD	FloxCre_Chow	OK	351.013	341.802	-0.0383631	-0.0765237	0.8759
ENSMUSG00000107191.1	Gm43579	chr5:120612738-120634235	365.317	338.824	169.139	284.935	861.299	399.342	300.807	426.202	278.5	482.336	405.256	328.597	300.976	306.213	252.286	291.458	ENSMUSG00000107191.1	Gm43579	chr5:120612738-120634235	Flox_Chow	Flox_HFD	OK	289.554	496.912	0.77916	1.45497	0.00515	0.0450701	yes	Flox_Chow	FloxCre_Chow	OK	289.554	373.672	0.367942	0.676283	0.18165	0.470146	no	Flox_HFD	FloxCre_Chow	OK	496.912	373.672	-0.411218	-0.736055	0.1467
ENSMUSG00000028328.13	Tmod1	chr4:46038934-46138475	336.51	465.642	348.378	295.965	405.408	340.068	315.208	456.396	386.189	387.094	512.421	367.448	263.748	302.657	290.607	309.532	ENSMUSG00000028328.13	Tmod1	chr4:46038934-46138475	Flox_Chow	Flox_HFD	OK	361.624	379.27	0.068735	0.127668	0.7971	0.934173	no	Flox_Chow	FloxCre_Chow	OK	361.624	413.288	0.192659	0.36367	0.467	0.753402	no	Flox_HFD	FloxCre_Chow	OK	379.27	413.288	0.123924	0.224331	0.6551
ENSMUSG00000025479.9	Cyp2e1	chr7:140763738-140774987	475.048	1178.4	454.547	619.754	27.6606	47.6794	9.20229	46.3763	697.467	665.475	697.197	568.827	34.0304	105.945	36.0561	78.1297	ENSMUSG00000025479.9	Cyp2e1	chr7:140763738-140774987	Flox_Chow	Flox_HFD	OK	681.938	32.7297	-4.38097	-6.20133	5e-05	0.00107245	yes	Flox_Chow	FloxCre_Chow	OK	681.938	657.241	-0.0532179	-0.102188	0.83395	0.945562	no	Flox_HFD	FloxCre_Chow	OK	32.7297	657.241	4.32775	6.34613	5e-05
ENSMUSG00000107176.1	Gm9794	chr6:66875320-66875743	173.843	306.307	312.396	212.596	556.875	382.518	404.447	417.55	145.106	450.119	680.776	267.508	322.691	468.071	327.454	289.753	ENSMUSG00000107176.1	Gm9794	chr6:66875320-66875743	Flox_Chow	Flox_HFD	OK	251.285	440.347	0.809315	1.26183	0.01485	0.0994807	no	Flox_Chow	FloxCre_Chow	OK	251.285	385.877	0.618814	0.959857	0.0688	0.269735	no	Flox_HFD	FloxCre_Chow	OK	440.347	385.877	-0.190501	-0.307139	0.5457
ENSMUSG00000108934.1	Gm44732	chr7:143458338-143461050	285.081	355.008	119.16	378.592	309.591	572.449	183.993	698.675	471.268	332.019	161.049	716.024	266.643	292.648	222.889	349.807	ENSMUSG00000108934.1	Gm44732	chr7:143458338-143461050	Flox_Chow	Flox_HFD	OK	284.46	441.177	0.63313	1.22264	0.0495	0.222204	no	Flox_Chow	FloxCre_Chow	OK	284.46	420.09	0.562471	1.16024	0.07095	0.275419	no	Flox_HFD	FloxCre_Chow	OK	441.177	420.09	-0.0706591	-0.15053	0.82065
ENSMUSG00000086216.1	Gm13610	chr2:32151081-32236382	451.747	287.593	300.498	273.79	586.12	309.546	335.25	338.362	648.198	315.221	316.488	405.558	218.861	330.903	227.371	311.306	ENSMUSG00000086216.1	Gm13610	chr2:32151081-32236382	Flox_Chow	Flox_HFD	OK	328.407	392.32	0.256544	0.455111	0.3546	0.663581	no	Flox_Chow	FloxCre_Chow	OK	328.407	421.366	0.359589	0.647731	0.1973	0.491355	no	Flox_HFD	FloxCre_Chow	OK	392.32	421.366	0.103045	0.184907	0.7082
ENSMUSG00000105072.1	Gm44335	chr9:44334693-44336077	0	847.06	0	353.34	0	0	0	499.474	0	0	1151.49	384.3	545.138	0	290.581	1581.78	ENSMUSG00000105072.1	Gm44335	chr9:44334693-44336077	Flox_Chow	Flox_HFD	OK	300.1	124.868	-1.26503	-3.29418	0.35905	0.6664	no	Flox_Chow	FloxCre_Chow	OK	300.1	383.947	0.355465	1.20736	0.65305	0.863293	no	Flox_HFD	FloxCre_Chow	OK	124.868	383.947	1.6205	4.10516	0.3033
ENSMUSG00000048316.3	Gm9823	chr2:29619740-29740978	573.588	98.0268	224.702	360.305	453.796	455.095	216.902	231.502	1079.8	459.278	154.048	351.836	132.063	135.856	339.229	347.98	ENSMUSG00000048316.3	Gm9823	chr2:29619740-29740978	Flox_Chow	Flox_HFD	OK	314.155	339.324	0.111183	0.131608	0.7954	0.933572	no	Flox_Chow	FloxCre_Chow	OK	314.155	511.24	0.702521	0.906873	0.1093	0.35521	no	Flox_HFD	FloxCre_Chow	OK	339.324	511.24	0.591338	0.734344	0.1613
ENSMUSG00000073856.11	Iqck	chr7:118740225-118995211	331.705	376.587	294.053	300.553	590.148	388.759	492.224	378.304	363.518	260.03	463.437	231.599	333.442	259.823	308.973	231.074	ENSMUSG00000073856.11	Iqck	chr7:118740225-118995211	Flox_Chow	Flox_HFD	OK	325.725	462.359	0.505361	0.817653	0.10015	0.337949	no	Flox_Chow	FloxCre_Chow	OK	325.725	329.646	0.017265	0.0277883	0.95495	0.979786	no	Flox_HFD	FloxCre_Chow	OK	462.359	329.646	-0.488096	-0.765634	0.11735
ENSMUSG00000060002.14	Chpt1	chr10:88459568-88504073	303.897	336.007	359.411	275.981	490.779	227.86	553.037	224.926	333.747	184.948	439.7	179.294	474.361	290.355	543.517	339.352	ENSMUSG00000060002.14	Chpt1	chr10:88459568-88504073	Flox_Chow	Flox_HFD	OK	318.824	374.151	0.230858	0.349971	0.49195	0.774114	no	Flox_Chow	FloxCre_Chow	OK	318.824	284.422	-0.164726	-0.218771	0.6695	0.872204	no	Flox_HFD	FloxCre_Chow	OK	374.151	284.422	-0.395584	-0.58162	0.27035
ENSMUSG00000035109.14	Shc4	chr2:125627446-125723387	254.007	439.505	275.169	351.066	117.431	489.036	423.882	402.055	349.151	334.936	268.646	312.222	327.309	409.845	474.986	313.718	ENSMUSG00000035109.14	Shc4	chr2:125627446-125723387	Flox_Chow	Flox_HFD	OK	329.937	358.101	0.118177	0.208916	0.68305	0.878577	no	Flox_Chow	FloxCre_Chow	OK	329.937	316.239	-0.0611754	-0.110139	0.83235	0.945054	no	Flox_HFD	FloxCre_Chow	OK	358.101	316.239	-0.179353	-0.314033	0.5412
ENSMUSG00000097654.1	Gm26714	chr8:24422403-24440008	468.408	571.645	333.961	282.702	137.977	562.71	355.453	378.566	465.83	255.827	146.332	362.861	322.399	201.17	274.161	422.574	ENSMUSG00000097654.1	Gm26714	chr8:24422403-24440008	Flox_Chow	Flox_HFD	OK	414.179	358.676	-0.20757	-0.395774	0.43375	0.730784	no	Flox_Chow	FloxCre_Chow	OK	414.179	307.712	-0.428671	-0.820726	0.1069	0.351183	no	Flox_HFD	FloxCre_Chow	OK	358.676	307.712	-0.221101	-0.41791	0.4118
ENSMUSG00000028603.15	Scp2	chr4:108014790-108118532	390.772	509.669	491.88	371.965	310.663	240.327	243.289	175.768	376.007	412.503	662.318	408.137	225.837	299.009	182.362	190.509	ENSMUSG00000028603.15	Scp2	chr4:108014790-108118532	Flox_Chow	Flox_HFD	OK	441.071	242.512	-0.862958	-1.71109	0.0008	0.0107982	yes	Flox_Chow	FloxCre_Chow	OK	441.071	464.741	0.0754155	0.151494	0.7606	0.916527	no	Flox_HFD	FloxCre_Chow	OK	242.512	464.741	0.938373	1.85161	0.0002
ENSMUSG00000027612.7	Mmp24	chr2:155775341-155819426	334.517	472.626	254.58	360.245	486.434	294.638	255.418	324.822	343.251	491.457	565.225	448.234	222.438	207.742	143.39	281.305	ENSMUSG00000027612.7	Mmp24	chr2:155775341-155819426	Flox_Chow	Flox_HFD	OK	355.492	340.328	-0.06289	-0.128747	0.7975	0.934364	no	Flox_Chow	FloxCre_Chow	OK	355.492	462.042	0.378207	0.743354	0.13725	0.405291	no	Flox_HFD	FloxCre_Chow	OK	340.328	462.042	0.441097	0.845446	0.08625
ENSMUSG00000024824.6	Rad9a	chr19:4192157-4201603	211.435	315.292	263.377	342.17	581.705	303.823	246.265	430.866	261.749	448.197	691.562	434.642	287.752	251.91	168.292	247.032	ENSMUSG00000024824.6	Rad9a	chr19:4192157-4201603	Flox_Chow	Flox_HFD	OK	283.069	390.665	0.46478	0.879577	0.08145	0.297572	no	Flox_Chow	FloxCre_Chow	OK	283.069	459.037	0.69746	1.21928	0.01345	0.0926809	no	Flox_HFD	FloxCre_Chow	OK	390.665	459.037	0.23268	0.402581	0.4091
ENSMUSG00000026879.14	Gsn	chr2:35256379-35307892	460.347	521.663	357.953	545.238	217.834	264.208	197.792	246.384	371.907	488.816	411.778	604.276	166.348	239.216	196.312	187.44	ENSMUSG00000026879.14	Gsn	chr2:35256379-35307892	Flox_Chow	Flox_HFD	OK	471.3	231.554	-1.0253	-2.11458	5e-05	0.00107245	yes	Flox_Chow	FloxCre_Chow	OK	471.3	469.194	-0.00646091	-0.013577	0.97805	0.987847	no	Flox_HFD	FloxCre_Chow	OK	231.554	469.194	1.01883	2.11199	5e-05
ENSMUSG00000001847.14	Rac1	chr5:143464583-143528036	150.252	140.478	164.734	137.689	693.303	501.643	420.402	649.039	204.679	122.752	184.407	134.283	511.876	445.989	481.299	501.322	ENSMUSG00000001847.14	Rac1	chr5:143464583-143528036	Flox_Chow	Flox_HFD	OK	148.288	566.097	1.93264	1.62581	0.00305	0.030596	yes	Flox_Chow	FloxCre_Chow	OK	148.288	161.53	0.123401	0.0732853	0.87615	0.960322	no	Flox_HFD	FloxCre_Chow	OK	566.097	161.53	-1.80924	-1.18474	0.02645
ENSMUSG00000027447.6	Cst3	chr2:148871721-148875576	163.879	391.691	211.604	310.798	378.318	297.258	346.153	335.042	207.653	406.113	460.222	313.643	297.446	471.115	364.728	455.772	ENSMUSG00000027447.6	Cst3	chr2:148871721-148875576	Flox_Chow	Flox_HFD	OK	269.493	339.193	0.331855	0.591634	0.2311	0.53608	no	Flox_Chow	FloxCre_Chow	OK	269.493	346.908	0.364302	0.64708	0.1969	0.490877	no	Flox_HFD	FloxCre_Chow	OK	339.193	346.908	0.0324476	0.0576183	0.9086
ENSMUSG00000059201.12	Lep	chr6:29060219-29073877	103.022	181.01	159.283	173.552	891	505.116	609.393	458.381	72.727	208.946	178.544	132.7	496.643	538.646	311.593	359.951	ENSMUSG00000059201.12	Lep	chr6:29060219-29073877	Flox_Chow	Flox_HFD	OK	154.217	615.973	1.99791	3.81083	5e-05	0.00107245	yes	Flox_Chow	FloxCre_Chow	OK	154.217	148.229	-0.0571298	-0.108435	0.824	0.941657	no	Flox_HFD	FloxCre_Chow	OK	615.973	148.229	-2.05504	-3.85362	5e-05
ENSMUSG00000020234.10	4930404N11Rik	chr10:81357490-81378516	77.1121	117.465	49.3602	56.8896	400.75	678.338	520.513	737.96	185.909	168.69	147.165	108.606	443.428	464.824	605.608	585.141	ENSMUSG00000020234.10	4930404N11Rik	chr10:81357490-81378516	Flox_Chow	Flox_HFD	OK	75.2068	584.39	2.958	4.03555	5e-05	0.00107245	yes	Flox_Chow	FloxCre_Chow	OK	75.2068	152.592	1.02075	1.27756	0.01605	0.105248	no	Flox_HFD	FloxCre_Chow	OK	584.39	152.592	-1.93725	-2.86992	5e-05
ENSMUSG00000103367.1	Gm38158	chr1:176814659-177258203	234.268	165.828	371.363	43.7586	330.424	323.214	322.208	820.798	217.448	240.624	53.8459	330.399	401.519	521.742	374.343	569.459	ENSMUSG00000103367.1	Gm38158	chr1:176814659-177258203	Flox_Chow	Flox_HFD	OK	203.805	449.161	1.14005	0.854109	0.11595	0.368002	no	Flox_Chow	FloxCre_Chow	OK	203.805	210.579	0.0471771	0.0276073	0.96	0.981176	no	Flox_HFD	FloxCre_Chow	OK	449.161	210.579	-1.09287	-0.66893	0.18495
ENSMUSG00000101925.1	Gm28156	chr11:101339659-101347939	486.006	319.561	348.556	439.575	593.774	200.511	268.794	208.42	521.333	338.3	575.262	344.227	146.614	133.682	200.256	175.394	ENSMUSG00000101925.1	Gm28156	chr11:101339659-101347939	Flox_Chow	Flox_HFD	OK	398.425	317.875	-0.325848	-0.590593	0.2361	0.541987	no	Flox_Chow	FloxCre_Chow	OK	398.425	444.78	0.158787	0.300166	0.5482	0.806849	no	Flox_HFD	FloxCre_Chow	OK	317.875	444.78	0.484635	0.857772	0.07735
ENSMUSG00000086329.1	Gm14233	chr2:131262499-131352881	312.3	395.774	215.274	372.406	600.716	287.093	274.947	220.778	286.907	296.954	543.674	271.972	256.074	198.825	248.565	499.025	ENSMUSG00000086329.1	Gm14233	chr2:131262499-131352881	Flox_Chow	Flox_HFD	OK	323.938	345.884	0.0945673	0.0483726	0.93145	0.973919	no	Flox_Chow	FloxCre_Chow	OK	323.938	349.877	0.111127	0.0557306	0.91835	0.971901	no	Flox_HFD	FloxCre_Chow	OK	345.884	349.877	0.0165597	0.00859255	0.98935
ENSMUSG00000097731.1	2700016F22Rik	chr4:139352586-139380379	451.289	337.088	421.407	300.402	484.906	245.637	259.241	232.875	379.506	356.8	571.319	291.298	218.697	223.306	285.679	205.712	ENSMUSG00000097731.1	2700016F22Rik	chr4:139352586-139380379	Flox_Chow	Flox_HFD	OK	377.547	305.665	-0.304705	-0.605079	0.2217	0.52393	no	Flox_Chow	FloxCre_Chow	OK	377.547	399.731	0.0823747	0.167703	0.732	0.902715	no	Flox_HFD	FloxCre_Chow	OK	305.665	399.731	0.387079	0.7584	0.12415
ENSMUSG00000022982.9	Sod1	chr16:90220741-90226322	297.238	506.994	351.506	343.267	370.522	151.451	212.564	190.939	240.573	526.843	662.317	410.189	160.942	374.84	210.632	217.071	ENSMUSG00000022982.9	Sod1	chr16:90220741-90226322	Flox_Chow	Flox_HFD	OK	374.751	231.369	-0.695738	-1.13864	0.02245	0.132025	no	Flox_Chow	FloxCre_Chow	OK	374.751	459.98	0.295639	0.519426	0.2956	0.606676	no	Flox_HFD	FloxCre_Chow	OK	231.369	459.98	0.991377	1.60184	0.002
ENSMUSG00000059149.17	Mfsd4a	chr1:131962953-132067965	422.3	298.037	291.131	301.644	40.679	548.048	422.254	355.274	576.723	255.329	19.4084	301.103	283.478	218.213	367.896	478.144	ENSMUSG00000059149.17	Mfsd4a	chr1:131962953-132067965	Flox_Chow	Flox_HFD	OK	328.278	341.564	0.057237	0.107067	0.83145	0.945054	no	Flox_Chow	FloxCre_Chow	OK	328.278	288.141	-0.188145	-0.325223	0.5259	0.795439	no	Flox_HFD	FloxCre_Chow	OK	341.564	288.141	-0.245382	-0.407118	0.44845
ENSMUSG00000038812.16	Trmt112	chr19:6906705-6921808	167.581	365.278	241.567	307.538	302.314	387.8	280.534	471.922	263.715	482.512	246.793	462.384	233.732	361.302	246.096	328.552	ENSMUSG00000038812.16	Trmt112	chr19:6906705-6921808	Flox_Chow	Flox_HFD	OK	270.491	360.643	0.414989	0.53709	0.2942	0.60528	no	Flox_Chow	FloxCre_Chow	OK	270.491	363.851	0.427768	0.572769	0.2673	0.57323	no	Flox_HFD	FloxCre_Chow	OK	360.643	363.851	0.0127788	0.0178962	0.9734
ENSMUSG00000108591.1	Particl	chr6:72432798-72440610	340.869	465.503	207.85	396.366	68.3911	562.371	269.34	492.619	346.749	355.157	29.4209	409.789	316.201	261.946	215.98	408.891	ENSMUSG00000108591.1	Particl	chr6:72432798-72440610	Flox_Chow	Flox_HFD	OK	352.647	348.18	-0.0183907	-0.0230839	0.9605	0.981347	no	Flox_Chow	FloxCre_Chow	OK	352.647	285.279	-0.305853	-0.428048	0.4533	0.744145	no	Flox_HFD	FloxCre_Chow	OK	348.18	285.279	-0.287462	-0.325625	0.5938
ENSMUSG00000091623.1	Gm17092	chr5:99955934-99978938	421.719	297.098	247.183	713.939	33.5005	395.543	307.651	245.836	507.458	206.254	441.584	439.435	139.394	203.387	417.792	115.284	ENSMUSG00000091623.1	Gm17092	chr5:99955934-99978938	Flox_Chow	Flox_HFD	OK	419.985	245.633	-0.773835	-0.805352	0.14815	0.422769	no	Flox_Chow	FloxCre_Chow	OK	419.985	398.683	-0.0750963	-0.0997426	0.8481	0.952213	no	Flox_HFD	FloxCre_Chow	OK	245.633	398.683	0.698739	0.700499	0.1897
ENSMUSG00000087515.1	Gm13554	chr2:26055534-26122818	375.86	245.306	187.913	392.965	104.975	591.736	341.67	333.839	480.65	258.944	141.546	246.249	321.272	280.809	334.739	463.097	ENSMUSG00000087515.1	Gm13554	chr2:26055534-26122818	Flox_Chow	Flox_HFD	OK	300.511	343.055	0.191022	0.241233	0.64535	0.86032	no	Flox_Chow	FloxCre_Chow	OK	300.511	281.847	-0.0925042	-0.126396	0.8087	0.936787	no	Flox_HFD	FloxCre_Chow	OK	343.055	281.847	-0.283526	-0.361445	0.4932
ENSMUSG00000085242.1	Gm11537	chr11:96766801-96777559	243.236	236.006	133.696	277.368	593.481	341.284	318.811	438.886	353.067	258.344	551.208	137.519	276.732	257.636	328.743	312.735	ENSMUSG00000085242.1	Gm11537	chr11:96766801-96777559	Flox_Chow	Flox_HFD	OK	222.577	423.116	0.92675	1.59967	0.0015	0.0175551	yes	Flox_Chow	FloxCre_Chow	OK	222.577	325.034	0.54629	0.874887	0.0798	0.293637	no	Flox_HFD	FloxCre_Chow	OK	423.116	325.034	-0.38046	-0.626363	0.20405
ENSMUSG00000033751.5	Gadd45gip1	chr8:84831521-84840665	330.098	261.936	311.497	227.466	560.831	264.218	254.709	340.985	281.629	320.79	672.902	342.26	239.717	179.627	221.249	229.997	ENSMUSG00000033751.5	Gadd45gip1	chr8:84831521-84840665	Flox_Chow	Flox_HFD	OK	282.749	355.186	0.32905	0.610836	0.2183	0.520015	no	Flox_Chow	FloxCre_Chow	OK	282.749	404.395	0.516242	0.940741	0.05645	0.240934	no	Flox_HFD	FloxCre_Chow	OK	355.186	404.395	0.187191	0.335744	0.4923
ENSMUSG00000097469.1	Gm26733	chr9:20432759-20563282	427.372	263.635	430.137	294.57	145.772	248.232	348.284	273.042	508.488	267.803	447.115	237.513	271.733	213.476	402.915	253.533	ENSMUSG00000097469.1	Gm26733	chr9:20432759-20563282	Flox_Chow	Flox_HFD	OK	353.929	253.832	-0.479583	-0.930881	0.072	0.277576	no	Flox_Chow	FloxCre_Chow	OK	353.929	365.23	0.0453452	0.0914649	0.8634	0.956823	no	Flox_HFD	FloxCre_Chow	OK	253.832	365.23	0.524928	1.04811	0.0454
ENSMUSG00000094392.1	Gm3788	chr3:86224679-86782692	518.491	261.878	0	190.513	843.841	935.279	280.344	0	0	964.22	296.235	0	0	733.817	0	0	ENSMUSG00000094392.1	Gm3788	chr3:86224679-86782692	Flox_Chow	Flox_HFD	OK	242.721	514.866	1.0849	1.2186	0.4558	0.746124	no	Flox_Chow	FloxCre_Chow	OK	242.721	315.114	0.376576	0.491349	0.78925	0.931171	no	Flox_HFD	FloxCre_Chow	OK	514.866	315.114	-0.708324	-0.935252	0.5978
ENSMUSG00000108955.1	Gm44775	chr8:3457104-3467680	296.787	354.669	289.039	292.324	245.672	292.266	282.522	402.15	444.236	378.645	579.263	334.789	221.968	239.977	144.608	221.919	ENSMUSG00000108955.1	Gm44775	chr8:3457104-3467680	Flox_Chow	Flox_HFD	OK	308.205	305.652	-0.0119965	-0.0234953	0.96255	0.981995	no	Flox_Chow	FloxCre_Chow	OK	308.205	434.233	0.494581	0.949984	0.057	0.242229	no	Flox_HFD	FloxCre_Chow	OK	305.652	434.233	0.506577	0.968815	0.05325
ENSMUSG00000096969.1	4930535I16Rik	chr4:123917445-123936997	192.991	347.528	207.52	298.822	30.6618	697.039	183.843	277.429	218.989	688.887	35.4748	629.379	324.191	464.722	140.682	278.689	ENSMUSG00000096969.1	4930535I16Rik	chr4:123917445-123936997	Flox_Chow	Flox_HFD	OK	261.715	297.243	0.183647	0.212764	0.7116	0.892614	no	Flox_Chow	FloxCre_Chow	OK	261.715	393.182	0.587201	0.900948	0.16725	0.450879	no	Flox_HFD	FloxCre_Chow	OK	297.243	393.182	0.403554	0.520553	0.44835
ENSMUSG00000070343.3	Gm10288	chr3:146838810-146839347	186.758	192.696	359.925	217.791	426.479	257.851	336.78	230.079	134.941	462.068	761.494	228.466	222.398	499.712	271.394	222.218	ENSMUSG00000070343.3	Gm10288	chr3:146838810-146839347	Flox_Chow	Flox_HFD	OK	239.292	312.797	0.386453	0.612702	0.23115	0.53608	no	Flox_Chow	FloxCre_Chow	OK	239.292	396.742	0.729428	1.21333	0.02575	0.144105	no	Flox_HFD	FloxCre_Chow	OK	312.797	396.742	0.342975	0.565094	0.27985
ENSMUSG00000020359.13	Phykpl	chr11:51584756-51606847	293.188	318.549	245.397	255.39	447.017	394.975	213.893	428.501	300.014	313.895	493.308	310.348	230.244	283.145	207.499	264.865	ENSMUSG00000020359.13	Phykpl	chr11:51584756-51606847	Flox_Chow	Flox_HFD	OK	278.131	371.096	0.416029	0.73909	0.1515	0.428083	no	Flox_Chow	FloxCre_Chow	OK	278.131	354.391	0.349578	0.596469	0.23195	0.537059	no	Flox_HFD	FloxCre_Chow	OK	371.096	354.391	-0.0664511	-0.114695	0.8207
ENSMUSG00000096980.1	Gm26526	chr7:39588517-39591679	483.481	360.592	358.777	337.554	54.5938	227.389	318.339	254.733	670.583	297.014	117.288	415.04	296.799	192.334	304.538	289.998	ENSMUSG00000096980.1	Gm26526	chr7:39588517-39591679	Flox_Chow	Flox_HFD	OK	385.101	213.764	-0.84922	-1.62635	0.0015	0.0175551	yes	Flox_Chow	FloxCre_Chow	OK	385.101	374.981	-0.038418	-0.0748247	0.8804	0.961318	no	Flox_HFD	FloxCre_Chow	OK	213.764	374.981	0.810802	1.50488	0.00315
ENSMUSG00000067786.16	Nnat	chr2:157556361-157566361	532.799	626.665	426.441	441.048	141.062	266.234	127.554	191.074	397.925	585.115	260.462	495.273	99.9504	108.836	108.223	169.785	ENSMUSG00000067786.16	Nnat	chr2:157556361-157566361	Flox_Chow	Flox_HFD	OK	506.738	181.481	-1.48142	-2.50218	5e-05	0.00107245	yes	Flox_Chow	FloxCre_Chow	OK	506.738	434.694	-0.221241	-0.395331	0.41735	0.718366	no	Flox_HFD	FloxCre_Chow	OK	181.481	434.694	1.26018	2.15902	5e-05
ENSMUSG00000090551.1	A730015C16Rik	chr4:108834600-108862127	328.799	473.619	329.088	250.992	121.994	355.372	237.091	266.263	463.505	322.121	221.414	463.99	265.919	333.994	319.792	174.1	ENSMUSG00000090551.1	A730015C16Rik	chr4:108834600-108862127	Flox_Chow	Flox_HFD	OK	345.625	245.18	-0.495364	-0.881993	0.0809	0.29639	no	Flox_Chow	FloxCre_Chow	OK	345.625	367.757	0.0895477	0.170626	0.7421	0.907824	no	Flox_HFD	FloxCre_Chow	OK	245.18	367.757	0.584912	1.04516	0.03815
ENSMUSG00000109674.1	RP23-118B13.1	chr8:27225775-27240332	934.249	299.289	498.711	352.796	22.3473	26.5573	49.2285	13.7939	1651.9	419.39	176.101	315.652	34.9667	11.8787	59.7403	45.3364	ENSMUSG00000109674.1	RP23-118B13.1	chr8:27225775-27240332	Flox_Chow	Flox_HFD	OK	521.261	27.9818	-4.21945	-7.38706	5e-05	0.00107245	yes	Flox_Chow	FloxCre_Chow	OK	521.261	640.761	0.297781	0.477652	0.33775	0.64872	no	Flox_HFD	FloxCre_Chow	OK	27.9818	640.761	4.51723	7.09271	5e-05
ENSMUSG00000030303.15	Far2	chr6:148006579-148215731	333.011	291.71	290.659	295.138	302.994	299.774	321.097	331.667	395.628	259.667	316.726	271.036	273.666	273.347	278.083	283.025	ENSMUSG00000030303.15	Far2	chr6:148006579-148215731	Flox_Chow	Flox_HFD	OK	302.63	313.883	0.0526733	0.106791	0.8252	0.942207	no	Flox_Chow	FloxCre_Chow	OK	302.63	310.764	0.0382681	0.0773389	0.87485	0.960077	no	Flox_HFD	FloxCre_Chow	OK	313.883	310.764	-0.0144052	-0.0290787	0.95235
ENSMUSG00000055737.12	Ghr	chr15:3317759-3583230	547.842	576.952	437.314	463.955	214.178	143.575	236.531	113.673	305.073	334.886	338.147	486.38	172.595	169.701	118.947	155.021	ENSMUSG00000055737.12	Ghr	chr15:3317759-3583230	Flox_Chow	Flox_HFD	OK	506.516	176.989	-1.51694	-2.34892	5e-05	0.00107245	yes	Flox_Chow	FloxCre_Chow	OK	506.516	366.121	-0.468285	-0.725449	0.1402	0.410305	no	Flox_HFD	FloxCre_Chow	OK	176.989	366.121	1.04866	1.56356	0.00205
ENSMUSG00000022108.7	Itm2b	chr14:73362230-73385271	210.908	320.822	326.015	306.625	390.443	217.867	290.535	292.483	168.809	260.445	287.219	309.806	370.205	375.331	340.499	332.411	ENSMUSG00000022108.7	Itm2b	chr14:73362230-73385271	Flox_Chow	Flox_HFD	OK	291.092	297.832	0.0330208	0.0638066	0.8974	0.965972	no	Flox_Chow	FloxCre_Chow	OK	291.092	256.57	-0.182127	-0.34898	0.4765	0.760968	no	Flox_HFD	FloxCre_Chow	OK	297.832	256.57	-0.215148	-0.41175	0.3952
ENSMUSG00000072235.5	Tuba1a	chr15:98949840-98953551	134.721	69.5286	180.724	257.854	622.438	383.265	299.03	399.4	104.84	432.481	378.383	157.477	374.143	445.001	236.645	311.341	ENSMUSG00000072235.5	Tuba1a	chr15:98949840-98953551	Flox_Chow	Flox_HFD	OK	160.707	426.033	1.40653	2.5582	5e-05	0.00107245	yes	Flox_Chow	FloxCre_Chow	OK	160.707	268.295	0.739391	1.25741	0.00985	0.0737781	no	Flox_HFD	FloxCre_Chow	OK	426.033	268.295	-0.667144	-1.1849	0.01635
ENSMUSG00000098914.1	Gm27747	chr14:61598225-61682373	0	0	0	0	0	0	0	0	0	0	0	4770.9	0	0	0	0	ENSMUSG00000098914.1	Gm27747	chr14:61598225-61682373	Flox_Chow	Flox_HFD	NOTEST	0	0	0	0	1	1	no	Flox_Chow	FloxCre_Chow	NOTEST	0	1192.72	inf	0	1	1	no	Flox_HFD	FloxCre_Chow	NOTEST	0	1192.72	inf	0	1
ENSMUSG00000097364.1	Gm26719	chr6:21985907-22256404	530.336	407.624	453.693	287.012	40.4616	215.056	304.962	207.025	610.993	277.831	76.7715	384.67	275.433	197.687	287.798	197.099	ENSMUSG00000097364.1	Gm26719	chr6:21985907-22256404	Flox_Chow	Flox_HFD	OK	419.666	191.876	-1.12907	-2.19414	5e-05	0.00107245	yes	Flox_Chow	FloxCre_Chow	OK	419.666	337.566	-0.314072	-0.585912	0.2428	0.548404	no	Flox_HFD	FloxCre_Chow	OK	191.876	337.566	0.814995	1.47408	0.0046
ENSMUSG00000059058.7	Tma7-ps	chr1:171711087-171711282	127.863	437.277	231.169	402.358	297.061	558.31	237.849	400.089	0	405.193	317.171	204.009	336.535	465.589	126.892	201.907	ENSMUSG00000059058.7	Tma7-ps	chr1:171711087-171711282	Flox_Chow	Flox_HFD	OK	299.667	373.327	0.317083	0.284969	0.55635	0.811472	no	Flox_Chow	FloxCre_Chow	OK	299.667	231.593	-0.371764	-0.373715	0.54485	0.805557	no	Flox_HFD	FloxCre_Chow	OK	373.327	231.593	-0.688848	-0.776309	0.2494
ENSMUSG00000021807.5	2700060E02Rik	chr14:19751256-19823823	321.213	237.21	368.119	406.245	617.051	252.407	270.918	251.731	264.099	269.575	564.901	269.522	208.036	138.433	145.528	115.012	ENSMUSG00000021807.5	2700060E02Rik	chr14:19751256-19823823	Flox_Chow	Flox_HFD	OK	333.197	348.027	0.0628229	0.11522	0.8136	0.938754	no	Flox_Chow	FloxCre_Chow	OK	333.197	342.024	0.037723	0.0719182	0.8818	0.961887	no	Flox_HFD	FloxCre_Chow	OK	348.027	342.024	-0.0250999	-0.0461145	0.92425
ENSMUSG00000097590.1	Gm26675	chr16:3861527-3884505	378.723	354.61	315.062	214.066	193.851	286.175	372.399	291.798	369.912	241.263	430.054	284.68	212.83	226.281	323.155	201.562	ENSMUSG00000097590.1	Gm26675	chr16:3861527-3884505	Flox_Chow	Flox_HFD	OK	315.615	286.056	-0.14187	-0.271143	0.5967	0.834333	no	Flox_Chow	FloxCre_Chow	OK	315.615	331.477	0.0707435	0.134101	0.79195	0.931939	no	Flox_HFD	FloxCre_Chow	OK	286.056	331.477	0.212614	0.403979	0.42945
ENSMUSG00000023944.14	Hsp90ab1	chr17:45567774-45573271	372.155	316.886	303.22	305.779	248.204	359.579	277.121	271.714	233.833	346.473	238.8	347.554	240.232	262.086	201.403	309.354	ENSMUSG00000023944.14	Hsp90ab1	chr17:45567774-45573271	Flox_Chow	Flox_HFD	OK	324.51	289.154	-0.166421	-0.337398	0.48685	0.769865	no	Flox_Chow	FloxCre_Chow	OK	324.51	291.665	-0.153949	-0.3091	0.5294	0.797227	no	Flox_HFD	FloxCre_Chow	OK	289.154	291.665	0.0124725	0.0252331	0.9615
ENSMUSG00000085609.1	1700016P03Rik	chr11:75172559-75190519	312.297	356.958	297.821	188.294	183.022	288.784	346.207	270.133	349.208	318.989	135.681	281.566	313.268	361.416	329.985	259.454	ENSMUSG00000085609.1	1700016P03Rik	chr11:75172559-75190519	Flox_Chow	Flox_HFD	OK	288.843	272.037	-0.0864828	-0.16049	0.7489	0.911642	no	Flox_Chow	FloxCre_Chow	OK	288.843	271.361	-0.0900696	-0.158575	0.74415	0.908396	no	Flox_HFD	FloxCre_Chow	OK	272.037	271.361	-0.00358673	-0.00630692	0.9919
ENSMUSG00000042874.1	D930007J09Rik	chr13:32802037-32822609	245.754	392.336	310.599	622.961	61.7077	488.468	139.328	254.729	417.299	248.581	29.7846	672.797	118.831	114.167	365.955	102.196	ENSMUSG00000042874.1	D930007J09Rik	chr13:32802037-32822609	Flox_Chow	Flox_HFD	OK	392.912	236.058	-0.735064	-0.867406	0.12265	0.37962	no	Flox_Chow	FloxCre_Chow	OK	392.912	342.115	-0.199725	-0.277784	0.6257	0.85033	no	Flox_HFD	FloxCre_Chow	OK	236.058	342.115	0.535339	0.614629	0.29565
ENSMUSG00000025354.4	Dnajc14	chr10:128805675-128821631	277.83	316.494	287.359	213.353	282.403	264.265	298.701	283.339	270.252	291.864	477.188	244.278	273.403	279.582	246.094	251.548	ENSMUSG00000025354.4	Dnajc14	chr10:128805675-128821631	Flox_Chow	Flox_HFD	OK	273.759	282.177	0.0436941	0.0635238	0.90115	0.967674	no	Flox_Chow	FloxCre_Chow	OK	273.759	320.896	0.229198	0.338732	0.4995	0.779629	no	Flox_HFD	FloxCre_Chow	OK	282.177	320.896	0.185504	0.267494	0.59545
ENSMUSG00000038515.10	Grtp1	chr8:13159160-13200620	172.485	255.317	199.787	229.926	634.532	332.244	247.341	321.052	173.565	269.514	457.097	192.181	257.727	306.918	249.681	255.472	ENSMUSG00000038515.10	Grtp1	chr8:13159160-13200620	Flox_Chow	Flox_HFD	OK	214.379	383.792	0.840164	1.46926	0.00385	0.0362189	yes	Flox_Chow	FloxCre_Chow	OK	214.379	273.089	0.34921	0.60888	0.219	0.520456	no	Flox_HFD	FloxCre_Chow	OK	383.792	273.089	-0.490954	-0.835322	0.0904
ENSMUSG00000103217.1	Gm38287	chr2:25180757-25183339	544.074	174.089	210.886	235.374	504.408	350.644	275.926	178.797	567.436	263.061	369.906	162.417	107.397	119.729	280.956	184.602	ENSMUSG00000103217.1	Gm38287	chr2:25180757-25183339	Flox_Chow	Flox_HFD	OK	291.106	327.444	0.169704	0.310766	0.5402	0.803523	no	Flox_Chow	FloxCre_Chow	OK	291.106	340.705	0.22698	0.412846	0.41265	0.715046	no	Flox_HFD	FloxCre_Chow	OK	327.444	340.705	0.0572758	0.107212	0.8324
ENSMUSG00000025393.12	Atp5b	chr10:128083272-128090391	218.381	470.287	249.254	360.087	174.726	310.381	216.874	174.079	255.526	514.723	239.06	376.002	245.092	289.426	168.222	250.248	ENSMUSG00000025393.12	Atp5b	chr10:128083272-128090391	Flox_Chow	Flox_HFD	OK	324.502	219.015	-0.567201	-1.11019	0.02885	0.155764	no	Flox_Chow	FloxCre_Chow	OK	324.502	346.328	0.0939099	0.18671	0.7115	0.892614	no	Flox_HFD	FloxCre_Chow	OK	219.015	346.328	0.661111	1.30265	0.0109
ENSMUSG00000019883.10	Echdc1	chr10:29313165-29362442	293.343	246.506	378.044	270.901	207.617	214.151	342.475	237.678	339.542	257.32	480.012	250.857	288.063	214.489	242.469	204.882	ENSMUSG00000019883.10	Echdc1	chr10:29313165-29362442	Flox_Chow	Flox_HFD	OK	297.199	250.48	-0.246731	-0.113895	0.8831	0.962327	no	Flox_Chow	FloxCre_Chow	OK	297.199	331.933	0.159463	0.07708	0.9361	0.975511	no	Flox_HFD	FloxCre_Chow	OK	250.48	331.933	0.406194	0.185772	0.879
ENSMUSG00000094372.1	Gm21839	chr5:135632617-135646376	332.805	246.091	215.599	323.809	270.057	210.997	256.138	327.021	333.951	304.783	458.431	373.628	166.175	124.192	207.92	315.278	ENSMUSG00000094372.1	Gm21839	chr5:135632617-135646376	Flox_Chow	Flox_HFD	OK	279.576	266.054	-0.0715238	-0.0907039	0.8574	0.955054	no	Flox_Chow	FloxCre_Chow	OK	279.576	367.698	0.395282	0.529667	0.28315	0.592676	no	Flox_HFD	FloxCre_Chow	OK	266.054	367.698	0.466806	0.622226	0.2083
ENSMUSG00000097488.1	4732487G21Rik	chr12:86241889-86306006	300.734	284.346	280.739	303.084	252.259	268.175	311.304	293.963	341.877	240.41	448.096	253.905	217.598	190.51	251.373	223.484	ENSMUSG00000097488.1	4732487G21Rik	chr12:86241889-86306006	Flox_Chow	Flox_HFD	OK	292.226	281.425	-0.0543326	-0.109502	0.82145	0.94107	no	Flox_Chow	FloxCre_Chow	OK	292.226	321.072	0.135813	0.273935	0.586	0.829171	no	Flox_HFD	FloxCre_Chow	OK	281.425	321.072	0.190146	0.385555	0.4525
ENSMUSG00000029270.10	Fam69a	chr5:107900501-107987085	214.077	153.727	180.992	220.147	424.83	341.537	458.973	399.31	207.199	175.942	424.601	149.821	298.831	290.87	283.177	220.381	ENSMUSG00000029270.10	Fam69a	chr5:107900501-107987085	Flox_Chow	Flox_HFD	OK	192.236	406.163	1.07918	1.92937	0.00015	0.00281775	yes	Flox_Chow	FloxCre_Chow	OK	192.236	239.391	0.316489	0.556995	0.28635	0.596198	no	Flox_HFD	FloxCre_Chow	OK	406.163	239.391	-0.76269	-1.40734	0.007
ENSMUSG00000108402.1	9430064I24Rik	chr7:127776669-127803802	442.74	386.754	307.092	241.994	88.7629	299.871	184.453	306.582	498.356	337.438	141.032	400.901	199.799	193.178	201.82	190.084	ENSMUSG00000108402.1	9430064I24Rik	chr7:127776669-127803802	Flox_Chow	Flox_HFD	OK	344.645	219.917	-0.648151	-1.24932	0.01235	0.0870328	no	Flox_Chow	FloxCre_Chow	OK	344.645	344.432	-0.000893373	-0.00175958	0.998	0.998423	no	Flox_HFD	FloxCre_Chow	OK	219.917	344.432	0.647258	1.23908	0.0157
ENSMUSG00000104574.1	Gm42836	chr3:122419777-122530191	263.394	138.277	304.228	177.694	110.832	324.919	880.473	306.004	404.72	181.016	78.6394	154.213	266.029	196.542	378.777	246.619	ENSMUSG00000104574.1	Gm42836	chr3:122419777-122530191	Flox_Chow	Flox_HFD	OK	220.898	405.557	0.876523	1.53813	0.00385	0.0362189	yes	Flox_Chow	FloxCre_Chow	OK	220.898	204.647	-0.110243	-0.177538	0.7301	0.901913	no	Flox_HFD	FloxCre_Chow	OK	405.557	204.647	-0.986766	-1.62737	0.0026
ENSMUSG00000032554.15	Trf	chr9:103188031-103230444	307.218	452.537	282.18	423.306	112.162	121.598	177.344	127.81	346.286	420.628	327.388	454.643	207.102	245.941	160.667	211.302	ENSMUSG00000032554.15	Trf	chr9:103188031-103230444	Flox_Chow	Flox_HFD	OK	366.31	134.728	-1.44301	-2.72888	5e-05	0.00107245	yes	Flox_Chow	FloxCre_Chow	OK	366.31	387.236	0.0801488	0.159331	0.75035	0.912437	no	Flox_HFD	FloxCre_Chow	OK	134.728	387.236	1.52316	2.85979	5e-05
ENSMUSG00000097411.1	B430218F22Rik	chr13:118380109-118388124	349.129	618.084	403.32	477.616	43.8825	188.541	162.254	126.428	405.823	275.166	284.065	554.137	73.3859	87.4175	237.177	76.9991	ENSMUSG00000097411.1	B430218F22Rik	chr13:118380109-118388124	Flox_Chow	Flox_HFD	OK	462.037	130.276	-1.82643	-3.2284	5e-05	0.00107245	yes	Flox_Chow	FloxCre_Chow	OK	462.037	379.798	-0.282777	-0.556436	0.2716	0.578978	no	Flox_HFD	FloxCre_Chow	OK	130.276	379.798	1.54366	2.69331	5e-05
ENSMUSG00000097089.2	Gm26879	chr1:191997429-192151026	368.655	298.61	302.888	255.195	236.77	335.737	238.945	218.648	306.265	298.464	387.312	156.809	225.516	203.259	249.677	279.491	ENSMUSG00000097089.2	Gm26879	chr1:191997429-192151026	Flox_Chow	Flox_HFD	OK	306.337	257.525	-0.250406	-0.462866	0.3599	0.66715	no	Flox_Chow	FloxCre_Chow	OK	306.337	287.212	-0.0930019	-0.166014	0.736	0.904748	no	Flox_HFD	FloxCre_Chow	OK	257.525	287.212	0.157404	0.279605	0.57605
ENSMUSG00000018042.17	Cyb5r3	chr15:83153493-83172592	205.835	269.483	212.269	247.755	306.511	300.633	233.199	376.329	323.864	259.945	337.083	333.288	226.788	213.019	212.828	278.084	ENSMUSG00000018042.17	Cyb5r3	chr15:83153493-83172592	Flox_Chow	Flox_HFD	OK	233.835	304.168	0.379377	0.766422	0.1208	0.376507	no	Flox_Chow	FloxCre_Chow	OK	233.835	313.545	0.42318	0.836958	0.08865	0.31301	no	Flox_HFD	FloxCre_Chow	OK	304.168	313.545	0.0438026	0.0871221	0.86235
ENSMUSG00000046721.11	Rpl14-ps1	chr7:45303154-45333769	213.391	230.23	208.97	237.407	321.91	268.957	251.148	314.022	131.229	199.532	473.21	262.713	325.417	430.408	168.766	262.261	ENSMUSG00000046721.11	Rpl14-ps1	chr7:45303154-45333769	Flox_Chow	Flox_HFD	OK	222.499	289.009	0.377315	0.621403	0.2116	0.51163	no	Flox_Chow	FloxCre_Chow	OK	222.499	266.671	0.26126	0.417337	0.4032	0.706663	no	Flox_HFD	FloxCre_Chow	OK	289.009	266.671	-0.116055	-0.188284	0.7071
ENSMUSG00000063235.16	Ptpmt1	chr2:90894635-90917914	318.86	262.698	213.171	233.148	229.768	299.976	255.856	370.846	318.542	246.542	305.264	206.835	269.683	242.825	253.28	245.677	ENSMUSG00000063235.16	Ptpmt1	chr2:90894635-90917914	Flox_Chow	Flox_HFD	OK	256.969	289.112	0.170031	0.329703	0.51405	0.788384	no	Flox_Chow	FloxCre_Chow	OK	256.969	269.296	0.0675974	0.130634	0.7927	0.932165	no	Flox_HFD	FloxCre_Chow	OK	289.112	269.296	-0.102434	-0.197513	0.6902
ENSMUSG00000047459.14	Dynlrb1	chr2:155236534-155250277	227.947	408.582	196.093	319.723	287.753	243.188	188.369	207.355	110.352	365.818	273.417	206.35	298.515	404.025	156.117	375.86	ENSMUSG00000047459.14	Dynlrb1	chr2:155236534-155250277	Flox_Chow	Flox_HFD	OK	288.086	231.666	-0.314453	-0.548428	0.272	0.579307	no	Flox_Chow	FloxCre_Chow	OK	288.086	238.984	-0.269586	-0.45625	0.3564	0.664105	no	Flox_HFD	FloxCre_Chow	OK	231.666	238.984	0.0448668	0.0751156	0.8747
ENSMUSG00000092124.1	B930094E09Rik	chr18:31580167-31610751	258.73	398.22	313.877	421.644	21.9261	281.515	290.786	212.633	363.69	305.901	27.1664	437.301	279.424	240.585	273.03	125.152	ENSMUSG00000092124.1	B930094E09Rik	chr18:31580167-31610751	Flox_Chow	Flox_HFD	OK	348.118	201.715	-0.787256	-1.16538	0.0438	0.205532	no	Flox_Chow	FloxCre_Chow	OK	348.118	283.515	-0.296153	-0.488924	0.36885	0.673893	no	Flox_HFD	FloxCre_Chow	OK	201.715	283.515	0.491104	0.678731	0.24325
ENSMUSG00000079355.3	Ackr4	chr9:104002545-104127656	347.438	478.331	306.697	245.421	100.225	211.906	197.075	202.969	438.522	270.654	282.293	359.543	222.685	225.546	148.265	209.765	ENSMUSG00000079355.3	Ackr4	chr9:104002545-104127656	Flox_Chow	Flox_HFD	OK	344.472	178.044	-0.952155	-1.75175	0.00045	0.00682346	yes	Flox_Chow	FloxCre_Chow	OK	344.472	337.753	-0.0284174	-0.0551686	0.9125	0.971047	no	Flox_HFD	FloxCre_Chow	OK	178.044	337.753	0.923738	1.71873	0.0011
ENSMUSG00000064215.13	Ifi27	chr12:103434210-103440239	191.521	587.54	172.507	338.643	244.294	281.717	194.599	157.109	118.786	459.289	206.662	279.904	231.888	407.893	155.584	210.726	ENSMUSG00000064215.13	Ifi27	chr12:103434210-103440239	Flox_Chow	Flox_HFD	OK	322.553	219.43	-0.555775	-0.928933	0.0668	0.264976	no	Flox_Chow	FloxCre_Chow	OK	322.553	266.16	-0.27724	-0.475116	0.3617	0.668688	no	Flox_HFD	FloxCre_Chow	OK	219.43	266.16	0.278535	0.472949	0.3562
ENSMUSG00000024953.16	Prdx5	chr19:6906705-6921808	218.123	364.586	149.568	272.744	344.438	274.271	160.371	243.276	219.387	371.004	314.225	339.931	195.203	238.555	157.642	329.183	ENSMUSG00000024953.16	Prdx5	chr19:6906705-6921808	Flox_Chow	Flox_HFD	OK	251.255	255.589	0.0246728	0.0328882	0.94655	0.977627	no	Flox_Chow	FloxCre_Chow	OK	251.255	311.137	0.308395	0.417523	0.4203	0.719682	no	Flox_HFD	FloxCre_Chow	OK	255.589	311.137	0.283722	0.373796	0.4671
ENSMUSG00000030695.14	Aldoa	chr7:126795233-126830219	159.397	351.333	172.839	291.671	425.772	241.204	212.995	161.236	148.516	366.735	242.153	314.131	315.259	262.145	173.597	350.764	ENSMUSG00000030695.14	Aldoa	chr7:126795233-126830219	Flox_Chow	Flox_HFD	OK	243.81	260.302	0.0944299	0.170591	0.7248	0.899256	no	Flox_Chow	FloxCre_Chow	OK	243.81	267.884	0.135851	0.261642	0.6108	0.842564	no	Flox_HFD	FloxCre_Chow	OK	260.302	267.884	0.0414215	0.0757649	0.87945
ENSMUSG00000073096.11	Lrrc61	chr6:48554795-48572789	296.525	251.183	239.131	236.057	388.784	253.779	236.446	290.893	269.425	279.561	460.124	242.945	202.399	167.848	192.955	175.815	ENSMUSG00000073096.11	Lrrc61	chr6:48554795-48572789	Flox_Chow	Flox_HFD	OK	255.724	292.476	0.193729	0.372169	0.44985	0.742117	no	Flox_Chow	FloxCre_Chow	OK	255.724	313.014	0.291639	0.53513	0.271	0.578117	no	Flox_HFD	FloxCre_Chow	OK	292.476	313.014	0.0979099	0.177575	0.71235
ENSMUSG00000074210.3	E130208F15Rik	chr7:30321405-30323895	294.05	488.402	296.319	304.451	197.096	191.674	186.662	135.592	340.027	324.35	428.847	325.304	130.169	177.575	246.831	113.627	ENSMUSG00000074210.3	E130208F15Rik	chr7:30321405-30323895	Flox_Chow	Flox_HFD	OK	345.806	177.756	-0.960065	-1.74857	0.0006	0.00861095	yes	Flox_Chow	FloxCre_Chow	OK	345.806	354.632	0.0363605	0.0675838	0.8905	0.963833	no	Flox_HFD	FloxCre_Chow	OK	177.756	354.632	0.996425	1.76469	0.0003
ENSMUSG00000092187.1	Gm20457	chr7:64284807-64345964	181.443	186.898	124.829	146.043	126.986	528.187	308.705	328.396	263.122	181.034	17.2773	152.628	338.923	450.849	423.584	393.82	ENSMUSG00000092187.1	Gm20457	chr7:64284807-64345964	Flox_Chow	Flox_HFD	OK	159.803	323.069	1.01554	1.49222	0.00345	0.0335529	yes	Flox_Chow	FloxCre_Chow	OK	159.803	153.515	-0.0579158	-0.0769959	0.8821	0.961982	no	Flox_HFD	FloxCre_Chow	OK	323.069	153.515	-1.07346	-1.52537	0.0108
ENSMUSG00000045391.4	1700120B22Rik	chr10:63243067-63317881	268.82	199.317	278.704	320.972	13.2343	234.456	281.635	338.65	411.174	484.561	95.6955	306.876	229.557	238.458	214.249	227.292	ENSMUSG00000045391.4	1700120B22Rik	chr10:63243067-63317881	Flox_Chow	Flox_HFD	OK	266.954	216.994	-0.298934	-0.307643	0.5698	0.818921	no	Flox_Chow	FloxCre_Chow	OK	266.954	324.577	0.281971	0.339887	0.52155	0.793184	no	Flox_HFD	FloxCre_Chow	OK	216.994	324.577	0.580904	0.606436	0.2924
ENSMUSG00000069516.7	Lyz2	chr10:117277333-117282274	103.595	104.808	98.4846	134.222	392.433	408.036	216.182	410.551	81.4027	101.646	95.6526	105.329	538.686	556.071	292.391	493.741	ENSMUSG00000069516.7	Lyz2	chr10:117277333-117282274	Flox_Chow	Flox_HFD	OK	110.277	356.801	1.69398	3.04673	5e-05	0.00107245	yes	Flox_Chow	FloxCre_Chow	OK	110.277	96.0076	-0.199916	-0.333094	0.51125	0.786134	no	Flox_HFD	FloxCre_Chow	OK	356.801	96.0076	-1.8939	-3.36079	5e-05
ENSMUSG00000059534.8	Uqcr10	chr11:4701972-4704342	86.2868	482.787	163.885	229.968	326.603	166.168	163.745	169.099	178.888	324.952	405.83	386.189	287.822	305.049	164.024	289.592	ENSMUSG00000059534.8	Uqcr10	chr11:4701972-4704342	Flox_Chow	Flox_HFD	OK	240.732	206.404	-0.221957	-0.30225	0.5649	0.816904	no	Flox_Chow	FloxCre_Chow	OK	240.732	323.965	0.428411	0.622807	0.2287	0.533513	no	Flox_HFD	FloxCre_Chow	OK	206.404	323.965	0.650368	0.898912	0.0713
ENSMUSG00000003970.8	Rpl8	chr15:76904070-76906318	193.027	297.277	144.201	252.523	251.552	261.318	125.746	405.417	159.518	231.219	310.033	295.84	270.893	489.117	157.404	280.284	ENSMUSG00000003970.8	Rpl8	chr15:76904070-76906318	Flox_Chow	Flox_HFD	OK	221.757	261.008	0.235116	0.423415	0.41365	0.716005	no	Flox_Chow	FloxCre_Chow	OK	221.757	249.153	0.16805	0.292415	0.55995	0.813915	no	Flox_HFD	FloxCre_Chow	OK	261.008	249.153	-0.067066	-0.11623	0.8162
ENSMUSG00000107608.1	Gm43863	chr6:117900339-117925622	151.824	435.139	191.527	232.634	68.6133	329.198	293.647	346.004	222.293	385.338	80.767	236.158	210.175	409.838	243.736	285.925	ENSMUSG00000107608.1	Gm43863	chr6:117900339-117925622	Flox_Chow	Flox_HFD	OK	252.781	259.365	0.0370978	0.0522663	0.92145	0.972495	no	Flox_Chow	FloxCre_Chow	OK	252.781	231.139	-0.129129	-0.172591	0.7347	0.904063	no	Flox_HFD	FloxCre_Chow	OK	259.365	231.139	-0.166227	-0.214088	0.6791
ENSMUSG00000004980.16	Hnrnpa2b1	chr6:51460931-51469894	296.466	276.108	337.016	264.568	193.675	217.537	270.958	158.225	201.617	297.779	512.875	193.38	189.949	191.078	316.57	188.874	ENSMUSG00000004980.16	Hnrnpa2b1	chr6:51460931-51469894	Flox_Chow	Flox_HFD	OK	293.539	210.099	-0.482488	-0.961634	0.0658	0.263044	no	Flox_Chow	FloxCre_Chow	OK	293.539	301.413	0.0381859	0.077234	0.88485	0.962968	no	Flox_HFD	FloxCre_Chow	OK	210.099	301.413	0.520673	1.06341	0.05215
ENSMUSG00000087249.1	Gm16062	chr11:59810079-59839838	143.476	327.5	252.843	181.402	337.71	193.394	162.62	255.488	145.083	376.009	781.568	241.387	219.848	159.554	157.632	170.811	ENSMUSG00000087249.1	Gm16062	chr11:59810079-59839838	Flox_Chow	Flox_HFD	OK	226.305	237.303	0.0684586	0.111442	0.82395	0.941657	no	Flox_Chow	FloxCre_Chow	OK	226.305	386.012	0.770375	1.2864	0.01075	0.0787199	no	Flox_HFD	FloxCre_Chow	OK	237.303	386.012	0.701916	1.16076	0.0209
ENSMUSG00000097763.1	Gm26636	chr6:87887813-87936629	204.846	345.543	236.781	219.88	462.094	274.045	217.54	259.764	305.215	231.696	354.213	181.459	239.925	231.152	127.057	208.597	ENSMUSG00000097763.1	Gm26636	chr6:87887813-87936629	Flox_Chow	Flox_HFD	OK	251.762	303.361	0.268971	0.450129	0.36355	0.669903	no	Flox_Chow	FloxCre_Chow	OK	251.762	268.146	0.0909546	0.148953	0.7593	0.915823	no	Flox_HFD	FloxCre_Chow	OK	303.361	268.146	-0.178016	-0.292141	0.554
ENSMUSG00000050174.15	Nudt6	chr3:37312518-37579096	331.246	377.139	414.751	481.122	25.6165	147.936	166.898	226.831	477.611	389.984	29.0087	482.731	111.027	161.289	92.4191	184.087	ENSMUSG00000050174.15	Nudt6	chr3:37312518-37579096	Flox_Chow	Flox_HFD	OK	401.064	141.821	-1.49977	-1.23919	0.0524	0.230057	no	Flox_Chow	FloxCre_Chow	OK	401.064	344.834	-0.217934	-0.193332	0.67015	0.872512	no	Flox_HFD	FloxCre_Chow	OK	141.821	344.834	1.28183	0.891583	0.132
ENSMUSG00000097346.1	Gm26619	chr13:97751111-97760965	202.942	334.67	142.102	160.716	247.047	329.103	245.521	463.203	158.552	308.321	184.242	356.907	249.189	297.351	169.76	243.96	ENSMUSG00000097346.1	Gm26619	chr13:97751111-97760965	Flox_Chow	Flox_HFD	OK	210.108	321.219	0.612426	1.1392	0.02605	0.14537	no	Flox_Chow	FloxCre_Chow	OK	210.108	252.006	0.262327	0.492695	0.3426	0.654074	no	Flox_HFD	FloxCre_Chow	OK	321.219	252.006	-0.350099	-0.671275	0.1905
ENSMUSG00000087354.1	4930404I05Rik	chr16:91013720-91044543	373.789	150.257	335.235	256.045	215.022	202.372	228.565	190.193	418.008	189.403	502.593	187.393	165.953	135.227	270.372	265.672	ENSMUSG00000087354.1	4930404I05Rik	chr16:91013720-91044543	Flox_Chow	Flox_HFD	OK	278.832	209.038	-0.41563	-0.839942	0.1016	0.341377	no	Flox_Chow	FloxCre_Chow	OK	278.832	324.349	0.218153	0.450974	0.3809	0.683939	no	Flox_HFD	FloxCre_Chow	OK	209.038	324.349	0.633783	1.29644	0.0113
ENSMUSG00000030447.15	Cyfip1	chr7:55842070-55962476	196.324	217.366	215.963	200.022	262.322	327.394	323.618	337.235	248.012	211.263	241.642	169.207	269.52	282.101	296.339	274.759	ENSMUSG00000030447.15	Cyfip1	chr7:55842070-55962476	Flox_Chow	Flox_HFD	OK	207.419	312.642	0.591966	1.15806	0.02005	0.121734	no	Flox_Chow	FloxCre_Chow	OK	207.419	217.531	0.0686738	0.135861	0.78295	0.926797	no	Flox_HFD	FloxCre_Chow	OK	312.642	217.531	-0.523292	-1.03108	0.0407
ENSMUSG00000025967.16	Eef1b2	chr1:63176824-63180486	159.002	266.044	250.404	212.48	309.968	270.93	178.099	225.844	158.9	348.616	368.475	227.928	230.989	436.488	194.652	229.573	ENSMUSG00000025967.16	Eef1b2	chr1:63176824-63180486	Flox_Chow	Flox_HFD	OK	221.982	246.21	0.149447	0.246181	0.62185	0.84883	no	Flox_Chow	FloxCre_Chow	OK	221.982	275.98	0.314118	0.523435	0.29975	0.610513	no	Flox_HFD	FloxCre_Chow	OK	246.21	275.98	0.164671	0.274584	0.58185
ENSMUSG00000083992.1	Gm11478	chr11:86583864-86683836	103.708	306.456	213.266	290.247	368.237	269.025	130.385	282.947	127.476	303.308	312.024	269.354	211.847	320.897	186.017	368.808	ENSMUSG00000083992.1	Gm11478	chr11:86583864-86683836	Flox_Chow	Flox_HFD	OK	228.419	262.648	0.201449	0.301172	0.55645	0.811472	no	Flox_Chow	FloxCre_Chow	OK	228.419	253.04	0.147684	0.225169	0.6577	0.866215	no	Flox_HFD	FloxCre_Chow	OK	262.648	253.04	-0.0537653	-0.0797651	0.8735
ENSMUSG00000086514.1	Gm11747	chr11:118428498-118454995	386.954	159.333	198.312	243.207	128.847	466.801	366.22	303.389	341.799	230.402	162.527	256.221	211.271	149.273	221.827	230.688	ENSMUSG00000086514.1	Gm11747	chr11:118428498-118454995	Flox_Chow	Flox_HFD	OK	246.951	316.314	0.357131	0.659275	0.1826	0.47157	no	Flox_Chow	FloxCre_Chow	OK	246.951	247.737	0.00458427	0.00837097	0.9861	0.992071	no	Flox_HFD	FloxCre_Chow	OK	316.314	247.737	-0.352547	-0.657061	0.19225
ENSMUSG00000036751.7	Cox6b1	chr7:30616860-30626151	189.808	243.266	227.432	217.317	344.685	236.994	179.276	319.531	97.0298	320.213	463.939	324.289	214.382	291.406	124.999	254.232	ENSMUSG00000036751.7	Cox6b1	chr7:30616860-30626151	Flox_Chow	Flox_HFD	OK	219.456	270.121	0.299677	0.471719	0.33325	0.644052	no	Flox_Chow	FloxCre_Chow	OK	219.456	301.368	0.457594	0.726489	0.1368	0.404515	no	Flox_HFD	FloxCre_Chow	OK	270.121	301.368	0.157918	0.247645	0.6129
ENSMUSG00000089998.2	Phtf1os	chr3:103914119-104007490	322.847	236.899	278.169	264.581	209.826	237.711	264.388	241.061	386.32	223.212	254.314	187.596	201.979	192.808	307.547	229.02	ENSMUSG00000089998.2	Phtf1os	chr3:103914119-104007490	Flox_Chow	Flox_HFD	OK	275.624	238.247	-0.210247	-0.422438	0.3943	0.696846	no	Flox_Chow	FloxCre_Chow	OK	275.624	262.86	-0.0684047	-0.139066	0.78235	0.926569	no	Flox_HFD	FloxCre_Chow	OK	238.247	262.86	0.141842	0.285085	0.5806
ENSMUSG00000021263.10	Degs2	chr12:108410541-108702306	42.5808	29.9918	21.5375	30.4858	811.227	529.182	315	401.87	75.9674	35.7032	79.0226	22.8854	387.048	398.891	399.974	450.102	ENSMUSG00000021263.10	Degs2	chr12:108410541-108702306	Flox_Chow	Flox_HFD	OK	31.149	514.32	4.04541	6.46616	5e-05	0.00107245	yes	Flox_Chow	FloxCre_Chow	OK	31.149	53.3947	0.777511	1.11835	0.019	0.117414	no	Flox_HFD	FloxCre_Chow	OK	514.32	53.3947	-3.2679	-5.36418	5e-05
ENSMUSG00000029360.3	Gm9754	chr5:118064964-118155464	259.601	323.837	186.643	226.964	453.917	246.759	231.682	207.231	286.466	312.876	446.785	250.758	142.656	142.48	154.367	157.047	ENSMUSG00000029360.3	Gm9754	chr5:118064964-118155464	Flox_Chow	Flox_HFD	OK	249.261	284.897	0.192783	0.365112	0.46255	0.75035	no	Flox_Chow	FloxCre_Chow	OK	249.261	324.221	0.379321	0.729417	0.1387	0.407228	no	Flox_HFD	FloxCre_Chow	OK	284.897	324.221	0.186538	0.341748	0.48085
ENSMUSG00000035183.14	Slc24a5	chr2:125068123-125123661	280.267	220.85	255.585	218.802	235.553	235.464	309.199	227.832	361.319	218.101	381.687	127.002	233.792	196.736	272.953	222.93	ENSMUSG00000035183.14	Slc24a5	chr2:125068123-125123661	Flox_Chow	Flox_HFD	OK	243.876	252.012	0.0473429	0.0934301	0.8473	0.951893	no	Flox_Chow	FloxCre_Chow	OK	243.876	272.027	0.157603	0.309466	0.53855	0.802154	no	Flox_HFD	FloxCre_Chow	OK	252.012	272.027	0.11026	0.216424	0.67395
ENSMUSG00000085566.1	A730017L22Rik	chr2:130879698-130906356	264.9	260.762	223.36	235.465	155.249	245.501	303.491	240.379	372.91	281.923	234.115	237.003	229.289	250.007	248.342	198.161	ENSMUSG00000085566.1	A730017L22Rik	chr2:130879698-130906356	Flox_Chow	Flox_HFD	OK	246.122	236.155	-0.0596385	-0.118665	0.8139	0.938754	no	Flox_Chow	FloxCre_Chow	OK	246.122	281.488	0.1937	0.388578	0.43575	0.732355	no	Flox_HFD	FloxCre_Chow	OK	236.155	281.488	0.253339	0.508004	0.3131
ENSMUSG00000061559.15	Wdr61	chr9:54698872-54734519	232.513	171.805	152.982	181.567	197.512	210.141	171.647	989.808	251.691	158.9	527.306	202.43	129.033	124.766	134.556	141.809	ENSMUSG00000061559.15	Wdr61	chr9:54698872-54734519	Flox_Chow	Flox_HFD	OK	184.717	392.277	1.08656	1.75448	0.0005	0.00747592	yes	Flox_Chow	FloxCre_Chow	OK	184.717	285.082	0.626062	1.13805	0.01715	0.110016	no	Flox_HFD	FloxCre_Chow	OK	392.277	285.082	-0.460498	-0.711874	0.1201
ENSMUSG00000097461.1	Gm26735	chr13:28943047-28953713	214.138	77.3349	220.133	127.423	348.238	329.786	376.079	353.059	276.345	105.403	118.605	91.2668	337.093	273.703	449.776	279.038	ENSMUSG00000097461.1	Gm26735	chr13:28943047-28953713	Flox_Chow	Flox_HFD	OK	159.757	351.79	1.13883	2.25569	5e-05	0.00107245	yes	Flox_Chow	FloxCre_Chow	OK	159.757	147.905	-0.11121	-0.213815	0.68665	0.87997	no	Flox_HFD	FloxCre_Chow	OK	351.79	147.905	-1.25004	-2.45057	5e-05
ENSMUSG00000097099.2	Gm9917	chr9:107551554-107572779	285.662	192.386	250.397	192.995	273.037	291.111	272.652	239.735	333.314	199.218	385.131	187.147	222.987	166.212	245.375	209.242	ENSMUSG00000097099.2	Gm9917	chr9:107551554-107572779	Flox_Chow	Flox_HFD	OK	230.36	269.134	0.224434	0.446436	0.363	0.669756	no	Flox_Chow	FloxCre_Chow	OK	230.36	276.203	0.261837	0.516142	0.2969	0.608184	no	Flox_HFD	FloxCre_Chow	OK	269.134	276.203	0.0374032	0.0732037	0.8832
ENSMUSG00000023988.8	Bysl	chr17:47505050-47611492	217.206	322.202	236.232	261.066	386.029	199.716	161.577	266.12	221.811	328.513	503.632	272.37	143.374	130.617	121.13	167.653	ENSMUSG00000023988.8	Bysl	chr17:47505050-47611492	Flox_Chow	Flox_HFD	OK	259.176	253.361	-0.0327427	-0.0643956	0.89425	0.965346	no	Flox_Chow	FloxCre_Chow	OK	259.176	331.582	0.35543	0.667875	0.16745	0.451109	no	Flox_HFD	FloxCre_Chow	OK	253.361	331.582	0.388172	0.708606	0.14235
ENSMUSG00000005677.14	Nr1i3	chr1:171213969-171222514	212.922	235.343	193.325	225.24	290.255	255.367	225.753	297.871	221.372	297.087	402.062	254.132	198.004	218.853	182.923	218.769	ENSMUSG00000005677.14	Nr1i3	chr1:171213969-171222514	Flox_Chow	Flox_HFD	OK	216.708	267.311	0.302772	0.583837	0.23525	0.541089	no	Flox_Chow	FloxCre_Chow	OK	216.708	293.663	0.438413	0.789378	0.1054	0.348683	no	Flox_HFD	FloxCre_Chow	OK	267.311	293.663	0.135641	0.243243	0.6132
ENSMUSG00000104723.1	Gm43106	chr3:115938972-116007406	329.775	204.055	192.109	205.314	21.5536	347.458	360.376	401.399	263.165	181.868	71.4382	169.894	260.285	352.048	271.665	278.755	ENSMUSG00000104723.1	Gm43106	chr3:115938972-116007406	Flox_Chow	Flox_HFD	OK	232.813	282.697	0.28008	0.249801	0.64975	0.861731	no	Flox_Chow	FloxCre_Chow	OK	232.813	171.591	-0.440197	-0.362986	0.43705	0.733411	no	Flox_HFD	FloxCre_Chow	OK	282.697	171.591	-0.720277	-0.579582	0.26245
ENSMUSG00000087612.1	A230005M16Rik	chr2:25705849-25709716	327.821	322.809	282.037	404.243	128.234	183.18	191.732	140	299.739	299.82	323.06	382.763	149.808	113.825	225.555	122.861	ENSMUSG00000087612.1	A230005M16Rik	chr2:25705849-25709716	Flox_Chow	Flox_HFD	OK	334.228	160.786	-1.05569	-1.94862	5e-05	0.00107245	yes	Flox_Chow	FloxCre_Chow	OK	334.228	326.345	-0.0344313	-0.0671203	0.8925	0.964762	no	Flox_HFD	FloxCre_Chow	OK	160.786	326.345	1.02125	1.86095	0.0002
ENSMUSG00000097381.1	A230087F16Rik	chr12:111284761-111377718	278.503	163.713	236.828	188.964	527.289	248.755	169.176	253.834	400.11	258.983	485.723	149.944	118.504	135.648	158.731	118.527	ENSMUSG00000097381.1	A230087F16Rik	chr12:111284761-111377718	Flox_Chow	Flox_HFD	OK	217.002	299.763	0.466117	0.839668	0.0804	0.295017	no	Flox_Chow	FloxCre_Chow	OK	217.002	323.69	0.576906	1.02771	0.0342	0.175188	no	Flox_HFD	FloxCre_Chow	OK	299.763	323.69	0.110789	0.190447	0.6946
ENSMUSG00000097815.1	Gm26809	chr6:18844219-18848207	431.396	280.991	376.868	384.417	40.7491	176.37	209.876	490.517	273.56	212.342	45.6944	186.862	197.035	192.775	204.983	181.026	ENSMUSG00000097815.1	Gm26809	chr6:18844219-18848207	Flox_Chow	Flox_HFD	OK	368.418	229.378	-0.683616	-1.25639	0.0111	0.0806322	no	Flox_Chow	FloxCre_Chow	OK	368.418	179.614	-1.03644	-2.02365	0.00015	0.00281775	yes	Flox_HFD	FloxCre_Chow	OK	229.378	179.614	-0.352824	-0.630248	0.2139
ENSMUSG00000097211.2	BC065403	chr9:72274859-72409945	304.617	370.287	196.134	273.195	154.188	238.208	188.847	329.272	411.031	270.296	71.2879	343.701	156.098	178.791	170.966	212.162	ENSMUSG00000097211.2	BC065403	chr9:72274859-72409945	Flox_Chow	Flox_HFD	OK	286.058	227.629	-0.329626	-0.579796	0.24455	0.550039	no	Flox_Chow	FloxCre_Chow	OK	286.058	274.079	-0.061716	-0.108722	0.8291	0.944238	no	Flox_HFD	FloxCre_Chow	OK	227.629	274.079	0.26791	0.464181	0.35835
ENSMUSG00000029165.16	Agbl5	chr5:30888851-30907788	186.828	321.908	190.959	223.948	280.943	240.648	204.193	341.985	143.471	290.942	320.145	294.24	231.25	212.907	153.6	219.29	ENSMUSG00000029165.16	Agbl5	chr5:30888851-30907788	Flox_Chow	Flox_HFD	OK	230.911	266.942	0.209192	0.41447	0.40355	0.706962	no	Flox_Chow	FloxCre_Chow	OK	230.911	262.2	0.183331	0.350997	0.48	0.764075	no	Flox_HFD	FloxCre_Chow	OK	266.942	262.2	-0.0258617	-0.0495436	0.92095
ENSMUSG00000057132.15	Rpgrip1	chr14:52110703-52197239	217.14	244.93	215.84	181.091	263.067	272.816	237.627	315.552	226.151	222.437	476.421	189.906	157.594	210.037	199.19	218.938	ENSMUSG00000057132.15	Rpgrip1	chr14:52110703-52197239	Flox_Chow	Flox_HFD	OK	214.75	272.266	0.342356	0.683224	0.1664	0.449718	no	Flox_Chow	FloxCre_Chow	OK	214.75	278.729	0.376203	0.739507	0.1409	0.411466	no	Flox_HFD	FloxCre_Chow	OK	272.266	278.729	0.0338475	0.0666071	0.8912
ENSMUSG00000027712.13	Anxa5	chr3:36448922-36475894	207.959	219.011	214.339	215.129	170.5	335.042	252.942	324.89	151.986	275.99	120.358	262.776	266.349	349.496	221.661	260.305	ENSMUSG00000027712.13	Anxa5	chr3:36448922-36475894	Flox_Chow	Flox_HFD	OK	214.11	270.844	0.33911	0.661865	0.18555	0.475029	no	Flox_Chow	FloxCre_Chow	OK	214.11	202.777	-0.0784537	-0.149361	0.76325	0.917658	no	Flox_HFD	FloxCre_Chow	OK	270.844	202.777	-0.417564	-0.801154	0.1131
ENSMUSG00000108466.1	Gm44771	chr6:71831084-71875257	168.813	590.265	136.228	274.645	10.9643	361.297	199.856	341.675	331.045	294.075	10.979	352.491	170.314	267.338	123.83	203.039	ENSMUSG00000108466.1	Gm44771	chr6:71831084-71875257	Flox_Chow	Flox_HFD	OK	292.488	228.448	-0.356509	-0.339555	0.55	0.807696	no	Flox_Chow	FloxCre_Chow	OK	292.488	247.147	-0.243004	-0.294679	0.67305	0.874254	no	Flox_HFD	FloxCre_Chow	OK	228.448	247.147	0.113505	0.104755	0.87455
ENSMUSG00000063457.14	Rps15	chr10:80292452-80294114	151.048	319.276	191.715	254.138	284.173	221.457	89.2881	213.012	156.764	260.328	352.698	167.105	237.346	408.029	175.084	337.353	ENSMUSG00000063457.14	Rps15	chr10:80292452-80294114	Flox_Chow	Flox_HFD	OK	229.044	201.983	-0.181395	-0.263441	0.59915	0.835534	no	Flox_Chow	FloxCre_Chow	OK	229.044	234.224	0.0322596	0.0467704	0.92515	0.973252	no	Flox_HFD	FloxCre_Chow	OK	201.983	234.224	0.213654	0.300744	0.54085
ENSMUSG00000107962.1	Gm43980	chr6:49243923-49264030	486.902	182.809	397.911	240.919	64.407	161.22	417.386	179.232	479.898	172.892	17.2211	217.527	267.562	110.576	252.797	151.489	ENSMUSG00000107962.1	Gm43980	chr6:49243923-49264030	Flox_Chow	Flox_HFD	OK	327.135	205.561	-0.670319	-1.31159	0.016	0.104979	no	Flox_Chow	FloxCre_Chow	OK	327.135	221.884	-0.560079	-0.870992	0.1324	0.397032	no	Flox_HFD	FloxCre_Chow	OK	205.561	221.884	0.11024	0.167625	0.75405
ENSMUSG00000106709.1	Gm42582	chr6:21771394-21858178	325.894	353.999	647.745	286.08	70.5748	116.151	224.468	99.4287	354.365	299.167	165.838	316.816	154.749	116.707	160.52	91.8376	ENSMUSG00000106709.1	Gm42582	chr6:21771394-21858178	Flox_Chow	Flox_HFD	OK	403.43	127.656	-1.66006	-1.96327	0.0007	0.00968101	yes	Flox_Chow	FloxCre_Chow	OK	403.43	284.046	-0.506191	-0.641576	0.20185	0.497163	no	Flox_HFD	FloxCre_Chow	OK	127.656	284.046	1.15387	1.29091	0.01485
ENSMUSG00000107292.1	Gm42733	chr5:73292783-73314069	215.922	185.847	379.354	277.1	118.39	212.69	377.827	82.6927	352.731	214.67	142.024	258.45	184.97	222.34	355.994	198.055	ENSMUSG00000107292.1	Gm42733	chr5:73292783-73314069	Flox_Chow	Flox_HFD	OK	264.556	197.9	-0.418802	-0.622314	0.24355	0.548732	no	Flox_Chow	FloxCre_Chow	OK	264.556	241.969	-0.128753	-0.174425	0.73525	0.904174	no	Flox_HFD	FloxCre_Chow	OK	197.9	241.969	0.290049	0.399323	0.4486
ENSMUSG00000045799.5	Gm9800	chr14:8799588-8800504	120.435	255.651	167.88	130.788	156.152	491.767	258.623	320.734	96.9107	216.918	251.133	118.023	216.885	463.883	272.571	237.311	ENSMUSG00000045799.5	Gm9800	chr14:8799588-8800504	Flox_Chow	Flox_HFD	OK	168.689	306.819	0.863023	1.58502	0.00365	0.0348656	yes	Flox_Chow	FloxCre_Chow	OK	168.689	170.746	0.0174898	0.0307642	0.95045	0.979391	no	Flox_HFD	FloxCre_Chow	OK	306.819	170.746	-0.845533	-1.55071	0.00295
ENSMUSG00000096221.3	1500002C15Rik	chr4:155704799-155734727	139.317	254.312	164.811	171.858	329.447	295.044	181.009	303.981	179.961	220.092	418.414	219.945	221.993	236.929	214.753	187.545	ENSMUSG00000096221.3	1500002C15Rik	chr4:155704799-155734727	Flox_Chow	Flox_HFD	OK	182.574	277.37	0.603328	1.16029	0.01945	0.119134	no	Flox_Chow	FloxCre_Chow	OK	182.574	259.603	0.507823	0.917649	0.06085	0.251876	no	Flox_HFD	FloxCre_Chow	OK	277.37	259.603	-0.0955049	-0.174655	0.72105
ENSMUSG00000094127.1	G530012D18Rik	chr1:85575675-85598817	242.534	236.583	171.087	175.733	419.523	140.484	237.987	329.367	177.365	108.626	330.533	67.2411	202.717	259.706	286.583	349.398	ENSMUSG00000094127.1	G530012D18Rik	chr1:85575675-85598817	Flox_Chow	Flox_HFD	OK	206.484	281.84	0.448845	0.61598	0.21155	0.51163	no	Flox_Chow	FloxCre_Chow	OK	206.484	170.941	-0.272529	-0.35528	0.4836	0.766702	no	Flox_HFD	FloxCre_Chow	OK	281.84	170.941	-0.721375	-0.948978	0.06375
ENSMUSG00000081485.5	Gm12338	chr11:75588096-75628804	178.004	259.468	429.344	0	116.667	241.705	0	334.379	162.498	237.532	828.996	107.892	159.244	441.472	67.8223	146.683	ENSMUSG00000081485.5	Gm12338	chr11:75588096-75628804	Flox_Chow	Flox_HFD	OK	216.704	173.188	-0.323389	-0.172256	0.83645	0.94626	no	Flox_Chow	FloxCre_Chow	OK	216.704	334.229	0.625114	0.337706	0.675	0.874909	no	Flox_HFD	FloxCre_Chow	OK	173.188	334.229	0.948503	0.421818	0.643
ENSMUSG00000096972.7	Gm26883	chr2:169633012-169913093	354.512	170.723	238.21	214.239	257.998	174.702	190.742	182.359	719.117	211.557	212.632	294.763	135.465	96.6679	147.889	107.951	ENSMUSG00000096972.7	Gm26883	chr2:169633012-169913093	Flox_Chow	Flox_HFD	OK	244.421	201.45	-0.278944	-0.55447	0.26615	0.572533	no	Flox_Chow	FloxCre_Chow	OK	244.421	359.517	0.556693	1.04183	0.03555	0.179916	no	Flox_HFD	FloxCre_Chow	OK	201.45	359.517	0.835637	1.5771	0.002
ENSMUSG00000058586.11	Serhl	chr15:83100203-83122801	219.96	230.837	188.366	220.463	322.827	273.516	231.15	327.339	175.585	254.669	280.008	223.409	178.457	209.646	162.685	184.274	ENSMUSG00000058586.11	Serhl	chr15:83100203-83122801	Flox_Chow	Flox_HFD	OK	214.907	288.708	0.425901	0.515114	0.2955	0.606676	no	Flox_Chow	FloxCre_Chow	OK	214.907	233.418	0.119205	0.124955	0.7953	0.933548	no	Flox_HFD	FloxCre_Chow	OK	288.708	233.418	-0.306696	-0.338966	0.46465
ENSMUSG00000042451.12	Mybph	chr1:134193447-134235431	108.324	139.117	104.762	152.593	345.283	343.613	423.122	232.993	250.291	218.556	202.914	206.806	300.228	190.976	208.533	254.91	ENSMUSG00000042451.12	Mybph	chr1:134193447-134235431	Flox_Chow	Flox_HFD	OK	126.199	336.253	1.41384	2.64227	5e-05	0.00107245	yes	Flox_Chow	FloxCre_Chow	OK	126.199	219.642	0.799451	1.50922	0.0032	0.0317764	yes	Flox_HFD	FloxCre_Chow	OK	336.253	219.642	-0.614393	-1.16789	0.01805
ENSMUSG00000039615.8	Stub1	chr17:25794570-25985680	198.706	335.625	207.543	254.079	148.976	288.195	191.536	281.433	229.623	363.547	181.052	309.871	137.474	181.585	156.184	209.795	ENSMUSG00000039615.8	Stub1	chr17:25794570-25985680	Flox_Chow	Flox_HFD	OK	248.988	227.535	-0.129991	-0.0919004	0.85375	0.953849	no	Flox_Chow	FloxCre_Chow	OK	248.988	271.023	0.122338	0.0837738	0.8663	0.957698	no	Flox_HFD	FloxCre_Chow	OK	227.535	271.023	0.252329	0.160787	0.747
ENSMUSG00000024925.10	Rnaseh2c	chr19:5601872-5610094	172.512	276.804	166.105	203.513	360.322	223.221	184.454	314.28	227.757	196.352	296.264	218.267	158.186	188.312	177.686	285.279	ENSMUSG00000024925.10	Rnaseh2c	chr19:5601872-5610094	Flox_Chow	Flox_HFD	OK	204.734	270.569	0.402249	0.729798	0.1489	0.423679	no	Flox_Chow	FloxCre_Chow	OK	204.734	234.66	0.196824	0.342882	0.48655	0.769865	no	Flox_HFD	FloxCre_Chow	OK	270.569	234.66	-0.205425	-0.355069	0.46425
ENSMUSG00000022544.13	Eef2kmt	chr16:5233620-5289621	235.697	253.674	230.955	174.868	307.473	206.35	176.503	249.062	227.505	294.504	386.016	232.049	158.354	181.44	120.81	185.166	ENSMUSG00000022544.13	Eef2kmt	chr16:5233620-5289621	Flox_Chow	Flox_HFD	OK	223.798	234.847	0.0695214	0.122681	0.7987	0.934934	no	Flox_Chow	FloxCre_Chow	OK	223.798	285.019	0.348856	0.618673	0.2094	0.508919	no	Flox_HFD	FloxCre_Chow	OK	234.847	285.019	0.279335	0.479568	0.3265
ENSMUSG00000004044.9	Ptrf	chr11:100956732-100970887	246.938	249.612	228.599	239.891	377.893	226.946	199.185	183.667	199.739	329.124	299.215	231.374	137.517	183.763	168.044	116.092	ENSMUSG00000004044.9	Ptrf	chr11:100956732-100970887	Flox_Chow	Flox_HFD	OK	241.26	246.923	0.0334714	0.0654595	0.8867	0.963543	no	Flox_Chow	FloxCre_Chow	OK	241.26	264.863	0.134657	0.273508	0.5771	0.823692	no	Flox_HFD	FloxCre_Chow	OK	246.923	264.863	0.101186	0.198115	0.6877
ENSMUSG00000097505.1	Gm26540	chr6:148988070-149101680	444.082	162.627	243.241	157.593	115.374	228.239	169.404	89.3653	864.377	160.654	279.837	175.282	89.4913	72.6268	217.6	147.766	ENSMUSG00000097505.1	Gm26540	chr6:148988070-149101680	Flox_Chow	Flox_HFD	OK	251.886	150.595	-0.742091	-1.34145	0.01145	0.0825646	no	Flox_Chow	FloxCre_Chow	OK	251.886	370.038	0.554903	1.05625	0.05425	0.234685	no	Flox_HFD	FloxCre_Chow	OK	150.595	370.038	1.29699	2.34565	5e-05
ENSMUSG00000064373.11	Sepp1	chr15:3270766-3280508	155.133	197.986	214.621	133.594	232.946	234.494	286.091	244.322	159.76	130.505	180.124	147.426	306.016	373.66	292.211	326.415	ENSMUSG00000064373.11	Sepp1	chr15:3270766-3280508	Flox_Chow	Flox_HFD	OK	175.333	249.463	0.508725	0.984832	0.0453	0.210313	no	Flox_Chow	FloxCre_Chow	OK	175.333	154.454	-0.182925	-0.348444	0.4892	0.77164	no	Flox_HFD	FloxCre_Chow	OK	249.463	154.454	-0.691651	-1.34601	0.0076
ENSMUSG00000033022.7	Cdo1	chr18:46713204-46728342	257.214	408.598	388.355	311.003	146.851	80.2607	110.488	90.5577	201.806	433.884	320.968	334.592	167.733	150.446	100.75	87.0927	ENSMUSG00000033022.7	Cdo1	chr18:46713204-46728342	Flox_Chow	Flox_HFD	OK	341.293	107.039	-1.67287	-3.0644	5e-05	0.00107245	yes	Flox_Chow	FloxCre_Chow	OK	341.293	322.813	-0.0803127	-0.153423	0.7645	0.918412	no	Flox_HFD	FloxCre_Chow	OK	107.039	322.813	1.59255	2.86086	5e-05
ENSMUSG00000097272.1	Gm26649	chr1:64029446-64121491	406.146	141.025	216.665	140.686	159.113	245.601	217.972	159.288	563.879	151.618	231.051	137.602	158.72	112.205	306.94	219.298	ENSMUSG00000097272.1	Gm26649	chr1:64029446-64121491	Flox_Chow	Flox_HFD	OK	226.13	195.493	-0.210035	-0.411677	0.4212	0.720121	no	Flox_Chow	FloxCre_Chow	OK	226.13	271.038	0.261339	0.505132	0.33175	0.642425	no	Flox_HFD	FloxCre_Chow	OK	195.493	271.038	0.471374	0.91933	0.07455
ENSMUSG00000049482.15	Ctu2	chr8:119910359-124345722	220.789	165.943	162.011	144.148	831.712	216.25	166.057	244.447	247.635	193.237	252.345	137.062	151.088	166.842	137.898	130.089	ENSMUSG00000049482.15	Ctu2	chr8:119910359-124345722	Flox_Chow	Flox_HFD	OK	173.223	364.617	1.07375	1.21809	0.02495	0.141575	no	Flox_Chow	FloxCre_Chow	OK	173.223	207.57	0.260967	0.296585	0.5559	0.811217	no	Flox_HFD	FloxCre_Chow	OK	364.617	207.57	-0.812785	-0.904713	0.0929
ENSMUSG00000103309.1	BC037039	chr18:36930183-37841873	322.419	172.72	149.473	228.2	16.7158	431.427	245.503	253.392	528.39	193.783	17.2049	202.264	198.264	115.409	241.265	191.995	ENSMUSG00000103309.1	BC037039	chr18:36930183-37841873	Flox_Chow	Flox_HFD	OK	218.203	236.76	0.117752	0.162796	0.7569	0.914899	no	Flox_Chow	FloxCre_Chow	OK	218.203	235.41	0.109506	0.160815	0.7697	0.920841	no	Flox_HFD	FloxCre_Chow	OK	236.76	235.41	-0.00824577	-0.0106638	0.9849
ENSMUSG00000036438.12	Calm2	chr17:87433411-87446935	137.909	95.6841	136.399	156.871	218.37	182.189	339.256	310.3	94.0154	116.961	209.196	100.764	347.67	356.802	322.814	366.832	ENSMUSG00000036438.12	Calm2	chr17:87433411-87446935	Flox_Chow	Flox_HFD	OK	131.716	262.529	0.995046	1.79441	0.00055	0.00804009	yes	Flox_Chow	FloxCre_Chow	OK	131.716	130.234	-0.0163252	-0.0286752	0.95475	0.979786	no	Flox_HFD	FloxCre_Chow	OK	262.529	130.234	-1.01137	-1.86085	0.0005
ENSMUSG00000028494.12	Plin2	chr4:86656564-86670060	57.7885	68.76	59.1981	70.1355	350.876	344.211	306.679	269.836	37.8202	102.45	57.9644	84.965	368.464	553.048	325.661	406.781	ENSMUSG00000028494.12	Plin2	chr4:86656564-86670060	Flox_Chow	Flox_HFD	OK	63.9705	317.9	2.3131	4.1908	5e-05	0.00107245	yes	Flox_Chow	FloxCre_Chow	OK	63.9705	70.7998	0.146339	0.246167	0.6166	0.845788	no	Flox_HFD	FloxCre_Chow	OK	317.9	70.7998	-2.16676	-3.90914	5e-05
ENSMUSG00000091021.1	Gm17300	chr4:132351771-132353382	187.424	167.407	176.694	132.043	239.576	231.983	229.627	262.917	192.352	246.834	409.504	164.142	178.578	179.04	193.153	268.24	ENSMUSG00000091021.1	Gm17300	chr4:132351771-132353382	Flox_Chow	Flox_HFD	OK	165.892	241.026	0.538942	1.01221	0.04345	0.204603	no	Flox_Chow	FloxCre_Chow	OK	165.892	253.208	0.610079	1.14421	0.023	0.133991	no	Flox_HFD	FloxCre_Chow	OK	241.026	253.208	0.0711363	0.1355	0.7858
ENSMUSG00000091780.2	Sco2	chr15:89355718-89377039	209.63	206.282	117.962	182.84	321.431	317.161	141.341	287.936	156.364	254.176	181.016	207.339	255.44	237.052	161.745	216.78	ENSMUSG00000091780.2	Sco2	chr15:89355718-89377039	Flox_Chow	Flox_HFD	OK	179.179	266.967	0.575266	0.615073	0.24215	0.547459	no	Flox_Chow	FloxCre_Chow	OK	179.179	199.724	0.156607	0.16499	0.7504	0.912438	no	Flox_HFD	FloxCre_Chow	OK	266.967	199.724	-0.418659	-0.444482	0.40805
ENSMUSG00000020048.13	Hsp90b1	chr10:86685600-86705509	217.867	180.742	267.143	210.65	205.015	170.156	221.462	193.969	156.437	171.174	313.456	237.356	177.068	280.878	191.906	250.55	ENSMUSG00000020048.13	Hsp90b1	chr10:86685600-86705509	Flox_Chow	Flox_HFD	OK	219.101	197.651	-0.148643	-0.127357	0.7805	0.925476	no	Flox_Chow	FloxCre_Chow	OK	219.101	219.606	0.00332185	0.00315923	0.99535	0.996956	no	Flox_HFD	FloxCre_Chow	OK	197.651	219.606	0.151964	0.121657	0.8061
ENSMUSG00000057863.5	Rpl36	chr17:56613394-56614243	132.181	275.796	221.458	215.093	217.025	145.533	95.1859	282.41	124.158	260.052	530.772	257.348	78.9253	272.794	116.369	200.474	ENSMUSG00000057863.5	Rpl36	chr17:56613394-56614243	Flox_Chow	Flox_HFD	OK	211.132	185.038	-0.190321	-0.229427	0.65835	0.866293	no	Flox_Chow	FloxCre_Chow	OK	211.132	293.082	0.47316	0.576637	0.24125	0.547005	no	Flox_HFD	FloxCre_Chow	OK	185.038	293.082	0.663481	0.782765	0.11805
ENSMUSG00000097724.2	Gm26850	chr3:63933506-63968659	234.87	313.151	211.803	247.432	26.314	217.301	238.196	243.021	319.474	191.277	47.856	237.655	239.934	196.584	251.75	207.983	ENSMUSG00000097724.2	Gm26850	chr3:63933506-63968659	Flox_Chow	Flox_HFD	OK	251.814	181.208	-0.474713	-0.879637	0.07925	0.293076	no	Flox_Chow	FloxCre_Chow	OK	251.814	199.065	-0.339116	-0.676878	0.1927	0.484295	no	Flox_HFD	FloxCre_Chow	OK	181.208	199.065	0.135597	0.253061	0.6263
ENSMUSG00000079357.8	Gm11100	chr14:13918443-13961225	223.534	256.103	196.974	245.861	254.502	166.936	226.785	183.644	190.921	204.215	419.026	244.934	173.42	170.142	111.082	152.105	ENSMUSG00000079357.8	Gm11100	chr14:13918443-13961225	Flox_Chow	Flox_HFD	OK	230.618	207.967	-0.149152	-0.283023	0.5646	0.816866	no	Flox_Chow	FloxCre_Chow	OK	230.618	264.774	0.199256	0.376522	0.4549	0.745548	no	Flox_HFD	FloxCre_Chow	OK	207.967	264.774	0.348408	0.654943	0.18545
ENSMUSG00000081603.1	Gm14681	chrX:66778441-66778852	99.1009	174.079	234.955	196.115	199.744	227.77	280.728	301.832	151.391	129.682	423.776	113.423	193.298	202.033	184.977	305.628	ENSMUSG00000081603.1	Gm14681	chrX:66778441-66778852	Flox_Chow	Flox_HFD	OK	176.062	252.518	0.520301	0.798782	0.1038	0.346499	no	Flox_Chow	FloxCre_Chow	OK	176.062	204.568	0.216493	0.331852	0.52715	0.796158	no	Flox_HFD	FloxCre_Chow	OK	252.518	204.568	-0.303808	-0.493828	0.34495
ENSMUSG00000004896.16	Rrnad1	chr3:87919505-87940686	202.97	272.107	177.785	191.064	275.339	187.958	142.243	232.848	174.844	264.545	357.563	243.168	155.741	182.778	135.457	207.95	ENSMUSG00000004896.16	Rrnad1	chr3:87919505-87940686	Flox_Chow	Flox_HFD	OK	210.981	209.597	-0.00949783	-0.0175599	0.9696	0.985147	no	Flox_Chow	FloxCre_Chow	OK	210.981	260.03	0.301563	0.546681	0.269	0.576143	no	Flox_HFD	FloxCre_Chow	OK	209.597	260.03	0.31106	0.555869	0.2564
ENSMUSG00000078238.4	Gm12854	chr4:116066964-116075071	126.726	187.547	196.257	45.9207	374.051	236.795	208.046	198.767	33.7766	91.7272	518.298	292.878	197.417	175.03	115.079	384.686	ENSMUSG00000078238.4	Gm12854	chr4:116066964-116075071	Flox_Chow	Flox_HFD	OK	139.113	254.415	0.870927	0.66777	0.2021	0.497428	no	Flox_Chow	FloxCre_Chow	OK	139.113	234.17	0.751301	0.515503	0.38635	0.689422	no	Flox_HFD	FloxCre_Chow	OK	254.415	234.17	-0.119626	-0.0961185	0.8592
ENSMUSG00000005763.15	Cd247	chr1:165781074-166002678	295.315	172.011	163.203	181.385	56.5483	308.005	173.976	276.138	426.615	217.804	66.2758	144.648	144.143	176.641	326.696	253.176	ENSMUSG00000005763.15	Cd247	chr1:165781074-166002678	Flox_Chow	Flox_HFD	OK	202.979	203.667	0.00488334	0.00761753	0.9865	0.992135	no	Flox_Chow	FloxCre_Chow	OK	202.979	213.836	0.0751749	0.110633	0.81985	0.940834	no	Flox_HFD	FloxCre_Chow	OK	203.667	213.836	0.0702916	0.0967988	0.83915
ENSMUSG00000060419.8	Rps16-ps2	chr5:129096749-129204599	106.874	162.8	284.004	158.979	298.586	230.107	205.766	309.945	99.045	298.573	298.301	114.814	194.591	366.863	136.237	104.334	ENSMUSG00000060419.8	Rps16-ps2	chr5:129096749-129204599	Flox_Chow	Flox_HFD	OK	178.164	261.101	0.551401	0.722179	0.1456	0.41904	no	Flox_Chow	FloxCre_Chow	OK	178.164	202.683	0.18602	0.23599	0.6357	0.855585	no	Flox_HFD	FloxCre_Chow	OK	261.101	202.683	-0.365381	-0.505052	0.3113
ENSMUSG00000004207.14	Psap	chr10:60277626-60302597	94.8457	111.935	95.8363	110.733	324.744	395.548	232.011	242.207	80.7744	152.508	108.207	100.833	296.166	388.203	303.236	324.943	ENSMUSG00000004207.14	Psap	chr10:60277626-60302597	Flox_Chow	Flox_HFD	OK	103.337	298.627	1.53098	2.96277	5e-05	0.00107245	yes	Flox_Chow	FloxCre_Chow	OK	103.337	110.581	0.0977373	0.184327	0.71395	0.893788	no	Flox_HFD	FloxCre_Chow	OK	298.627	110.581	-1.43325	-2.75188	5e-05
ENSMUSG00000002996.17	Hbp1	chr12:31654868-31950535	259.429	209.933	220.976	192.378	97.0692	228.12	230.478	229.496	294.706	214.879	115.316	223.928	224.95	149.548	222.36	232.481	ENSMUSG00000002996.17	Hbp1	chr12:31654868-31950535	Flox_Chow	Flox_HFD	OK	220.679	196.291	-0.168956	-0.321461	0.5205	0.792556	no	Flox_Chow	FloxCre_Chow	OK	220.679	212.208	-0.0564726	-0.108739	0.8271	0.942825	no	Flox_HFD	FloxCre_Chow	OK	196.291	212.208	0.112483	0.212139	0.6745
ENSMUSG00000101872.1	Gm29237	chr11:30099394-30280491	270.238	53.0574	342.402	189.109	75.7109	359.587	481.267	86.5658	397.874	178.774	0	99.0519	145.905	101.512	314.764	236.731	ENSMUSG00000101872.1	Gm29237	chr11:30099394-30280491	Flox_Chow	Flox_HFD	OK	213.702	250.783	0.23084	0.186777	0.75075	0.912581	no	Flox_Chow	FloxCre_Chow	OK	213.702	168.925	-0.339217	-0.248126	0.687	0.880195	no	Flox_HFD	FloxCre_Chow	OK	250.783	168.925	-0.570057	-0.415385	0.5259
ENSMUSG00000085334.7	Gm12940	chr4:127035680-127061152	237.807	212.727	203.416	178.896	175.245	189.562	228.596	246.711	235.535	165.404	188.856	200.74	172.817	211.953	229.471	239.061	ENSMUSG00000085334.7	Gm12940	chr4:127035680-127061152	Flox_Chow	Flox_HFD	OK	208.212	210.028	0.0125352	0.0206311	0.96445	0.982795	no	Flox_Chow	FloxCre_Chow	OK	208.212	197.634	-0.0752208	-0.124837	0.79525	0.933548	no	Flox_HFD	FloxCre_Chow	OK	210.028	197.634	-0.087756	-0.145656	0.76915
ENSMUSG00000027513.11	Pck1	chr2:173153047-173159273	352.362	394.14	412.522	342.151	26.9353	44.4571	46.185	27.6975	258.942	488.059	207.032	475.027	59.0579	52.0262	49.0039	76.9098	ENSMUSG00000027513.11	Pck1	chr2:173153047-173159273	Flox_Chow	Flox_HFD	OK	375.294	36.3187	-3.36923	-5.9875	5e-05	0.00107245	yes	Flox_Chow	FloxCre_Chow	OK	375.294	357.265	-0.0710248	-0.144082	0.7668	0.919864	no	Flox_HFD	FloxCre_Chow	OK	36.3187	357.265	3.29821	5.85465	5e-05
ENSMUSG00000004071.12	Cdip1	chr16:4726362-4790292	146.486	153.695	126.737	176.819	303.378	242.787	206.092	287.686	172.979	148.184	302.546	168.272	273.67	193.809	192.817	214.333	ENSMUSG00000004071.12	Cdip1	chr16:4726362-4790292	Flox_Chow	Flox_HFD	OK	150.934	259.986	0.784513	1.41922	0.00415	0.0384886	yes	Flox_Chow	FloxCre_Chow	OK	150.934	197.995	0.391544	0.684662	0.16845	0.451843	no	Flox_HFD	FloxCre_Chow	OK	259.986	197.995	-0.392969	-0.696035	0.16245
ENSMUSG00000093674.7	Rpl41	chr10:128548113-128549305	12.6182	308.161	261.938	346.018	168.229	127.772	214.525	221.814	50.3376	239.176	352.819	229.412	153.629	301.731	156.27	161.686	ENSMUSG00000093674.7	Rpl41	chr10:128548113-128549305	Flox_Chow	Flox_HFD	OK	232.184	183.085	-0.342753	-0.432283	0.3535	0.662761	no	Flox_Chow	FloxCre_Chow	OK	232.184	217.936	-0.0913631	-0.117949	0.80305	0.936241	no	Flox_HFD	FloxCre_Chow	OK	183.085	217.936	0.25139	0.310786	0.5021
ENSMUSG00000021477.8	Ctsl	chr13:64363213-64370306	81.4553	155.089	114.501	94.5137	315.518	225.809	251.989	154.995	98.8862	86.2347	227.673	107.025	378.677	413.25	372.021	227.894	ENSMUSG00000021477.8	Ctsl	chr13:64363213-64370306	Flox_Chow	Flox_HFD	OK	111.39	237.078	1.08974	2.0336	0.0002	0.00354264	yes	Flox_Chow	FloxCre_Chow	OK	111.39	129.955	0.222392	0.407608	0.41975	0.719319	no	Flox_HFD	FloxCre_Chow	OK	237.078	129.955	-0.867352	-1.65923	0.00095
ENSMUSG00000020652.17	Cenpo	chr12:4133103-4240123	125.117	86.5725	113.059	102.904	406.637	375.657	222.476	280.513	122.167	110.383	171.335	97.1611	273.201	231.463	279.868	287.5	ENSMUSG00000020652.17	Cenpo	chr12:4133103-4240123	Flox_Chow	Flox_HFD	OK	106.913	321.321	1.58758	3.06234	5e-05	0.00107245	yes	Flox_Chow	FloxCre_Chow	OK	106.913	125.262	0.228507	0.435056	0.3789	0.682425	no	Flox_HFD	FloxCre_Chow	OK	321.321	125.262	-1.35907	-2.6071	5e-05
ENSMUSG00000089197.1	Gm25767	chr5:36490603-36696024	0	0	0	0	414.604	0	0	562.464	1678.8	0	626.634	0	0	0	0	0	ENSMUSG00000089197.1	Gm25767	chr5:36490603-36696024	Flox_Chow	Flox_HFD	NOTEST	0	244.267	inf	0	1	1	no	Flox_Chow	FloxCre_Chow	OK	0	576.359	inf	#NAME?	0.1198	0.374776	no	Flox_HFD	FloxCre_Chow	OK	244.267	576.359	1.23851	2.79156	0.526
ENSMUSG00000028979.17	Masp2	chr4:148602553-148627019	300.358	184.471	216.954	227.745	75.5452	294.874	154.84	250.38	390.706	230.423	58.8005	162.369	153.185	121.501	213.364	229.064	ENSMUSG00000028979.17	Masp2	chr4:148602553-148627019	Flox_Chow	Flox_HFD	OK	232.382	193.91	-0.261114	-0.435509	0.3797	0.682809	no	Flox_Chow	FloxCre_Chow	OK	232.382	210.575	-0.142168	-0.218392	0.65785	0.866215	no	Flox_HFD	FloxCre_Chow	OK	193.91	210.575	0.118946	0.174813	0.7341
ENSMUSG00000087596.1	Gm11715	chr11:107157407-107189381	242.394	248.439	177.843	158.619	244.52	205.309	225.365	141.407	223.137	141.46	429.243	148.237	147.627	217.204	133.496	163.753	ENSMUSG00000087596.1	Gm11715	chr11:107157407-107189381	Flox_Chow	Flox_HFD	OK	206.824	204.15	-0.0187732	-0.0306668	0.9517	0.979711	no	Flox_Chow	FloxCre_Chow	OK	206.824	235.519	0.187442	0.300421	0.55525	0.810843	no	Flox_HFD	FloxCre_Chow	OK	204.15	235.519	0.206216	0.330137	0.50515
ENSMUSG00000086536.1	Gm12264	chr11:59662494-59780860	258.263	176.57	246.825	178.801	337.295	184.578	215.08	149.473	423.145	167.017	170.704	187.662	116.552	120.839	167.571	138.538	ENSMUSG00000086536.1	Gm12264	chr11:59662494-59780860	Flox_Chow	Flox_HFD	OK	215.115	221.606	0.0428932	0.055682	0.90625	0.96962	no	Flox_Chow	FloxCre_Chow	OK	215.115	237.132	0.140585	0.186012	0.7044	0.888749	no	Flox_HFD	FloxCre_Chow	OK	221.606	237.132	0.0976918	0.125564	0.8022
ENSMUSG00000029767.16	Calu	chr6:29348068-29380513	173.083	175.974	273.046	144.522	72.985	389.047	368.734	212.889	179.777	149.946	50.6879	133.615	193.297	319.197	229.271	162.072	ENSMUSG00000029767.16	Calu	chr6:29348068-29380513	Flox_Chow	Flox_HFD	OK	191.656	260.914	0.445054	0.562169	0.29065	0.601328	no	Flox_Chow	FloxCre_Chow	OK	191.656	128.506	-0.576679	-0.641852	0.1968	0.490731	no	Flox_HFD	FloxCre_Chow	OK	260.914	128.506	-1.02173	-1.10707	0.04185
ENSMUSG00000030587.5	2200002D01Rik	chr7:29238328-29248466	118.363	215.378	169.566	173.866	299.034	227.645	188.374	225.81	148.498	290.118	387.969	162.824	159.987	209.325	110.97	137.13	ENSMUSG00000030587.5	2200002D01Rik	chr7:29238328-29248466	Flox_Chow	Flox_HFD	OK	169.294	235.215	0.474456	0.861593	0.0896	0.314856	no	Flox_Chow	FloxCre_Chow	OK	169.294	247.352	0.54704	0.958933	0.05255	0.230458	no	Flox_HFD	FloxCre_Chow	OK	235.215	247.352	0.0725842	0.125948	0.798
ENSMUSG00000024287.7	Thoc1	chr18:9958179-10030141	218.374	216.576	250.988	165.036	125.685	149.145	194.813	150.781	296.135	189.015	377.58	165.593	183.607	135.212	236.232	163.783	ENSMUSG00000024287.7	Thoc1	chr18:9958179-10030141	Flox_Chow	Flox_HFD	OK	212.744	155.106	-0.455861	-0.917125	0.0719	0.277554	no	Flox_Chow	FloxCre_Chow	OK	212.744	257.081	0.273106	0.574216	0.2759	0.583715	no	Flox_HFD	FloxCre_Chow	OK	155.106	257.081	0.728967	1.52692	0.00385
ENSMUSG00000097006.7	9530082P21Rik	chr17:23741199-23754065	259.466	181.53	184.501	170.37	294.632	201.071	190.728	193.842	332.574	172.279	351.452	153.696	123.243	112.786	151.859	137.342	ENSMUSG00000097006.7	9530082P21Rik	chr17:23741199-23754065	Flox_Chow	Flox_HFD	OK	198.967	220.068	0.145425	0.280954	0.56975	0.818921	no	Flox_Chow	FloxCre_Chow	OK	198.967	252.5	0.343759	0.656669	0.179	0.467389	no	Flox_HFD	FloxCre_Chow	OK	220.068	252.5	0.198334	0.376498	0.43795
ENSMUSG00000096935.5	1700113A16Rik	chr3:88142371-88177706	224.042	235.401	153.662	116.64	575.676	188.949	160.41	152.771	226.346	182.854	220.151	120.656	149.318	128.517	162.399	204.941	ENSMUSG00000096935.5	1700113A16Rik	chr3:88142371-88177706	Flox_Chow	Flox_HFD	OK	182.436	269.452	0.562633	0.811002	0.0984	0.333666	no	Flox_Chow	FloxCre_Chow	OK	182.436	187.502	0.0395125	0.0559777	0.90525	0.969238	no	Flox_HFD	FloxCre_Chow	OK	269.452	187.502	-0.523121	-0.7266	0.1331
ENSMUSG00000024608.10	Rps14	chr18:60774509-60778546	117.025	143.814	183.182	189.07	245.189	173.61	126.453	314.432	84.6784	219.657	306.227	163.385	175.348	420.806	157.705	155.931	ENSMUSG00000024608.10	Rps14	chr18:60774509-60778546	Flox_Chow	Flox_HFD	OK	158.273	214.921	0.441391	0.692205	0.16055	0.441391	no	Flox_Chow	FloxCre_Chow	OK	158.273	193.487	0.28982	0.450293	0.36745	0.672559	no	Flox_HFD	FloxCre_Chow	OK	214.921	193.487	-0.151571	-0.236663	0.6375
ENSMUSG00000105645.1	Gm6649	chr3:115938972-116007406	162.844	224.742	199.219	252.575	33.7311	165.309	260.621	296.617	296.535	137.65	22.0968	198.354	219.525	291.25	192.979	221.352	ENSMUSG00000105645.1	Gm6649	chr3:115938972-116007406	Flox_Chow	Flox_HFD	OK	209.845	189.069	-0.150408	-0.206931	0.67825	0.876376	no	Flox_Chow	FloxCre_Chow	OK	209.845	163.659	-0.358632	-0.466432	0.38165	0.684944	no	Flox_HFD	FloxCre_Chow	OK	189.069	163.659	-0.208224	-0.26747	0.62335
ENSMUSG00000086714.1	0610009E02Rik	chr2:26445695-26503822	303.473	198.763	150.206	199.804	353.801	180.768	123.646	196.63	398.177	250.338	185.171	250.235	82.8434	94.4466	97.6068	106.002	ENSMUSG00000086714.1	0610009E02Rik	chr2:26445695-26503822	Flox_Chow	Flox_HFD	OK	213.062	213.711	0.00439256	0.00662591	0.98885	0.993122	no	Flox_Chow	FloxCre_Chow	OK	213.062	270.98	0.346918	0.546917	0.28805	0.598367	no	Flox_HFD	FloxCre_Chow	OK	213.711	270.98	0.342526	0.511081	0.3052
ENSMUSG00000015337.5	Endog	chr2:30171492-30178450	140.793	199.633	137.763	222.061	377.554	267.759	133.738	376.854	231.604	270.827	250.099	185.206	127.346	89.6495	57.3855	95.3103	ENSMUSG00000015337.5	Endog	chr2:30171492-30178450	Flox_Chow	Flox_HFD	OK	175.063	288.976	0.72308	0.829053	0.12325	0.380126	no	Flox_Chow	FloxCre_Chow	OK	175.063	234.434	0.421309	0.411298	0.40995	0.712547	no	Flox_HFD	FloxCre_Chow	OK	288.976	234.434	-0.301771	-0.309928	0.5345
ENSMUSG00000038352.15	Arl5c	chr11:97989577-97996181	141.098	197.427	136.2	83.2128	519.192	297.031	206.728	200.285	100.421	127.197	229.391	152.021	204.774	186.493	172.177	162.651	ENSMUSG00000038352.15	Arl5c	chr11:97989577-97996181	Flox_Chow	Flox_HFD	OK	139.484	305.809	1.13253	1.82456	0.00045	0.00682346	yes	Flox_Chow	FloxCre_Chow	OK	139.484	152.258	0.126409	0.201079	0.68355	0.878577	no	Flox_HFD	FloxCre_Chow	OK	305.809	152.258	-1.00612	-1.6414	0.001
ENSMUSG00000064032.2	Gm10143	chr19:10198367-10207824	65.9857	95.3436	54.3502	104.902	239.922	334.526	282.111	396.553	109.576	113.643	113.814	92.9585	282.584	256.173	258.598	314.174	ENSMUSG00000064032.2	Gm10143	chr19:10198367-10207824	Flox_Chow	Flox_HFD	OK	80.1454	313.278	1.96675	3.86231	5e-05	0.00107245	yes	Flox_Chow	FloxCre_Chow	OK	80.1454	107.498	0.423616	0.79556	0.1086	0.353812	no	Flox_HFD	FloxCre_Chow	OK	313.278	107.498	-1.54314	-3.02878	5e-05
ENSMUSG00000086322.7	E130218I03Rik	chr4:134243288-134245869	214.726	244.474	160.343	230.047	295.822	107.912	158.503	292.132	185.261	187.798	214.275	207.684	131.209	182.78	110.483	186.214	ENSMUSG00000086322.7	E130218I03Rik	chr4:134243288-134245869	Flox_Chow	Flox_HFD	OK	212.397	213.592	0.00809454	0.0113277	0.98335	0.991079	no	Flox_Chow	FloxCre_Chow	OK	212.397	198.755	-0.0957754	-0.141009	0.77305	0.922204	no	Flox_HFD	FloxCre_Chow	OK	213.592	198.755	-0.10387	-0.140767	0.77305
ENSMUSG00000096990.1	Gm26790	chr7:35772342-35838074	299.381	182.528	262.775	183.417	163.883	156.031	198.416	145.739	349.145	188.341	370.415	154.736	84.262	96.913	152.058	118.975	ENSMUSG00000096990.1	Gm26790	chr7:35772342-35838074	Flox_Chow	Flox_HFD	OK	232.025	166.017	-0.482947	-0.946548	0.05995	0.250081	no	Flox_Chow	FloxCre_Chow	OK	232.025	265.659	0.195297	0.390424	0.45295	0.744088	no	Flox_HFD	FloxCre_Chow	OK	166.017	265.659	0.678244	1.34879	0.0099
ENSMUSG00000021939.7	Ctsb	chr14:63122461-63177793	90.2294	129.869	94.0879	131.941	222.337	278.407	236.73	222.726	74.1101	118.907	99.7576	99.6478	318.263	398.888	284.977	299.47	ENSMUSG00000021939.7	Ctsb	chr14:63122461-63177793	Flox_Chow	Flox_HFD	OK	111.532	240.05	1.10588	0.975568	0.06025	0.25039	no	Flox_Chow	FloxCre_Chow	OK	111.532	98.1057	-0.185046	-0.197126	0.69195	0.883052	no	Flox_HFD	FloxCre_Chow	OK	240.05	98.1057	-1.29093	-1.07866	0.03555
ENSMUSG00000057176.4	Ccdc189	chr7:127573403-127588595	146.636	258.669	158.518	190.906	320.281	227.244	141.755	312.941	160.577	208.449	304.645	172.897	110.859	136.489	94.3768	154.587	ENSMUSG00000057176.4	Ccdc189	chr7:127573403-127588595	Flox_Chow	Flox_HFD	OK	188.682	250.555	0.40917	0.795804	0.1196	0.374647	no	Flox_Chow	FloxCre_Chow	OK	188.682	211.642	0.165667	0.310063	0.529	0.796911	no	Flox_HFD	FloxCre_Chow	OK	250.555	211.642	-0.243503	-0.451183	0.3563
ENSMUSG00000016256.10	Ctsz	chr2:174415803-174439039	53.5273	125.416	61.2514	78.8744	473.224	267.607	237.98	269.855	64.1021	70.4974	174.688	90.5972	308.882	319.134	187.579	309.255	ENSMUSG00000016256.10	Ctsz	chr2:174415803-174439039	Flox_Chow	Flox_HFD	OK	79.7673	312.166	1.96845	3.33714	5e-05	0.00107245	yes	Flox_Chow	FloxCre_Chow	OK	79.7673	99.9711	0.325714	0.484571	0.31385	0.623315	no	Flox_HFD	FloxCre_Chow	OK	312.166	99.9711	-1.64273	-2.58954	5e-05
ENSMUSG00000019303.14	Psmc3ip	chr11:101087276-101095436	141.794	195.104	149.792	143.51	206.287	262.182	203.701	192.935	225.192	178.649	399.667	166.244	130.552	193.613	139.852	157.311	ENSMUSG00000019303.14	Psmc3ip	chr11:101087276-101095436	Flox_Chow	Flox_HFD	OK	157.55	216.276	0.457069	0.814966	0.10695	0.351218	no	Flox_Chow	FloxCre_Chow	OK	157.55	242.438	0.621809	1.11643	0.02965	0.158775	no	Flox_HFD	FloxCre_Chow	OK	216.276	242.438	0.16474	0.301085	0.55385
ENSMUSG00000038368.16	Focad	chr4:88094629-88411011	118.793	82.2362	144.857	155.831	227.718	193.709	214.76	328.95	162.635	116.399	176.988	161.106	249.7	233.41	250.696	258.473	ENSMUSG00000038368.16	Focad	chr4:88094629-88411011	Flox_Chow	Flox_HFD	OK	125.429	241.284	0.943858	1.64474	0.0012	0.0147156	yes	Flox_Chow	FloxCre_Chow	OK	125.429	154.282	0.298694	0.506344	0.302	0.612673	no	Flox_HFD	FloxCre_Chow	OK	241.284	154.282	-0.645164	-1.1469	0.02025
ENSMUSG00000050299.7	Gm9843	chr16:76403208-76403712	105.047	244.042	129.232	121.437	321.611	105.167	97.9628	167.501	60.8793	306.321	263.467	201.466	211.846	381.378	167.424	185.115	ENSMUSG00000050299.7	Gm9843	chr16:76403208-76403712	Flox_Chow	Flox_HFD	OK	149.939	173.061	0.206897	0.277726	0.58295	0.827408	no	Flox_Chow	FloxCre_Chow	OK	149.939	208.033	0.472434	0.650247	0.21015	0.509724	no	Flox_HFD	FloxCre_Chow	OK	173.061	208.033	0.265537	0.359645	0.46815
ENSMUSG00000087041.1	Gm16295	chr9:118606689-119043998	226.565	269.777	208.017	212.289	110.482	173.339	86.71	149.616	195.271	421.381	255.361	346.949	131.876	50.6706	62.2308	146.692	ENSMUSG00000087041.1	Gm16295	chr9:118606689-119043998	Flox_Chow	Flox_HFD	OK	229.162	130.037	-0.817446	-1.04637	0.04415	0.206846	no	Flox_Chow	FloxCre_Chow	OK	229.162	304.74	0.411215	0.601312	0.2488	0.554105	no	Flox_HFD	FloxCre_Chow	OK	130.037	304.74	1.22866	1.60465	0.00275
ENSMUSG00000032513.7	Gorasp1	chr9:119894894-120068283	204.687	203.523	150.686	153.038	262.312	218.794	165.245	257.577	218.398	164.029	229.682	165.17	137.565	170.956	148.672	192.492	ENSMUSG00000032513.7	Gorasp1	chr9:119894894-120068283	Flox_Chow	Flox_HFD	OK	177.984	225.982	0.344464	0.639356	0.20235	0.497628	no	Flox_Chow	FloxCre_Chow	OK	177.984	194.32	0.126687	0.231206	0.6397	0.857561	no	Flox_HFD	FloxCre_Chow	OK	225.982	194.32	-0.217777	-0.393677	0.42735
ENSMUSG00000026729.9	4930562F07Rik	chr1:160074734-160077918	248.716	279.829	162.449	177.2	115.342	224.347	172.318	162.507	341.945	221.93	213.605	233.603	84.1236	87.4731	151.135	149.097	ENSMUSG00000026729.9	4930562F07Rik	chr1:160074734-160077918	Flox_Chow	Flox_HFD	OK	217.048	168.629	-0.364168	-0.618269	0.2181	0.519993	no	Flox_Chow	FloxCre_Chow	OK	217.048	252.771	0.219813	0.378607	0.44335	0.738582	no	Flox_HFD	FloxCre_Chow	OK	168.629	252.771	0.583982	1.00467	0.04745
ENSMUSG00000097664.1	Gm26765	chr10:91147570-91171582	163.464	118.037	92.9241	107.17	243.793	294.381	190.98	286.37	217.304	125.446	174.393	77.7548	242.142	152.358	264.253	263.646	ENSMUSG00000097664.1	Gm26765	chr10:91147570-91171582	Flox_Chow	Flox_HFD	OK	120.399	253.881	1.07633	1.58741	0.0029	0.0294417	yes	Flox_Chow	FloxCre_Chow	OK	120.399	148.724	0.30482	0.432874	0.39475	0.69724	no	Flox_HFD	FloxCre_Chow	OK	253.881	148.724	-0.771511	-1.1925	0.02
ENSMUSG00000108158.1	Gm44002	chr6:91156664-91174692	188.94	196.001	188.78	98.5733	121.273	179.123	162.405	581.77	300.102	162.177	146.567	131.126	82.1559	161.264	115.7	178.568	ENSMUSG00000108158.1	Gm44002	chr6:91156664-91174692	Flox_Chow	Flox_HFD	OK	168.074	261.143	0.635744	0.94203	0.063	0.257791	no	Flox_Chow	FloxCre_Chow	OK	168.074	184.993	0.138377	0.214248	0.6672	0.87143	no	Flox_HFD	FloxCre_Chow	OK	261.143	184.993	-0.497367	-0.748281	0.13875
ENSMUSG00000029771.12	Irf5	chr6:29526624-29609887	183.75	237.96	165.406	210.661	159.78	231.187	162.201	220.593	180.664	264.11	220.002	259.149	133.363	109.876	86.0338	163.278	ENSMUSG00000029771.12	Irf5	chr6:29526624-29609887	Flox_Chow	Flox_HFD	OK	199.444	193.44	-0.0440963	-0.0746557	0.8839	0.962734	no	Flox_Chow	FloxCre_Chow	OK	199.444	230.981	0.211789	0.362797	0.4676	0.753693	no	Flox_HFD	FloxCre_Chow	OK	193.44	230.981	0.255886	0.436553	0.3892
ENSMUSG00000005378.17	Wbscr22	chr5:135052956-135065862	182.755	268.326	169.626	213.243	126.693	224.497	145.035	195.626	243.681	228.583	264.495	205.149	125.97	100.705	118.478	166.153	ENSMUSG00000005378.17	Wbscr22	chr5:135052956-135065862	Flox_Chow	Flox_HFD	OK	208.488	172.963	-0.2695	-0.501627	0.3175	0.627816	no	Flox_Chow	FloxCre_Chow	OK	208.488	235.477	0.175625	0.324256	0.5049	0.782851	no	Flox_HFD	FloxCre_Chow	OK	172.963	235.477	0.445125	0.816069	0.0928
ENSMUSG00000098196.1	Gm26964	chr11:61864567-61867639	180.754	68.7358	150.451	128.096	205.707	293.772	226.397	172.361	280.495	148.756	322.297	118.769	149.297	94.8247	268.284	160.596	ENSMUSG00000098196.1	Gm26964	chr11:61864567-61867639	Flox_Chow	Flox_HFD	OK	132.009	224.559	0.766455	1.29542	0.01245	0.0873202	no	Flox_Chow	FloxCre_Chow	OK	132.009	217.579	0.720899	1.21555	0.01975	0.120346	no	Flox_HFD	FloxCre_Chow	OK	224.559	217.579	-0.0455563	-0.0823091	0.8755
ENSMUSG00000026273.13	Mterf4	chr1:93235840-93305915	96.6186	29.8006	68.8722	118.682	351.817	417.989	303.155	245.349	191.229	85.8693	147.691	53.8219	202.903	213.58	304.648	136.329	ENSMUSG00000026273.13	Mterf4	chr1:93235840-93305915	Flox_Chow	Flox_HFD	OK	78.4933	329.578	2.06998	3.71736	5e-05	0.00107245	yes	Flox_Chow	FloxCre_Chow	OK	78.4933	119.653	0.608213	1.04925	0.03425	0.175368	no	Flox_HFD	FloxCre_Chow	OK	329.578	119.653	-1.46176	-2.77575	5e-05
ENSMUSG00000078630.8	Tomt	chr7:101881324-101933868	187.205	203.03	166.305	179.453	216.068	183.672	136.681	211.796	172.161	211.37	217.747	165.819	164.055	171.212	158.146	220.402	ENSMUSG00000078630.8	Tomt	chr7:101881324-101933868	Flox_Chow	Flox_HFD	OK	183.998	187.054	0.0237626	0.0427327	0.93395	0.974596	no	Flox_Chow	FloxCre_Chow	OK	183.998	191.774	0.0597159	0.107151	0.82705	0.942825	no	Flox_HFD	FloxCre_Chow	OK	187.054	191.774	0.0359533	0.0631909	0.89775
ENSMUSG00000028333.10	Anp32b	chr4:46450901-46472657	146.422	180.7	182.09	139.073	243.974	238.119	165.177	168.539	140.259	195.494	392.68	138.734	127.376	220.026	166.965	112.736	ENSMUSG00000028333.10	Anp32b	chr4:46450901-46472657	Flox_Chow	Flox_HFD	OK	162.071	203.952	0.331605	0.61701	0.21855	0.520015	no	Flox_Chow	FloxCre_Chow	OK	162.071	216.792	0.419684	0.817834	0.1218	0.378025	no	Flox_HFD	FloxCre_Chow	OK	203.952	216.792	0.0880788	0.168515	0.74285
ENSMUSG00000086432.1	B430119L08Rik	chr12:103894925-103904887	109.47	310.299	273.278	27.274	32.5719	426.099	4.38059	217.818	770.904	67.344	184.132	18.04	75.7627	379.554	3.715	53.1537	ENSMUSG00000086432.1	B430119L08Rik	chr12:103894925-103904887	Flox_Chow	Flox_HFD	OK	180.08	170.217	-0.081262	-0.120335	0.8169	0.939459	no	Flox_Chow	FloxCre_Chow	OK	180.08	260.105	0.530454	0.803335	0.14295	0.414141	no	Flox_HFD	FloxCre_Chow	OK	170.217	260.105	0.611716	0.847548	0.1419
ENSMUSG00000029632.7	Ndufa4	chr6:11900291-11907497	155.347	280.569	223.389	189.765	166.017	66.5303	150.756	56.6671	140.558	198.375	593.747	206.689	130.81	163.111	171.006	39.8208	ENSMUSG00000029632.7	Ndufa4	chr6:11900291-11907497	Flox_Chow	Flox_HFD	OK	212.268	109.993	-0.948479	-1.05411	0.0256	0.143606	no	Flox_Chow	FloxCre_Chow	OK	212.268	284.842	0.424279	0.573428	0.2674	0.57334	no	Flox_HFD	FloxCre_Chow	OK	109.993	284.842	1.37276	1.53984	0.00195
ENSMUSG00000032185.14	Carm1	chr9:21546893-21595970	161.87	233.383	131.553	190.925	218.665	147.495	125.999	273.398	196.338	215.75	258.348	190.86	144.08	141.185	107.688	194.53	ENSMUSG00000032185.14	Carm1	chr9:21546893-21595970	Flox_Chow	Flox_HFD	OK	179.433	191.389	0.0930667	0.148168	0.77325	0.922349	no	Flox_Chow	FloxCre_Chow	OK	179.433	215.324	0.263066	0.408033	0.41905	0.718947	no	Flox_HFD	FloxCre_Chow	OK	191.389	215.324	0.169999	0.255569	0.61455
ENSMUSG00000085667.1	Gm12992	chr4:131873616-131920029	263.164	171.527	184.481	155.385	236.238	152.064	132.309	159.838	361.977	181.873	289.521	167	120.226	86.5729	145.54	119.793	ENSMUSG00000085667.1	Gm12992	chr4:131873616-131920029	Flox_Chow	Flox_HFD	OK	193.639	170.112	-0.186888	-0.360324	0.47015	0.756047	no	Flox_Chow	FloxCre_Chow	OK	193.639	250.093	0.369091	0.69698	0.15555	0.434017	no	Flox_HFD	FloxCre_Chow	OK	170.112	250.093	0.555979	1.04365	0.0342
ENSMUSG00000028459.11	Cd72	chr4:43441938-43454628	186.249	105.009	115.841	99.6808	447.649	179.536	210.811	195.938	231.745	164.004	291.658	88.4306	132.305	148.263	198.544	129.162	ENSMUSG00000028459.11	Cd72	chr4:43441938-43454628	Flox_Chow	Flox_HFD	OK	126.695	258.484	1.02872	1.64158	0.00115	0.0143107	yes	Flox_Chow	FloxCre_Chow	OK	126.695	193.959	0.614397	1.06617	0.02605	0.14537	no	Flox_HFD	FloxCre_Chow	OK	258.484	193.959	-0.414318	-0.647129	0.1802
ENSMUSG00000084880.1	Tomm6os	chr17:47611581-47694455	147.068	249.15	148.459	213.043	159.977	182.365	100.746	222.433	148.963	292.112	308.486	185.63	157.657	141.85	115.036	140.998	ENSMUSG00000084880.1	Tomm6os	chr17:47611581-47694455	Flox_Chow	Flox_HFD	OK	189.43	166.38	-0.18718	-0.301038	0.55695	0.811654	no	Flox_Chow	FloxCre_Chow	OK	189.43	233.798	0.303599	0.464961	0.3608	0.667769	no	Flox_HFD	FloxCre_Chow	OK	166.38	233.798	0.490778	0.746691	0.14565
ENSMUSG00000105868.1	Gm43766	chr14:52258810-52305128	173.584	172.563	224.974	135.157	98.9547	209.747	255.1	174.485	194.95	158.793	225.497	139.832	189.939	157.138	229.72	167.454	ENSMUSG00000105868.1	Gm43766	chr14:52258810-52305128	Flox_Chow	Flox_HFD	OK	176.569	184.572	0.0639468	0.123897	0.81155	0.938017	no	Flox_Chow	FloxCre_Chow	OK	176.569	179.768	0.0259013	0.0502387	0.92195	0.972622	no	Flox_HFD	FloxCre_Chow	OK	184.572	179.768	-0.0380455	-0.0729273	0.8864
ENSMUSG00000075591.2	Gm10874	chr5:138363718-138388287	175.214	189.043	127.396	113.8	94.9401	271.945	175.468	284.158	355.581	112.785	132.24	190.669	163.258	176.708	161.826	167.242	ENSMUSG00000075591.2	Gm10874	chr5:138363718-138388287	Flox_Chow	Flox_HFD	OK	151.363	206.628	0.449018	0.853688	0.0891	0.313765	no	Flox_Chow	FloxCre_Chow	OK	151.363	197.819	0.386164	0.717931	0.14875	0.423559	no	Flox_HFD	FloxCre_Chow	OK	206.628	197.819	-0.0628543	-0.117027	0.8179
ENSMUSG00000047061.6	Gm9817	chr13:45078497-45081222	251.881	150.354	249.212	214.411	68.4222	139.562	179.95	99.7739	375.144	141.086	450.656	198.555	75.0251	73.9503	137.994	80.9093	ENSMUSG00000047061.6	Gm9817	chr13:45078497-45081222	Flox_Chow	Flox_HFD	OK	216.465	121.927	-0.828113	-1.5783	0.00225	0.0241742	yes	Flox_Chow	FloxCre_Chow	OK	216.465	291.36	0.428672	0.82353	0.09785	0.332566	no	Flox_HFD	FloxCre_Chow	OK	121.927	291.36	1.25678	2.37177	0.0001
ENSMUSG00000057342.15	Sphk2	chr7:45705087-45720836	229.996	374.569	129.029	228.134	200.209	151.511	82.9102	147.919	278.592	100.342	256.511	225.347	105.531	118.458	111.728	130.455	ENSMUSG00000057342.15	Sphk2	chr7:45705087-45720836	Flox_Chow	Flox_HFD	OK	240.432	145.637	-0.723249	-1.38802	0.00775	0.061484	no	Flox_Chow	FloxCre_Chow	OK	240.432	215.198	-0.159965	-0.291529	0.5554	0.810843	no	Flox_HFD	FloxCre_Chow	OK	145.637	215.198	0.563284	0.980928	0.0499
ENSMUSG00000041959.14	S100a10	chr3:93555079-93564643	128.128	219.262	184.527	127.136	394.658	175.194	96.3725	133.581	63.2522	188.444	317.383	156.487	199.298	177.797	93.0203	214.579	ENSMUSG00000041959.14	S100a10	chr3:93555079-93564643	Flox_Chow	Flox_HFD	OK	164.763	199.951	0.279254	0.409445	0.4049	0.707942	no	Flox_Chow	FloxCre_Chow	OK	164.763	181.392	0.138711	0.204582	0.6733	0.874386	no	Flox_HFD	FloxCre_Chow	OK	199.951	181.392	-0.140542	-0.200647	0.68465
ENSMUSG00000026574.5	Dpt	chr1:164796643-164936775	162.45	154.505	146.12	142.289	146.162	210.534	218.382	168.656	102.07	192.163	157.786	144.642	225.681	313.254	194.564	155.886	ENSMUSG00000026574.5	Dpt	chr1:164796643-164936775	Flox_Chow	Flox_HFD	OK	151.341	185.934	0.296987	0.547116	0.2732	0.580187	no	Flox_Chow	FloxCre_Chow	OK	151.341	149.165	-0.0208925	-0.0374128	0.93895	0.976067	no	Flox_HFD	FloxCre_Chow	OK	185.934	149.165	-0.317879	-0.580247	0.2521
ENSMUSG00000081519.1	Gm13331	chr2:23506219-23572104	315.956	123.818	178.914	328.617	44.0945	217.858	297.885	218.322	147.474	218.984	11.4012	96.1571	128.238	121.781	175.605	207.72	ENSMUSG00000081519.1	Gm13331	chr2:23506219-23572104	Flox_Chow	Flox_HFD	OK	236.826	194.54	-0.283761	-0.131552	0.83505	0.945911	no	Flox_Chow	FloxCre_Chow	OK	236.826	118.504	-0.998892	-0.417948	0.5273	0.796192	no	Flox_HFD	FloxCre_Chow	OK	194.54	118.504	-0.715131	-0.302067	0.68335
ENSMUSG00000056201.7	Cfl1	chr19:5490454-5495201	85.6157	140.248	118.001	125.166	194.839	217.362	158.603	241.64	66.7036	177.167	134.377	118.697	282.14	320.216	161.887	283.071	ENSMUSG00000056201.7	Cfl1	chr19:5490454-5495201	Flox_Chow	Flox_HFD	OK	117.258	203.111	0.792585	1.36274	0.0079	0.0623804	no	Flox_Chow	FloxCre_Chow	OK	117.258	124.236	0.0833992	0.136442	0.78545	0.928638	no	Flox_HFD	FloxCre_Chow	OK	203.111	124.236	-0.709186	-1.20618	0.0182
ENSMUSG00000006699.17	Cdc42	chr4:137319695-137357720	123.361	183.58	180.377	141.218	196.394	166.481	210.662	153.537	130.217	180.277	142.912	164.709	242.482	240.659	180.282	187.179	ENSMUSG00000006699.17	Cdc42	chr4:137319695-137357720	Flox_Chow	Flox_HFD	OK	157.134	181.768	0.210106	0.402858	0.41015	0.712667	no	Flox_Chow	FloxCre_Chow	OK	157.134	154.529	-0.024119	-0.044984	0.9265	0.973279	no	Flox_HFD	FloxCre_Chow	OK	181.768	154.529	-0.234225	-0.447773	0.3632
ENSMUSG00000038642.10	Ctss	chr3:95526785-95556403	33.6375	27.2525	6.76421	35.5424	255.923	287.318	299.379	288.075	6.78549	27.9167	45.731	12.3407	330.486	476.933	355.217	327.918	ENSMUSG00000038642.10	Ctss	chr3:95526785-95556403	Flox_Chow	Flox_HFD	OK	25.7992	282.674	3.45374	4.99529	5e-05	0.00107245	yes	Flox_Chow	FloxCre_Chow	NOTEST	25.7992	23.1935	-0.153606	0	1	1	no	Flox_HFD	FloxCre_Chow	OK	282.674	23.1935	-3.60735	-4.90058	5e-05
ENSMUSG00000063656.6	Gm10135	chr5:72914295-72978829	218.368	87.7715	195.51	68.8852	119.493	230.938	312.487	206.122	179.098	321.647	108.146	72.6362	229.396	66.6005	249.888	138.82	ENSMUSG00000063656.6	Gm10135	chr5:72914295-72978829	Flox_Chow	Flox_HFD	OK	142.634	217.26	0.607107	0.310896	0.58935	0.830553	no	Flox_Chow	FloxCre_Chow	OK	142.634	170.382	0.256455	0.0815536	0.86525	0.957503	no	Flox_HFD	FloxCre_Chow	OK	217.26	170.382	-0.350652	-0.115643	0.72265
ENSMUSG00000031818.12	Cox4i1	chr8:119910359-124345722	128.753	279.181	119.012	178.458	198.634	105.953	79.3274	182.252	125.732	320.705	266.214	196.425	140.859	230.583	122.217	123.184	ENSMUSG00000031818.12	Cox4i1	chr8:119910359-124345722	Flox_Chow	Flox_HFD	OK	176.351	141.541	-0.317226	-0.12728	0.86725	0.958051	no	Flox_Chow	FloxCre_Chow	OK	176.351	227.269	0.365951	0.164898	0.7961	0.933885	no	Flox_HFD	FloxCre_Chow	OK	141.541	227.269	0.683177	0.27511	0.66005
ENSMUSG00000079139.4	Gm4204	chr1:135231994-135233225	112.314	158.907	239.086	162.749	99.3374	166.151	174.867	156.213	112.169	197.936	282.638	145.323	166.289	245.363	183.917	176.218	ENSMUSG00000079139.4	Gm4204	chr1:135231994-135233225	Flox_Chow	Flox_HFD	OK	168.264	149.142	-0.174039	-0.311352	0.5353	0.800169	no	Flox_Chow	FloxCre_Chow	OK	168.264	184.516	0.133024	0.2397	0.6418	0.859108	no	Flox_HFD	FloxCre_Chow	OK	149.142	184.516	0.307063	0.55885	0.27065
ENSMUSG00000073787.4	Gm10575	chr7:141461093-141471473	162.711	296.115	137.487	162.509	74.5497	269.266	164.648	292.652	92.9184	245.642	48.8796	174.386	137.014	255.902	90.7295	164.521	ENSMUSG00000073787.4	Gm10575	chr7:141461093-141471473	Flox_Chow	Flox_HFD	OK	189.706	200.279	0.0782477	0.128755	0.8116	0.938017	no	Flox_Chow	FloxCre_Chow	OK	189.706	140.456	-0.433638	-0.760994	0.1739	0.459462	no	Flox_HFD	FloxCre_Chow	OK	200.279	140.456	-0.511886	-0.841625	0.13825
ENSMUSG00000101952.1	Gm10550	chr1:93701934-93754780	184.942	168.271	158.905	138.274	88.5588	275.695	175.091	189.046	226.923	201.473	138.478	183.416	169.543	123.082	174.519	172.135	ENSMUSG00000101952.1	Gm10550	chr1:93701934-93754780	Flox_Chow	Flox_HFD	OK	162.598	182.098	0.163402	0.277606	0.5767	0.823448	no	Flox_Chow	FloxCre_Chow	OK	162.598	187.572	0.206137	0.357521	0.4774	0.761454	no	Flox_HFD	FloxCre_Chow	OK	182.098	187.572	0.0427349	0.0746037	0.8838
ENSMUSG00000097811.1	2810425M01Rik	chr10:77486655-77516430	143.771	174.376	110.279	146.716	294.846	203.086	162.212	222.884	195.45	190.889	202.738	103.109	137.306	103.176	126.591	213.457	ENSMUSG00000097811.1	2810425M01Rik	chr10:77486655-77516430	Flox_Chow	Flox_HFD	OK	143.786	220.757	0.618541	1.18484	0.0173	0.110797	no	Flox_Chow	FloxCre_Chow	OK	143.786	173.047	0.267241	0.487695	0.3189	0.629002	no	Flox_HFD	FloxCre_Chow	OK	220.757	173.047	-0.3513	-0.644955	0.1909
ENSMUSG00000063882.12	Uqcrh	chr4:116066964-116075071	154.042	256.249	203.536	137.483	139.039	99.0561	111.811	93.4993	104.035	229.389	377.341	204.302	176.507	176.331	76.7005	170.299	ENSMUSG00000063882.12	Uqcrh	chr4:116066964-116075071	Flox_Chow	Flox_HFD	OK	187.827	110.851	-0.760779	-0.947827	0.05225	0.229655	no	Flox_Chow	FloxCre_Chow	OK	187.827	228.767	0.284472	0.385239	0.4201	0.719605	no	Flox_HFD	FloxCre_Chow	OK	110.851	228.767	1.04525	1.25021	0.0091
ENSMUSG00000086583.3	Gm15500	chr7:114705216-114706235	135.364	81.2057	146.621	108.115	274.734	77.9841	180.662	214.075	157.112	114.092	307.067	117.003	205.211	237.189	209.679	130.947	ENSMUSG00000086583.3	Gm15500	chr7:114705216-114706235	Flox_Chow	Flox_HFD	OK	117.826	186.864	0.665323	1.10815	0.0261	0.145442	no	Flox_Chow	FloxCre_Chow	OK	117.826	173.819	0.560919	0.948994	0.0639	0.259583	no	Flox_HFD	FloxCre_Chow	OK	186.864	173.819	-0.104404	-0.176605	0.7243
ENSMUSG00000053898.12	Ech1	chr7:28825216-28832247	104.74	214.641	121.379	169.403	121.861	159.962	155.055	164.014	113.532	267.69	173.194	270.927	139.016	213.356	138.838	156.137	ENSMUSG00000053898.12	Ech1	chr7:28825216-28832247	Flox_Chow	Flox_HFD	OK	152.541	150.223	-0.0220902	-0.0388371	0.93755	0.975523	no	Flox_Chow	FloxCre_Chow	OK	152.541	206.336	0.4358	0.786142	0.13415	0.399336	no	Flox_HFD	FloxCre_Chow	OK	150.223	206.336	0.45789	0.81793	0.1072
ENSMUSG00000100075.1	1700018L02Rik	chr19:29020832-29048729	274.986	345.124	289.735	286.145	21.1746	109.65	135.107	57.7204	249.031	163.699	51.0124	293.773	99.7951	48.5775	207.138	49.9946	ENSMUSG00000100075.1	1700018L02Rik	chr19:29020832-29048729	Flox_Chow	Flox_HFD	OK	298.997	80.913	-1.88569	-2.67175	0.0002	0.00354264	yes	Flox_Chow	FloxCre_Chow	OK	298.997	189.379	-0.658858	-1.07063	0.04845	0.219664	no	Flox_HFD	FloxCre_Chow	OK	80.913	189.379	1.22683	1.63736	0.00535
ENSMUSG00000025817.12	Nudt5	chr2:5794293-5895432	233.941	191.085	200.524	162.956	141.555	129.183	151.479	110.975	238.912	203.989	322.716	163.941	112.538	85.713	115.81	114.104	ENSMUSG00000025817.12	Nudt5	chr2:5794293-5895432	Flox_Chow	Flox_HFD	OK	197.126	133.298	-0.564468	-1.12313	0.02235	0.131568	no	Flox_Chow	FloxCre_Chow	OK	197.126	232.389	0.237423	0.476044	0.3403	0.651773	no	Flox_HFD	FloxCre_Chow	OK	133.298	232.389	0.801891	1.60304	0.0016
ENSMUSG00000085731.1	Gm16229	chr10:127642985-127666710	90.075	39.0542	41.4012	53.4815	187.267	299.59	160.15	371.358	194.728	82.8296	19.2759	56.3108	235.444	234.495	300.08	300.435	ENSMUSG00000085731.1	Gm16229	chr10:127642985-127666710	Flox_Chow	Flox_HFD	OK	56.003	254.592	2.18461	2.94398	5e-05	0.00107245	yes	Flox_Chow	FloxCre_Chow	OK	56.003	88.2861	0.656683	0.786919	0.1551	0.433376	no	Flox_HFD	FloxCre_Chow	OK	254.592	88.2861	-1.52793	-2.27304	0.00075
ENSMUSG00000038593.18	Tctn1	chr5:122209728-122264460	75.6104	109.61	71.3924	135.979	170.725	247.651	199.901	297.421	114.906	134.382	93.8426	114.04	226.478	165.937	243.065	247.711	ENSMUSG00000038593.18	Tctn1	chr5:122209728-122264460	Flox_Chow	Flox_HFD	OK	98.1479	228.925	1.22184	2.27309	5e-05	0.00107245	yes	Flox_Chow	FloxCre_Chow	OK	98.1479	114.293	0.219705	0.393034	0.4439	0.738768	no	Flox_HFD	FloxCre_Chow	OK	228.925	114.293	-1.00214	-1.88224	0.00025
ENSMUSG00000026715.12	Serpinc1	chr1:160978645-161038539	272.04	165.368	165.537	164.663	96.2267	145.631	120.177	119.154	319.775	197.744	209.273	150.746	94.0741	92.2231	152.981	148.491	ENSMUSG00000026715.12	Serpinc1	chr1:160978645-161038539	Flox_Chow	Flox_HFD	OK	191.902	120.297	-0.673768	-1.31383	0.00755	0.0605077	no	Flox_Chow	FloxCre_Chow	OK	191.902	219.385	0.193092	0.376079	0.44935	0.741997	no	Flox_HFD	FloxCre_Chow	OK	120.297	219.385	0.86686	1.67501	0.00065
ENSMUSG00000053358.2	Gm9905	chr7:121033251-121076835	221.134	280.797	203.402	321.594	32.8673	92.3501	106.239	29.4606	275.139	136.016	176.07	337.763	65.4462	71.2466	215.953	36.2256	ENSMUSG00000053358.2	Gm9905	chr7:121033251-121076835	Flox_Chow	Flox_HFD	OK	256.732	65.2292	-1.97667	-2.49864	0.0003	0.00489502	yes	Flox_Chow	FloxCre_Chow	OK	256.732	231.247	-0.150827	-0.273196	0.589	0.830358	no	Flox_HFD	FloxCre_Chow	OK	65.2292	231.247	1.82584	2.28186	0.00035
ENSMUSG00000029452.18	Tmem116	chr5:121397935-121545905	134.916	118.149	102.112	147.883	109.719	274.652	155.195	235.304	127.266	136.54	115.355	109.819	208.933	227.259	193.9	197.717	ENSMUSG00000029452.18	Tmem116	chr5:121397935-121545905	Flox_Chow	Flox_HFD	OK	125.765	193.717	0.623226	0.709139	0.15185	0.428956	no	Flox_Chow	FloxCre_Chow	OK	125.765	122.245	-0.0409525	-0.0437662	0.9281	0.973279	no	Flox_HFD	FloxCre_Chow	OK	193.717	122.245	-0.664178	-0.754579	0.1306
ENSMUSG00000012126.16	Ubxn11	chr4:134102582-134128789	43.7421	111.375	41.8452	52.3087	391.351	290.223	129.801	313.508	30.3666	116.193	153.429	111.4	175.609	199.646	105.192	320.874	ENSMUSG00000012126.16	Ubxn11	chr4:134102582-134128789	Flox_Chow	Flox_HFD	OK	62.3178	281.221	2.17399	3.81531	5e-05	0.00107245	yes	Flox_Chow	FloxCre_Chow	OK	62.3178	102.847	0.722785	1.18685	0.01765	0.112368	no	Flox_HFD	FloxCre_Chow	OK	281.221	102.847	-1.4512	-2.52263	5e-05
ENSMUSG00000016503.16	Gtf3a	chr5:146948656-146963797	107.407	146.356	148.823	198.642	193.879	179.922	114.09	218.555	173.469	208.153	215.583	159.72	152.011	114.242	110.567	142.962	ENSMUSG00000016503.16	Gtf3a	chr5:146948656-146963797	Flox_Chow	Flox_HFD	OK	150.307	176.611	0.232666	0.284266	0.5739	0.821339	no	Flox_Chow	FloxCre_Chow	OK	150.307	189.231	0.332239	0.40266	0.4221	0.720416	no	Flox_HFD	FloxCre_Chow	OK	176.611	189.231	0.0995733	0.118593	0.81355
ENSMUSG00000041671.13	Pyroxd1	chr6:142345653-142387087	188.118	155.367	178.982	161.095	142.631	162.029	156.787	155.382	183.254	162.732	270.845	147.883	132.99	107.71	142.346	129.264	ENSMUSG00000041671.13	Pyroxd1	chr6:142345653-142387087	Flox_Chow	Flox_HFD	OK	170.89	154.207	-0.148201	-0.227469	0.6463	0.860442	no	Flox_Chow	FloxCre_Chow	OK	170.89	191.178	0.161849	0.245365	0.625	0.850124	no	Flox_HFD	FloxCre_Chow	OK	154.207	191.178	0.31005	0.463269	0.3509
ENSMUSG00000079017.3	Ifi27l2a	chr12:103442166-103443680	184.936	150.477	212.468	158.677	79.5372	63.1887	202.83	126.307	232.031	188.403	234.397	175.47	94.5337	83.4155	208.623	179.92	ENSMUSG00000079017.3	Ifi27l2a	chr12:103442166-103443680	Flox_Chow	Flox_HFD	OK	176.639	117.966	-0.582439	-0.712908	0.1601	0.440667	no	Flox_Chow	FloxCre_Chow	OK	176.639	207.575	0.232828	0.314263	0.52745	0.796192	no	Flox_HFD	FloxCre_Chow	OK	117.966	207.575	0.815267	1.02465	0.0476
ENSMUSG00000032400.17	Zwilch	chr9:64117146-64173104	49.0578	45.5923	39.1554	33.2923	538.745	198.911	279.894	147.044	34.0022	42.0589	66.4811	20.6525	261.168	207.895	263.779	344.523	ENSMUSG00000032400.17	Zwilch	chr9:64117146-64173104	Flox_Chow	Flox_HFD	OK	41.7745	291.149	2.80106	4.55037	5e-05	0.00107245	yes	Flox_Chow	FloxCre_Chow	OK	41.7745	40.7987	-0.0340988	-0.0532735	0.9111	0.970831	no	Flox_HFD	FloxCre_Chow	OK	291.149	40.7987	-2.83516	-4.56917	5e-05
ENSMUSG00000025787.5	Tgm4	chr9:123034740-123067561	152.951	149.804	110.22	106.651	257.198	184.928	147.144	182.065	199.103	179.567	242.588	135.878	116.631	124.502	137.785	143.914	ENSMUSG00000025787.5	Tgm4	chr9:123034740-123067561	Flox_Chow	Flox_HFD	OK	129.906	192.834	0.569887	1.08757	0.0318	0.166954	no	Flox_Chow	FloxCre_Chow	OK	129.906	189.284	0.543079	1.0507	0.03575	0.180541	no	Flox_HFD	FloxCre_Chow	OK	192.834	189.284	-0.0268079	-0.0512132	0.9167
ENSMUSG00000061232.15	H2-K1	chr17:33996016-34000333	99.2668	198.566	79.7614	122.572	127.925	207.937	173.939	159.249	121.676	173.283	100.115	80.1188	256.19	267.793	161.28	240.96	ENSMUSG00000061232.15	H2-K1	chr17:33996016-34000333	Flox_Chow	Flox_HFD	OK	125.042	167.263	0.419708	0.752665	0.1314	0.39544	no	Flox_Chow	FloxCre_Chow	OK	125.042	118.798	-0.0738936	-0.121925	0.80775	0.936388	no	Flox_HFD	FloxCre_Chow	OK	167.263	118.798	-0.493602	-0.832562	0.0925
ENSMUSG00000024914.16	Drap1	chr19:5406873-5424979	131.694	299.796	143.381	225.802	130.072	161.945	96.8402	108.439	126.793	304.844	319.235	156.341	56.0113	151.612	76.4173	76.0514	ENSMUSG00000024914.16	Drap1	chr19:5406873-5424979	Flox_Chow	Flox_HFD	OK	200.168	124.324	-0.687108	-1.0501	0.03565	0.180267	no	Flox_Chow	FloxCre_Chow	OK	200.168	226.803	0.180226	0.28138	0.5799	0.825391	no	Flox_HFD	FloxCre_Chow	OK	124.324	226.803	0.867334	1.30348	0.01195
ENSMUSG00000048495.16	Tyw5	chr1:57388236-57417953	156.405	276.606	169.612	176.954	73.934	172.129	143.823	140.092	187.488	196.574	191.559	161.259	122.85	143.95	146.295	90.841	ENSMUSG00000048495.16	Tyw5	chr1:57388236-57417953	Flox_Chow	Flox_HFD	OK	194.894	132.495	-0.556758	-0.994033	0.0506	0.225001	no	Flox_Chow	FloxCre_Chow	OK	194.894	184.22	-0.081261	-0.149148	0.76215	0.917177	no	Flox_HFD	FloxCre_Chow	OK	132.495	184.22	0.475497	0.85219	0.0901
ENSMUSG00000062908.12	Acadm	chr3:153922356-153944632	140.861	242.218	198.541	197.331	114.891	132.562	149.066	135.838	116.356	186.134	139.788	149.613	171.137	186.472	116.788	149.957	ENSMUSG00000062908.12	Acadm	chr3:153922356-153944632	Flox_Chow	Flox_HFD	OK	194.738	133.089	-0.549138	-1.03545	0.03745	0.186413	no	Flox_Chow	FloxCre_Chow	OK	194.738	147.972	-0.396205	-0.751591	0.13275	0.397374	no	Flox_HFD	FloxCre_Chow	OK	133.089	147.972	0.152933	0.285838	0.5688
ENSMUSG00000097025.1	Gm26558	chr2:70661247-70825728	124.59	260.47	132.109	240.55	0	198.165	146.119	118.384	167.947	158.558	38.3446	490.023	110.599	84.5781	177.398	67.0463	ENSMUSG00000097025.1	Gm26558	chr2:70661247-70825728	Flox_Chow	Flox_HFD	OK	189.43	115.667	-0.711684	-0.637067	0.28185	0.591423	no	Flox_Chow	FloxCre_Chow	OK	189.43	213.718	0.174046	0.224046	0.723	0.898852	no	Flox_HFD	FloxCre_Chow	OK	115.667	213.718	0.88573	0.765981	0.2743
ENSMUSG00000039660.16	D2Wsu81e	chr2:30171492-30178450	138.365	178.336	120.24	142.689	168.303	172.765	126.366	190.106	149.316	228.037	308.617	154.424	103.848	157.407	54.4021	101.865	ENSMUSG00000039660.16	D2Wsu81e	chr2:30171492-30178450	Flox_Chow	Flox_HFD	OK	144.907	164.385	0.181946	0.287	0.573	0.820891	no	Flox_Chow	FloxCre_Chow	OK	144.907	210.098	0.535933	0.807267	0.1046	0.347371	no	Flox_HFD	FloxCre_Chow	OK	164.385	210.098	0.353987	0.52046	0.2972
ENSMUSG00000003814.8	Calr	chr8:84841849-84846934	127.689	136.935	118.849	117.438	154.439	207.63	163.88	165.461	115.101	108.819	146.928	129.343	183.65	186.524	215.998	200.005	ENSMUSG00000003814.8	Calr	chr8:84841849-84846934	Flox_Chow	Flox_HFD	OK	125.228	172.852	0.464987	0.890345	0.0777	0.290532	no	Flox_Chow	FloxCre_Chow	OK	125.228	125.048	-0.00207446	-0.00390772	0.9943	0.996158	no	Flox_HFD	FloxCre_Chow	OK	172.852	125.048	-0.467061	-0.892033	0.0746
ENSMUSG00000097185.1	Gm26596	chr10:112925429-112931155	310.53	194.118	238.308	241.053	16.927	82.733	153.34	115.216	332.756	91.8036	30.3531	226.763	114.524	72.4124	190.711	55.9341	ENSMUSG00000097185.1	Gm26596	chr10:112925429-112931155	Flox_Chow	Flox_HFD	OK	246.002	92.054	-1.41812	-2.40674	0.00015	0.00281775	yes	Flox_Chow	FloxCre_Chow	OK	246.002	170.419	-0.529587	-0.969787	0.05835	0.246193	no	Flox_HFD	FloxCre_Chow	OK	92.054	170.419	0.888532	1.42353	0.00985
ENSMUSG00000026618.11	Iars2	chr1:185204116-185329396	183.146	117.979	173.284	146.622	120.744	169.914	159.542	138.648	240.685	131.784	164.005	128.382	148.9	132.655	168.921	142.246	ENSMUSG00000026618.11	Iars2	chr1:185204116-185329396	Flox_Chow	Flox_HFD	OK	155.258	147.212	-0.076769	-0.144486	0.7651	0.918852	no	Flox_Chow	FloxCre_Chow	OK	155.258	166.214	0.098376	0.18451	0.70755	0.890786	no	Flox_HFD	FloxCre_Chow	OK	147.212	166.214	0.175145	0.332752	0.49975
ENSMUSG00000063406.11	Tmed5	chr5:108065741-108132620	145.804	118.822	132.609	119.884	116.004	259.368	166.547	257.509	128.263	126.193	76.6219	128.192	164.457	135.359	201.126	190.076	ENSMUSG00000063406.11	Tmed5	chr5:108065741-108132620	Flox_Chow	Flox_HFD	OK	129.28	199.857	0.628468	0.912465	0.0596	0.249327	no	Flox_Chow	FloxCre_Chow	OK	129.28	114.817	-0.171158	-0.250742	0.599	0.835534	no	Flox_HFD	FloxCre_Chow	OK	199.857	114.817	-0.799626	-1.14896	0.01965
ENSMUSG00000097614.1	Gm26508	chr11:119077572-119086221	254.57	173.324	131.008	129.461	136.123	159.493	177.45	128.589	353.454	162.43	129.779	90.0256	82.7781	90.463	151.081	110.591	ENSMUSG00000097614.1	Gm26508	chr11:119077572-119086221	Flox_Chow	Flox_HFD	OK	172.091	150.414	-0.19423	-0.33746	0.5021	0.781331	no	Flox_Chow	FloxCre_Chow	OK	172.091	183.922	0.095926	0.159749	0.7466	0.910251	no	Flox_HFD	FloxCre_Chow	OK	150.414	183.922	0.290156	0.484064	0.3274
ENSMUSG00000042298.18	Ttc19	chr11:62281481-62457332	244.297	168.308	188.395	128.786	189.519	101.465	103.28	103.205	265.844	146.942	337.727	143.939	74.8994	70.8246	96.6889	75.5094	ENSMUSG00000042298.18	Ttc19	chr11:62281481-62457332	Flox_Chow	Flox_HFD	OK	182.446	124.368	-0.552863	-1.00791	0.04555	0.211058	no	Flox_Chow	FloxCre_Chow	OK	182.446	223.613	0.29353	0.560226	0.2752	0.582652	no	Flox_HFD	FloxCre_Chow	OK	124.368	223.613	0.846393	1.544	0.00235
ENSMUSG00000018293.4	Pfn1	chr11:70651849-70654644	85.4619	85.8066	71.4171	88.1285	265.876	240.671	164.673	146.951	77.8333	126.882	125.665	118.073	168.847	280.822	125.211	258.613	ENSMUSG00000018293.4	Pfn1	chr11:70651849-70654644	Flox_Chow	Flox_HFD	OK	82.7035	204.543	1.30638	1.9557	5e-05	0.00107245	yes	Flox_Chow	FloxCre_Chow	OK	82.7035	112.113	0.438938	0.628752	0.1934	0.485641	no	Flox_HFD	FloxCre_Chow	OK	204.543	112.113	-0.867444	-1.37003	0.0069
ENSMUSG00000030314.16	Atg7	chr6:114643096-114860614	177.145	153.91	161.676	156.096	173.591	142.872	124.024	159.4	195.902	171.817	178.184	175.482	108.42	118.27	127.803	103.23	ENSMUSG00000030314.16	Atg7	chr6:114643096-114860614	Flox_Chow	Flox_HFD	OK	162.207	149.972	-0.113143	-0.222849	0.64415	0.860106	no	Flox_Chow	FloxCre_Chow	OK	162.207	180.346	0.152934	0.298487	0.5421	0.804051	no	Flox_HFD	FloxCre_Chow	OK	149.972	180.346	0.266077	0.519314	0.28305
ENSMUSG00000092405.1	Gm20402	chr3:52268335-52353221	186.548	400.776	130.267	410.229	10.6741	148.061	79.7465	99.5927	303.074	96.169	13.1718	253.044	30.0098	68.998	125.866	61.7674	ENSMUSG00000092405.1	Gm20402	chr3:52268335-52353221	Flox_Chow	Flox_HFD	OK	281.955	84.5185	-1.73813	-1.92937	0.0156	0.103215	no	Flox_Chow	FloxCre_Chow	OK	281.955	166.365	-0.761116	-1.04077	0.122	0.378447	no	Flox_HFD	FloxCre_Chow	OK	84.5185	166.365	0.97701	0.962787	0.1542
ENSMUSG00000008690.15	Ncaph2	chr15:89355718-89377039	148.89	158.556	91.7542	129.862	207.918	184.498	149.798	214.817	161.451	146.86	166.345	114.774	113.786	161.839	116.997	149.685	ENSMUSG00000008690.15	Ncaph2	chr15:89355718-89377039	Flox_Chow	Flox_HFD	OK	132.266	189.258	0.516915	0.88376	0.08265	0.300284	no	Flox_Chow	FloxCre_Chow	OK	132.266	147.358	0.155882	0.257359	0.606	0.839477	no	Flox_HFD	FloxCre_Chow	OK	189.258	147.358	-0.361033	-0.6014	0.22995
ENSMUSG00000102564.1	Gm37035	chr3:61001638-61008982	89.5617	155.772	78.2184	118.389	45.9802	244.065	196.797	260.325	73.6149	158.392	22.458	133.255	169.381	213.939	223.984	225.633	ENSMUSG00000102564.1	Gm37035	chr3:61001638-61008982	Flox_Chow	Flox_HFD	OK	110.485	186.792	0.757577	1.34926	0.0102	0.0758697	no	Flox_Chow	FloxCre_Chow	OK	110.485	96.9299	-0.188839	-0.342333	0.5345	0.800153	no	Flox_HFD	FloxCre_Chow	OK	186.792	96.9299	-0.946416	-1.71341	0.0018
ENSMUSG00000053714.8	4732471J01Rik	chr7:25376818-25566417	267.326	227.139	143.481	155.89	49.4864	109.734	103.052	102.268	332.05	215.672	89.9149	285.33	94.102	43.6256	86.5279	85.6092	ENSMUSG00000053714.8	4732471J01Rik	chr7:25376818-25566417	Flox_Chow	Flox_HFD	OK	198.459	91.135	-1.12276	-1.50722	0.0062	0.0520579	no	Flox_Chow	FloxCre_Chow	OK	198.459	230.742	0.217439	0.320658	0.537	0.801048	no	Flox_HFD	FloxCre_Chow	OK	91.135	230.742	1.3402	1.74335	0.00095
ENSMUSG00000058756.13	Thra	chr11:98741810-98775333	255.342	139.929	149.184	125.43	154.599	81.2238	62.0055	95.3406	295.817	248.005	321.6	199.578	74.1116	67.1399	47.52	74.0544	ENSMUSG00000058756.13	Thra	chr11:98741810-98775333	Flox_Chow	Flox_HFD	OK	167.471	98.2921	-0.768767	-1.23461	0.0164	0.106831	no	Flox_Chow	FloxCre_Chow	OK	167.471	266.25	0.668867	1.13039	0.0229	0.133738	no	Flox_HFD	FloxCre_Chow	OK	98.2921	266.25	1.43763	2.30362	5e-05
ENSMUSG00000087132.7	A930001C03Rik	chr19:4425458-4477447	136.269	174.492	124.483	178.617	103.538	94.9614	120.473	123.784	156.631	409.463	296.758	218.495	77.9998	55.6005	45.7864	71.7581	ENSMUSG00000087132.7	A930001C03Rik	chr19:4425458-4477447	Flox_Chow	Flox_HFD	OK	153.465	110.689	-0.471397	-0.780932	0.11785	0.371037	no	Flox_Chow	FloxCre_Chow	OK	153.465	270.337	0.816846	1.42677	0.0061	0.0514747	no	Flox_HFD	FloxCre_Chow	OK	110.689	270.337	1.28824	2.17238	0.0001
ENSMUSG00000045259.4	Klhdc9	chr1:171345669-171360798	135.71	165.06	114.817	123.57	186.719	159.551	124.143	206.908	147.53	177.02	137.26	169.753	97.9785	167.657	115.951	156.9	ENSMUSG00000045259.4	Klhdc9	chr1:171345669-171360798	Flox_Chow	Flox_HFD	OK	134.79	169.33	0.329132	0.569037	0.2597	0.565986	no	Flox_Chow	FloxCre_Chow	OK	134.79	157.891	0.228218	0.39294	0.4387	0.734404	no	Flox_HFD	FloxCre_Chow	OK	169.33	157.891	-0.100913	-0.179097	0.717
ENSMUSG00000018796.13	Acsl1	chr8:46471036-46536051	134.944	169.183	152.991	124.733	174.363	148.73	160.816	117.434	121.291	158.504	112.669	150.772	159.451	178.806	172.319	148.785	ENSMUSG00000018796.13	Acsl1	chr8:46471036-46536051	Flox_Chow	Flox_HFD	OK	145.463	150.336	0.0475389	0.0834511	0.87065	0.959284	no	Flox_Chow	FloxCre_Chow	OK	145.463	135.809	-0.0990701	-0.175236	0.72355	0.898967	no	Flox_HFD	FloxCre_Chow	OK	150.336	135.809	-0.146609	-0.265189	0.5976
ENSMUSG00000101320.1	Gm28529	chr18:6435950-6516108	125.49	422.957	81.3488	176.191	33.1148	260.843	96.8213	71.5686	176.063	251.544	118.819	328.375	59.5039	66.7145	99.8808	14.3183	ENSMUSG00000101320.1	Gm28529	chr18:6435950-6516108	Flox_Chow	Flox_HFD	OK	201.497	115.587	-0.801776	-0.967154	0.08305	0.300718	no	Flox_Chow	FloxCre_Chow	OK	201.497	218.7	0.1182	0.174546	0.76215	0.917177	no	Flox_HFD	FloxCre_Chow	OK	115.587	218.7	0.919976	1.13685	0.04305
ENSMUSG00000028229.11	Rmdn1	chr4:19575161-19708993	147.77	76.8522	112.869	79.3073	98.273	234.409	178.729	176.272	157.362	103.398	50.2611	58.4286	183.509	188.714	326.66	209.837	ENSMUSG00000028229.11	Rmdn1	chr4:19575161-19708993	Flox_Chow	Flox_HFD	OK	104.199	171.921	0.722395	1.0215	0.0449	0.209279	no	Flox_Chow	FloxCre_Chow	OK	104.199	92.3625	-0.173969	-0.227767	0.6605	0.867021	no	Flox_HFD	FloxCre_Chow	OK	171.921	92.3625	-0.896364	-1.20555	0.0221
ENSMUSG00000030122.12	Ptms	chr6:124913680-124925844	136.152	142.09	107.628	132.92	119.801	170.7	152.009	211.157	194.433	221.712	228.023	164.008	73.6412	86.4902	146.792	90.7286	ENSMUSG00000030122.12	Ptms	chr6:124913680-124925844	Flox_Chow	Flox_HFD	OK	129.698	163.416	0.3334	0.567338	0.26725	0.57323	no	Flox_Chow	FloxCre_Chow	OK	129.698	202.044	0.639516	1.09414	0.0298	0.159217	no	Flox_HFD	FloxCre_Chow	OK	163.416	202.044	0.306116	0.535485	0.2956
ENSMUSG00000024360.7	Etf1	chr18:34902784-34932007	14.3182	15.1869	1581.95	12.7185	7.61055	16.5529	7.88821	10.7778	9.43863	18.5599	19.57	606.056	7.2056	18.2185	18.5289	8.04096	ENSMUSG00000024360.7	Etf1	chr18:34902784-34932007	Flox_Chow	Flox_HFD	OK	406.043	10.7074	-5.24495	-1.35828	5e-05	0.00107245	yes	Flox_Chow	FloxCre_Chow	OK	406.043	163.406	-1.31317	-3.65095	0.22175	0.52393	no	Flox_HFD	FloxCre_Chow	OK	10.7074	163.406	3.93179	1.01504	5e-05
ENSMUSG00000096351.1	Samd11	chr4:156236009-156255338	108.592	125.193	134.02	126.039	286.418	182.7	155.502	190.59	187.816	139.234	219.828	98.9794	102.187	99.4753	95.3766	117.866	ENSMUSG00000096351.1	Samd11	chr4:156236009-156255338	Flox_Chow	Flox_HFD	OK	123.461	203.803	0.723118	1.34453	0.00775	0.061484	no	Flox_Chow	FloxCre_Chow	OK	123.461	161.464	0.387159	0.673988	0.16665	0.449982	no	Flox_HFD	FloxCre_Chow	OK	203.803	161.464	-0.335958	-0.592925	0.22205
ENSMUSG00000041180.13	Hectd2	chr19:36554667-36689479	170.763	127.254	204.654	125.976	48.1553	122.032	118.43	98.1211	277.242	137.782	198.066	115.326	163.707	175.916	147.895	134.179	ENSMUSG00000041180.13	Hectd2	chr19:36554667-36689479	Flox_Chow	Flox_HFD	OK	157.162	96.6846	-0.700893	-1.29634	0.0105	0.0774662	no	Flox_Chow	FloxCre_Chow	OK	157.162	182.104	0.212511	0.42601	0.4113	0.713755	no	Flox_HFD	FloxCre_Chow	OK	96.6846	182.104	0.913404	1.69927	0.0014
ENSMUSG00000084844.3	Hoxb3os	chr11:96323325-96354691	212.126	90.5198	153.017	199.734	138.302	93.6352	120.954	189.247	166.657	172.933	261.177	145.971	107.778	67.7774	112.587	129.088	ENSMUSG00000084844.3	Hoxb3os	chr11:96323325-96354691	Flox_Chow	Flox_HFD	OK	163.849	135.535	-0.273705	-0.432967	0.39515	0.697617	no	Flox_Chow	FloxCre_Chow	OK	163.849	186.684	0.188236	0.296926	0.55215	0.809056	no	Flox_HFD	FloxCre_Chow	OK	135.535	186.684	0.461941	0.701748	0.1628
ENSMUSG00000002109.14	Ddb2	chr2:91202908-91236982	114.352	107.484	102.021	89.6347	148.715	208.948	198.424	236.194	138.77	119.267	87.1005	100.013	180.484	166.569	172.289	178.61	ENSMUSG00000002109.14	Ddb2	chr2:91202908-91236982	Flox_Chow	Flox_HFD	OK	103.373	198.07	0.938155	1.56464	0.0023	0.0246441	yes	Flox_Chow	FloxCre_Chow	OK	103.373	111.288	0.106436	0.160157	0.74515	0.909301	no	Flox_HFD	FloxCre_Chow	OK	198.07	111.288	-0.831719	-1.33879	0.01045
ENSMUSG00000085262.1	Gm11574	chr11:97041559-97068904	112.974	207.069	133.073	128.185	170.985	142.207	114.749	182.751	98.5058	225.704	256.207	221.227	77.6659	121.506	72.6041	78.1064	ENSMUSG00000085262.1	Gm11574	chr11:97041559-97068904	Flox_Chow	Flox_HFD	OK	145.325	152.673	0.0711592	0.116803	0.811	0.938017	no	Flox_Chow	FloxCre_Chow	OK	145.325	200.411	0.463677	0.778278	0.1215	0.37779	no	Flox_HFD	FloxCre_Chow	OK	152.673	200.411	0.392518	0.644611	0.19735
ENSMUSG00000019929.15	Dcn	chr10:97479499-97518162	99.0914	117.718	103.888	214.147	59.553	120.206	141.54	229.581	115.721	135.239	100.699	144.301	168.058	208.233	166.371	211.931	ENSMUSG00000019929.15	Dcn	chr10:97479499-97518162	Flox_Chow	Flox_HFD	OK	133.711	137.72	0.0426216	0.0756895	0.88065	0.961502	no	Flox_Chow	FloxCre_Chow	OK	133.711	123.99	-0.108897	-0.196518	0.6925	0.883563	no	Flox_HFD	FloxCre_Chow	OK	137.72	123.99	-0.151519	-0.271183	0.58295
ENSMUSG00000008540.11	Mgst1	chr6:138140315-138156755	177.344	251.462	147.544	146.998	117.019	37.1076	22.9297	65.45	259.41	247.071	206.965	208.911	93.5992	119.517	136.297	93.4013	ENSMUSG00000008540.11	Mgst1	chr6:138140315-138156755	Flox_Chow	Flox_HFD	OK	180.837	60.6267	-1.57666	-1.91206	5e-05	0.00107245	yes	Flox_Chow	FloxCre_Chow	OK	180.837	230.589	0.350636	0.509526	0.28715	0.597126	no	Flox_HFD	FloxCre_Chow	OK	60.6267	230.589	1.9273	2.2902	5e-05
ENSMUSG00000064845.1	Gm26203	chr1:191717833-191784255	0	0	2327.36	0	0	0	0	0	0	0	0	0	0	0	0	0	ENSMUSG00000064845.1	Gm26203	chr1:191717833-191784255	Flox_Chow	Flox_HFD	NOTEST	581.84	0	#NAME?	0	1	1	no	Flox_Chow	FloxCre_Chow	NOTEST	581.84	0	#NAME?	0	1	1	no	Flox_HFD	FloxCre_Chow	NOTEST	0	0	0	0	1
ENSMUSG00000005983.15	1700037C18Rik	chr16:3884618-3941147	155.393	163.068	115.307	106.359	251.479	206.153	117.713	110.114	181.556	147.229	249.052	115.114	108.296	81.0872	90.4567	127.514	ENSMUSG00000005983.15	1700037C18Rik	chr16:3884618-3941147	Flox_Chow	Flox_HFD	OK	135.032	171.365	0.343771	0.625546	0.2015	0.497092	no	Flox_Chow	FloxCre_Chow	OK	135.032	173.238	0.359456	0.667044	0.179	0.467389	no	Flox_HFD	FloxCre_Chow	OK	171.365	173.238	0.0156851	0.0285218	0.9543
ENSMUSG00000057841.5	Rpl32	chr6:115774537-115808747	28.4681	147.873	106.366	155.337	188.344	142.525	101.224	158.63	39.5314	167.366	228.936	164.759	138.638	209.817	124.548	206.274	ENSMUSG00000057841.5	Rpl32	chr6:115774537-115808747	Flox_Chow	Flox_HFD	OK	109.511	147.681	0.431407	0.538181	0.282	0.591423	no	Flox_Chow	FloxCre_Chow	OK	109.511	150.148	0.45531	0.559971	0.28105	0.590585	no	Flox_HFD	FloxCre_Chow	OK	147.681	150.148	0.0239029	0.0305762	0.9525
ENSMUSG00000044405.4	Adig	chr2:158502611-158508198	89.1123	197.67	183.648	130.796	147.295	62.031	77.825	54.2233	119.528	363.136	482.732	170.189	67.6693	80.4001	40.8499	41.3936	ENSMUSG00000044405.4	Adig	chr2:158502611-158508198	Flox_Chow	Flox_HFD	OK	150.307	85.3434	-0.816557	-0.955606	0.0461	0.213021	no	Flox_Chow	FloxCre_Chow	OK	150.307	283.896	0.917454	1.3311	0.01025	0.0759543	no	Flox_HFD	FloxCre_Chow	OK	85.3434	283.896	1.73401	2.12453	0.0002
ENSMUSG00000059518.14	Znhit1	chr5:136982163-136996648	222.255	158.509	106.274	78.3675	31.5696	242.72	201.26	198.026	175.434	150.233	79.4299	102.695	198.979	128.486	147.197	85.9247	ENSMUSG00000059518.14	Znhit1	chr5:136982163-136996648	Flox_Chow	Flox_HFD	OK	141.352	168.394	0.252553	0.351823	0.4912	0.773863	no	Flox_Chow	FloxCre_Chow	OK	141.352	126.948	-0.15505	-0.21256	0.671	0.872648	no	Flox_HFD	FloxCre_Chow	OK	168.394	126.948	-0.407603	-0.544315	0.30245
ENSMUSG00000042105.18	Inpp5f	chr7:128611359-128696425	136.45	97.9213	120.653	89.4128	176.559	183.273	138.714	164.276	176.224	123.347	209.707	68.8864	148.981	123.581	179.791	163.867	ENSMUSG00000042105.18	Inpp5f	chr7:128611359-128696425	Flox_Chow	Flox_HFD	OK	111.109	165.706	0.576647	1.09983	0.0298	0.159217	no	Flox_Chow	FloxCre_Chow	OK	111.109	144.541	0.379505	0.713394	0.15995	0.44046	no	Flox_HFD	FloxCre_Chow	OK	165.706	144.541	-0.197143	-0.378145	0.4562
ENSMUSG00000087611.1	4930458D05Rik	chr5:100840796-100899102	186.741	307.083	150.903	248.637	4.80292	73.0708	108.208	96.2595	297.239	221.445	36.9094	188.643	103.067	82.6281	79.8503	83.5047	ENSMUSG00000087611.1	4930458D05Rik	chr5:100840796-100899102	Flox_Chow	Flox_HFD	OK	223.341	70.5852	-1.66181	-2.7968	5e-05	0.00107245	yes	Flox_Chow	FloxCre_Chow	OK	223.341	186.059	-0.263488	-0.484412	0.35105	0.660816	no	Flox_HFD	FloxCre_Chow	OK	70.5852	186.059	1.39832	2.28877	5e-05
ENSMUSG00000097277.7	2900076A07Rik	chr7:81523562-81532521	194.271	94.5263	95.9545	237.701	234.352	92.1918	123.037	134.376	233.876	125.685	201.952	97.8577	125.824	66.4406	111.718	98.2298	ENSMUSG00000097277.7	2900076A07Rik	chr7:81523562-81532521	Flox_Chow	Flox_HFD	OK	155.613	145.989	-0.0921048	-0.09789	0.84535	0.951454	no	Flox_Chow	FloxCre_Chow	OK	155.613	164.843	0.0831255	0.091486	0.8552	0.954655	no	Flox_HFD	FloxCre_Chow	OK	145.989	164.843	0.17523	0.190123	0.71015
ENSMUSG00000001323.17	Srr	chr11:74898077-75164448	143.092	126.784	125.123	128.041	182.751	174.041	160.135	157.034	144.857	143.806	136.222	117.383	143.496	128.811	123.213	131.375	ENSMUSG00000001323.17	Srr	chr11:74898077-75164448	Flox_Chow	Flox_HFD	OK	130.76	168.49	0.365747	0.536	0.282	0.591423	no	Flox_Chow	FloxCre_Chow	OK	130.76	135.567	0.052082	0.0701041	0.89095	0.963833	no	Flox_HFD	FloxCre_Chow	OK	168.49	135.567	-0.313665	-0.433749	0.3876
ENSMUSG00000030967.14	Zranb1	chr7:130162450-133123367	156.628	96.1331	126.551	96.2376	189.209	154.684	152.813	153.993	224.327	100.608	160.819	86.4862	122.424	114.387	176.36	152.081	ENSMUSG00000030967.14	Zranb1	chr7:130162450-133123367	Flox_Chow	Flox_HFD	OK	118.887	162.675	0.452397	0.669623	0.1819	0.470483	no	Flox_Chow	FloxCre_Chow	OK	118.887	143.06	0.267027	0.380078	0.46065	0.74935	no	Flox_HFD	FloxCre_Chow	OK	162.675	143.06	-0.185369	-0.270014	0.595
ENSMUSG00000101711.1	Gm28306	chr1:34436669-34449356	137.506	212.876	150.401	158.027	143.974	135.685	86.6232	216.533	62.949	208.763	181.241	174.431	106.351	96.2101	65.811	123.747	ENSMUSG00000101711.1	Gm28306	chr1:34436669-34449356	Flox_Chow	Flox_HFD	OK	164.702	145.704	-0.176823	-0.226872	0.6493	0.861425	no	Flox_Chow	FloxCre_Chow	OK	164.702	156.846	-0.0705124	-0.089775	0.85545	0.954753	no	Flox_HFD	FloxCre_Chow	OK	145.704	156.846	0.10631	0.130963	0.7916
ENSMUSG00000107577.1	Gm44103	chr6:116208037-116264095	128.756	100.602	110.652	97.9552	184.824	170.13	133.195	120.58	198.057	109.337	289.156	113.06	114.401	102.572	163.687	123.375	ENSMUSG00000107577.1	Gm44103	chr6:116208037-116264095	Flox_Chow	Flox_HFD	OK	109.491	152.182	0.474988	0.886563	0.0766	0.287512	no	Flox_Chow	FloxCre_Chow	OK	109.491	177.403	0.696215	1.30458	0.011	0.0800537	no	Flox_HFD	FloxCre_Chow	OK	152.182	177.403	0.221227	0.413095	0.40975
ENSMUSG00000037982.16	Gm9725	chr8:80980732-81038584	170.853	210.675	163.831	155.616	9.02292	160.618	187.028	129.727	191.173	174.519	15.1103	158.947	118.278	142.958	147.623	119.906	ENSMUSG00000037982.16	Gm9725	chr8:80980732-81038584	Flox_Chow	Flox_HFD	OK	175.244	121.599	-0.527229	-0.796332	0.1377	0.405798	no	Flox_Chow	FloxCre_Chow	OK	175.244	134.937	-0.377072	-0.611932	0.2542	0.55979	no	Flox_HFD	FloxCre_Chow	OK	121.599	134.937	0.150157	0.205983	0.7206
ENSMUSG00000084235.2	Gm15421	chr5:22486488-22550375	126.178	38.0192	146.538	189.227	177.267	154.495	135.231	170.435	132	107.879	220.587	36.8881	144.058	211.009	156.722	102.454	ENSMUSG00000084235.2	Gm15421	chr5:22486488-22550375	Flox_Chow	Flox_HFD	OK	124.991	159.357	0.35044	0.349179	0.4346	0.73138	no	Flox_Chow	FloxCre_Chow	OK	124.991	124.338	-0.00754832	-0.00743108	0.9842	0.991393	no	Flox_HFD	FloxCre_Chow	OK	159.357	124.338	-0.357988	-0.395494	0.4261
ENSMUSG00000035048.13	Anapc13	chr9:102586577-102634425	87.7035	147.87	122.018	203.457	111.816	112.04	153.275	80.843	60.1443	229.583	368.615	148.395	82.737	180.295	97.0184	62.3626	ENSMUSG00000035048.13	Anapc13	chr9:102586577-102634425	Flox_Chow	Flox_HFD	OK	140.262	114.493	-0.29286	-0.332645	0.4797	0.763804	no	Flox_Chow	FloxCre_Chow	OK	140.262	201.684	0.523974	0.590906	0.2396	0.545825	no	Flox_HFD	FloxCre_Chow	OK	114.493	201.684	0.816835	0.930621	0.06955
ENSMUSG00000037747.9	Phyhipl	chr10:70440667-70599291	145.436	103.073	134.474	91.6138	167.799	135.541	152.527	132.933	219.961	122.744	181.193	101.9	110.898	100.648	166.637	157.741	ENSMUSG00000037747.9	Phyhipl	chr10:70440667-70599291	Flox_Chow	Flox_HFD	OK	118.649	147.2	0.311072	0.602241	0.2209	0.52318	no	Flox_Chow	FloxCre_Chow	OK	118.649	156.449	0.398994	0.781096	0.12215	0.378514	no	Flox_HFD	FloxCre_Chow	OK	147.2	156.449	0.087922	0.173345	0.7266
ENSMUSG00000020323.14	Prss57	chr10:79777271-79790961	139.1	108.365	148.185	132.747	181.811	101.022	118.01	161.48	148.667	190.989	205.043	215.196	106.828	92.3714	73.2527	96.2817	ENSMUSG00000020323.14	Prss57	chr10:79777271-79790961	Flox_Chow	Flox_HFD	OK	132.099	140.581	0.0897779	0.16864	0.7282	0.901447	no	Flox_Chow	FloxCre_Chow	OK	132.099	189.974	0.524179	0.990699	0.04505	0.209564	no	Flox_HFD	FloxCre_Chow	OK	140.581	189.974	0.434401	0.822234	0.0961
ENSMUSG00000084067.3	Gm14269	chr2:170463513-170463819	152.829	187.746	71.79	187.176	95.4471	59.1403	178.704	60.0627	216.575	90.8251	171.61	81.6284	184.073	188.498	137.65	151.177	ENSMUSG00000084067.3	Gm14269	chr2:170463513-170463819	Flox_Chow	Flox_HFD	OK	149.885	98.3386	-0.60803	-0.58686	0.24525	0.550879	no	Flox_Chow	FloxCre_Chow	OK	149.885	140.16	-0.0967896	-0.101088	0.84475	0.951202	no	Flox_HFD	FloxCre_Chow	OK	98.3386	140.16	0.51124	0.512215	0.3445
ENSMUSG00000055093.10	Gm8430	chr6:122453100-122486505	110.314	95.4064	90.3234	124.918	197.692	94.9573	128.483	142.549	80.864	202.05	210.529	90.2019	118.144	274.878	119.138	130	ENSMUSG00000055093.10	Gm8430	chr6:122453100-122486505	Flox_Chow	Flox_HFD	OK	105.24	140.921	0.421194	0.54405	0.2692	0.576257	no	Flox_Chow	FloxCre_Chow	OK	105.24	145.911	0.471402	0.623704	0.2208	0.52318	no	Flox_HFD	FloxCre_Chow	OK	140.921	145.911	0.0502081	0.0678301	0.891
ENSMUSG00000036502.14	Tmem255a	chrX:38189792-38252439	130.972	97.4516	125.691	140.108	145.185	127.041	113.485	159.921	198.879	122.654	204.787	102.818	165.916	145.888	109.129	109.963	ENSMUSG00000036502.14	Tmem255a	chrX:38189792-38252439	Flox_Chow	Flox_HFD	OK	123.556	136.408	0.142769	0.25098	0.61665	0.845788	no	Flox_Chow	FloxCre_Chow	OK	123.556	157.285	0.348216	0.621045	0.2167	0.517702	no	Flox_HFD	FloxCre_Chow	OK	136.408	157.285	0.205447	0.364163	0.47105
ENSMUSG00000068823.10	Csde1	chr3:103020425-103058186	137.775	164.412	181.963	171.798	103.991	111.44	151.857	92.68	127.355	143.441	157.319	143.291	117.701	137.272	131.506	111.5	ENSMUSG00000068823.10	Csde1	chr3:103020425-103058186	Flox_Chow	Flox_HFD	OK	163.987	114.992	-0.512047	-0.99913	0.0465	0.214365	no	Flox_Chow	FloxCre_Chow	OK	163.987	142.852	-0.199063	-0.381898	0.443	0.73825	no	Flox_HFD	FloxCre_Chow	OK	114.992	142.852	0.312983	0.602074	0.23075
ENSMUSG00000051855.15	Mest	chr6:30733505-30896739	124.011	140.836	130.985	126.383	207.862	129.283	180.197	160.328	123.189	100.064	164.995	116.748	118.555	135.32	89.6402	130.255	ENSMUSG00000051855.15	Mest	chr6:30733505-30896739	Flox_Chow	Flox_HFD	OK	130.554	169.417	0.375939	0.0983977	0.7368	0.905006	no	Flox_Chow	FloxCre_Chow	OK	130.554	126.249	-0.0483724	-0.0176426	0.97025	0.985147	no	Flox_HFD	FloxCre_Chow	OK	169.417	126.249	-0.424311	-0.112884	0.73675
ENSMUSG00000054013.5	Tmem179	chr12:112500183-112511160	189.451	77.3226	79.0205	121.987	69.3697	159.459	244.021	77.6717	451.531	152.195	47.2912	84.9352	126.5	57.3342	133.796	106.334	ENSMUSG00000054013.5	Tmem179	chr12:112500183-112511160	Flox_Chow	Flox_HFD	OK	116.945	137.63	0.234963	0.394328	0.4098	0.712409	no	Flox_Chow	FloxCre_Chow	OK	116.945	183.988	0.653779	1.04646	0.0367	0.183531	no	Flox_HFD	FloxCre_Chow	OK	137.63	183.988	0.418816	0.64744	0.18845
ENSMUSG00000095913.1	Gm21844	chr19:4784292-4811634	169.208	120.348	119.981	84.9608	188.384	173.588	139.271	240.028	97.1486	129.358	113.066	143.47	108.869	85.8523	130.488	115.089	ENSMUSG00000095913.1	Gm21844	chr19:4784292-4811634	Flox_Chow	Flox_HFD	OK	123.624	185.318	0.58404	0.839765	0.09645	0.329517	no	Flox_Chow	FloxCre_Chow	OK	123.624	120.76	-0.0338135	-0.0445914	0.9301	0.9733	no	Flox_HFD	FloxCre_Chow	OK	185.318	120.76	-0.617854	-0.872564	0.08995
ENSMUSG00000025934.15	Gsta3	chr1:21240588-21271593	97.3436	367.53	151.09	193.544	16.7219	60.789	26.0698	55.5303	111.598	251.509	392.669	193.836	41.1089	98.9071	28.0108	65.8424	ENSMUSG00000025934.15	Gsta3	chr1:21240588-21271593	Flox_Chow	Flox_HFD	OK	202.377	39.7778	-2.34701	-3.21653	5e-05	0.00107245	yes	Flox_Chow	FloxCre_Chow	OK	202.377	237.403	0.230295	0.384807	0.45355	0.744266	no	Flox_HFD	FloxCre_Chow	OK	39.7778	237.403	2.5773	3.57847	5e-05
ENSMUSG00000034799.16	Unc13a	chr8:71611023-71671757	77.876	77.9392	61.763	77.0794	299.091	214.539	151.626	231.059	75.5946	110.82	124.685	72.5018	130.19	158.047	124.03	159.482	ENSMUSG00000034799.16	Unc13a	chr8:71611023-71671757	Flox_Chow	Flox_HFD	OK	73.6644	224.079	1.60497	3.19459	5e-05	0.00107245	yes	Flox_Chow	FloxCre_Chow	OK	73.6644	95.9005	0.38057	0.744072	0.13355	0.398152	no	Flox_HFD	FloxCre_Chow	OK	224.079	95.9005	-1.2244	-2.3569	5e-05
ENSMUSG00000098711.1	Gm28030	chr5:100420841-100429535	0	857.701	0	238.643	0	0	0	0	0	0	224.996	0	314.268	0	509.575	0	ENSMUSG00000098711.1	Gm28030	chr5:100420841-100429535	Flox_Chow	Flox_HFD	OK	274.086	0	#NAME?	#NAME?	0.14305	0.414227	no	Flox_Chow	FloxCre_Chow	OK	274.086	56.2489	-2.28473	-2.66693	0.35285	0.662408	no	Flox_HFD	FloxCre_Chow	NOTEST	0	56.2489	inf	0	1
ENSMUSG00000087109.1	4930474H06Rik	chr12:71309883-71321660	224.401	87.5046	82.6547	138.75	42.3843	162.436	105.194	192.121	290.93	111.387	62.2157	139.47	88.8155	115.827	155.507	141.136	ENSMUSG00000087109.1	4930474H06Rik	chr12:71309883-71321660	Flox_Chow	Flox_HFD	OK	133.328	125.534	-0.0869002	-0.142835	0.7786	0.924524	no	Flox_Chow	FloxCre_Chow	OK	133.328	151.001	0.17958	0.281931	0.571	0.819575	no	Flox_HFD	FloxCre_Chow	OK	125.534	151.001	0.26648	0.435445	0.3987
ENSMUSG00000097033.1	Gm26819	chr13:69809881-69816094	117.215	143.143	123.168	117.542	158.281	154.106	115.77	154.169	130.547	133.969	219.593	109.421	116.887	122.878	110.714	111.898	ENSMUSG00000097033.1	Gm26819	chr13:69809881-69816094	Flox_Chow	Flox_HFD	OK	125.267	145.581	0.216823	0.436832	0.37595	0.680332	no	Flox_Chow	FloxCre_Chow	OK	125.267	148.382	0.244316	0.472697	0.33075	0.641436	no	Flox_HFD	FloxCre_Chow	OK	145.581	148.382	0.0274931	0.0533668	0.91385
ENSMUSG00000085962.8	Gm16984	chr13:34963981-34994144	142.746	149.381	166.531	120.429	72.3708	127.869	128.611	139.119	229.409	142.431	115.841	154.283	101.703	119.198	107.459	119.829	ENSMUSG00000085962.8	Gm16984	chr13:34963981-34994144	Flox_Chow	Flox_HFD	OK	144.772	116.993	-0.307363	-0.433242	0.39305	0.696009	no	Flox_Chow	FloxCre_Chow	OK	144.772	160.491	0.148714	0.214313	0.6742	0.874688	no	Flox_HFD	FloxCre_Chow	OK	116.993	160.491	0.456077	0.649348	0.20505
ENSMUSG00000105203.1	4933428P19Rik	chr10:62538625-62579069	168.18	322.06	130.133	182.568	16.7531	109.212	87.4468	102.239	199.705	145.18	64.8739	239.145	72.2132	89.0417	150.152	58.0045	ENSMUSG00000105203.1	4933428P19Rik	chr10:62538625-62579069	Flox_Chow	Flox_HFD	OK	200.735	78.9129	-1.34696	-1.92329	0.003	0.0301971	yes	Flox_Chow	FloxCre_Chow	OK	200.735	162.226	-0.307289	-0.549308	0.30375	0.614216	no	Flox_HFD	FloxCre_Chow	OK	78.9129	162.226	1.03967	1.47555	0.0124
ENSMUSG00000026864.13	Hspa5	chr2:34771969-34777547	110.13	105.341	129.804	114.338	106.975	132.3	132.547	128.087	92.7642	106.081	156.308	123.984	160.251	219.065	159.188	156.73	ENSMUSG00000026864.13	Hspa5	chr2:34771969-34777547	Flox_Chow	Flox_HFD	OK	114.903	124.977	0.121247	0.232182	0.6341	0.855585	no	Flox_Chow	FloxCre_Chow	OK	114.903	119.784	0.0600206	0.113973	0.8196	0.940753	no	Flox_HFD	FloxCre_Chow	OK	124.977	119.784	-0.0612266	-0.116932	0.8113
ENSMUSG00000090608.1	Gm17200	chr9:123635387-123851899	174.134	153.338	155.712	136.953	140.789	112.94	158.01	149.558	128.298	123.514	102.187	128.146	146.956	124.753	93.7074	103.011	ENSMUSG00000090608.1	Gm17200	chr9:123635387-123851899	Flox_Chow	Flox_HFD	OK	155.034	140.324	-0.143823	-0.252511	0.61005	0.842485	no	Flox_Chow	FloxCre_Chow	OK	155.034	120.536	-0.363119	-0.631066	0.2073	0.505377	no	Flox_HFD	FloxCre_Chow	OK	140.324	120.536	-0.219296	-0.373479	0.45065
ENSMUSG00000073411.11	H2-D1	chr17:35262729-35267499	109.727	163.687	63.987	126.472	125.739	151.286	137.694	155.661	94.1092	118.365	88.9944	106.038	168.182	198.028	159.013	163.791	ENSMUSG00000073411.11	H2-D1	chr17:35262729-35267499	Flox_Chow	Flox_HFD	OK	115.968	142.595	0.298197	0.56101	0.266	0.572315	no	Flox_Chow	FloxCre_Chow	OK	115.968	101.877	-0.186905	-0.3485	0.49165	0.774055	no	Flox_HFD	FloxCre_Chow	OK	142.595	101.877	-0.485102	-0.907193	0.07905
ENSMUSG00000097322.7	A530083I20Rik	chr9:122885079-122903184	218.314	187.011	197.657	127.568	42.6049	129.607	94.4044	147.392	252.233	167.293	68.4399	178.981	81.9359	67.0339	82.783	82.6571	ENSMUSG00000097322.7	A530083I20Rik	chr9:122885079-122903184	Flox_Chow	Flox_HFD	OK	182.637	103.502	-0.81932	-1.33522	0.00985	0.0737781	no	Flox_Chow	FloxCre_Chow	OK	182.637	166.737	-0.131411	-0.22059	0.64825	0.860812	no	Flox_HFD	FloxCre_Chow	OK	103.502	166.737	0.687909	1.06996	0.03445
ENSMUSG00000036781.13	Rps27l	chr9:66946085-66949514	142.474	71.0891	158.895	58.6194	117.68	68.4012	87.9436	128.827	85.7408	173.945	185.476	229.413	96.2978	194.107	182.709	143.06	ENSMUSG00000036781.13	Rps27l	chr9:66946085-66949514	Flox_Chow	Flox_HFD	OK	107.769	100.713	-0.0976967	-0.116777	0.80725	0.936388	no	Flox_Chow	FloxCre_Chow	OK	107.769	168.644	0.646034	0.829004	0.09295	0.322036	no	Flox_HFD	FloxCre_Chow	OK	100.713	168.644	0.74373	0.935244	0.05075
ENSMUSG00000026771.14	Spopl	chr2:23506219-23572104	133.973	125.687	150.914	118.755	79.5828	136.014	200.373	115.311	172.57	94.3774	100.59	116.128	171.941	114.338	178.836	112.941	ENSMUSG00000026771.14	Spopl	chr2:23506219-23572104	Flox_Chow	Flox_HFD	OK	132.332	132.82	0.00530625	0.0106143	0.98465	0.991455	no	Flox_Chow	FloxCre_Chow	OK	132.332	120.916	-0.130158	-0.257776	0.6132	0.844394	no	Flox_HFD	FloxCre_Chow	OK	132.82	120.916	-0.135464	-0.272681	0.59835
ENSMUSG00000105362.1	Gm43474	chr5:127595663-127617765	63.4813	540.798	87.2037	198.895	8.41595	159.461	82.6677	91.8075	108.785	67.4156	33.204	218.077	91.9795	87.568	216.622	58.6792	ENSMUSG00000105362.1	Gm43474	chr5:127595663-127617765	Flox_Chow	Flox_HFD	OK	222.594	85.5881	-1.37894	-1.76128	0.0092	0.0699307	no	Flox_Chow	FloxCre_Chow	OK	222.594	106.87	-1.05856	-1.52515	0.01065	0.0782792	no	Flox_HFD	FloxCre_Chow	OK	85.5881	106.87	0.320378	0.373126	0.51045
ENSMUSG00000020888.16	Dvl2	chr11:70000594-70015408	121.723	203.872	107.581	139.812	195.406	121.955	107.129	95.9025	128.188	200.917	200.534	137.485	102.151	105.708	58.0367	82.7099	ENSMUSG00000020888.16	Dvl2	chr11:70000594-70015408	Flox_Chow	Flox_HFD	OK	143.247	130.098	-0.138908	-0.268896	0.58895	0.830358	no	Flox_Chow	FloxCre_Chow	OK	143.247	166.781	0.219445	0.417208	0.4083	0.710954	no	Flox_HFD	FloxCre_Chow	OK	130.098	166.781	0.358353	0.660388	0.18355
ENSMUSG00000032182.14	Yipf2	chr9:21546893-21595970	146.699	145.003	134.665	115.262	220.286	84.5759	126.569	114.618	231.389	141.449	227.183	128.592	56.1018	60.8591	78.6903	94.0308	ENSMUSG00000032182.14	Yipf2	chr9:21546893-21595970	Flox_Chow	Flox_HFD	OK	135.407	136.512	0.011722	0.0123329	0.97935	0.988399	no	Flox_Chow	FloxCre_Chow	OK	135.407	182.153	0.427845	0.454915	0.36155	0.668632	no	Flox_HFD	FloxCre_Chow	OK	136.512	182.153	0.416123	0.410145	0.42045
ENSMUSG00000106025.1	Gm42940	chr3:116562977-116630984	114.941	116.618	133.708	113.326	131.618	112.748	205.566	145.699	117.459	121.649	159.442	116.273	151.63	108.673	142.194	112.659	ENSMUSG00000106025.1	Gm42940	chr3:116562977-116630984	Flox_Chow	Flox_HFD	OK	119.648	148.908	0.315618	0.427809	0.39625	0.698739	no	Flox_Chow	FloxCre_Chow	OK	119.648	128.706	0.10528	0.141701	0.77765	0.924124	no	Flox_HFD	FloxCre_Chow	OK	148.908	128.706	-0.210338	-0.287016	0.57405
ENSMUSG00000025809.15	Itgb1	chr8:128685653-128733200	130.69	104.716	174.483	124.049	77.3791	134.566	167.162	100.568	150.56	96.0789	76.9506	119.128	157.002	133.632	210.136	143.655	ENSMUSG00000025809.15	Itgb1	chr8:128685653-128733200	Flox_Chow	Flox_HFD	OK	133.484	119.919	-0.154611	-0.305683	0.5487	0.80721	no	Flox_Chow	FloxCre_Chow	OK	133.484	110.679	-0.270286	-0.515962	0.3048	0.615246	no	Flox_HFD	FloxCre_Chow	OK	119.919	110.679	-0.115675	-0.222981	0.66095
ENSMUSG00000015837.15	Sqstm1	chr11:50174848-50210827	71.753	107.071	103.205	135.443	154.565	155.27	107.544	182.321	136.788	133.791	175.818	124.455	118.949	156.678	104.124	131.743	ENSMUSG00000015837.15	Sqstm1	chr11:50174848-50210827	Flox_Chow	Flox_HFD	OK	104.368	149.925	0.522565	0.92747	0.06395	0.259607	no	Flox_Chow	FloxCre_Chow	OK	104.368	142.713	0.45144	0.801315	0.10615	0.349693	no	Flox_HFD	FloxCre_Chow	OK	149.925	142.713	-0.0711243	-0.128385	0.79685
ENSMUSG00000003429.11	Rps11	chr7:45121916-45124439	104.365	140.927	76.1679	71.2071	273.25	119.229	131.4	211.559	49.251	67.3731	168.026	119.636	126.182	163.291	83.4492	190.965	ENSMUSG00000003429.11	Rps11	chr7:45121916-45124439	Flox_Chow	Flox_HFD	OK	98.167	183.859	0.905293	1.19526	0.02045	0.123464	no	Flox_Chow	FloxCre_Chow	OK	98.167	101.072	0.0420678	0.052171	0.9166	0.971047	no	Flox_HFD	FloxCre_Chow	OK	183.859	101.072	-0.863225	-1.14381	0.02645
ENSMUSG00000041488.16	Stx3	chr19:11775117-11818942	97.9877	180.433	116.417	129.265	109.737	169.497	125.165	169.603	145.928	112.403	161.52	117.77	129.234	112.861	104.571	101.565	ENSMUSG00000041488.16	Stx3	chr19:11775117-11818942	Flox_Chow	Flox_HFD	OK	131.026	143.5	0.131204	0.240938	0.6158	0.845507	no	Flox_Chow	FloxCre_Chow	OK	131.026	134.405	0.0367371	0.068531	0.88765	0.963543	no	Flox_HFD	FloxCre_Chow	OK	143.5	134.405	-0.0944669	-0.176067	0.71445
ENSMUSG00000032249.14	Anp32a	chr9:62341328-62378812	102.106	132.609	114.072	100.491	91.467	160.42	97.5005	145.874	127.341	156.741	305.11	100.574	98.9825	147.383	107.725	95.4624	ENSMUSG00000032249.14	Anp32a	chr9:62341328-62378812	Flox_Chow	Flox_HFD	OK	112.32	123.815	0.14058	0.202453	0.68375	0.878577	no	Flox_Chow	FloxCre_Chow	OK	112.32	172.442	0.618498	1.00257	0.05495	0.236586	no	Flox_HFD	FloxCre_Chow	OK	123.815	172.442	0.477918	0.695234	0.187
ENSMUSG00000024646.13	Cyb5a	chr18:84851337-84880401	124.206	389.656	107.803	171.112	118.607	34.3442	49.9044	79.7663	71.336	186.102	244.17	193.925	79.8277	63.5944	46.9561	114.485	ENSMUSG00000024646.13	Cyb5a	chr18:84851337-84880401	Flox_Chow	Flox_HFD	OK	198.194	70.6555	-1.48804	-2.05832	0.0002	0.00354264	yes	Flox_Chow	FloxCre_Chow	OK	198.194	173.883	-0.188797	-0.270033	0.6013	0.836995	no	Flox_HFD	FloxCre_Chow	OK	70.6555	173.883	1.29925	1.73008	0.0006
ENSMUSG00000097595.2	1500002F19Rik	chr7:130162450-133123367	44.793	227.033	144.345	221.75	10.4041	132.105	202.356	71.9047	20.5369	122.29	96.3272	56.6951	97.6325	231.72	236	154.075	ENSMUSG00000097595.2	1500002F19Rik	chr7:130162450-133123367	Flox_Chow	Flox_HFD	OK	159.48	104.193	-0.614127	-0.189938	0.80125	0.935656	no	Flox_Chow	FloxCre_Chow	OK	159.48	73.9622	-1.10852	-0.298355	0.6347	0.855585	no	Flox_HFD	FloxCre_Chow	OK	104.193	73.9622	-0.494391	-0.123925	0.8072
ENSMUSG00000039873.4	Neurl2	chr2:164830731-164857711	148.37	185.628	109.226	102.041	40.7572	119.451	64.0271	211.641	149.439	229.477	13.4843	178.542	113.623	109.199	116.984	168	ENSMUSG00000039873.4	Neurl2	chr2:164830731-164857711	Flox_Chow	Flox_HFD	OK	136.317	108.969	-0.323043	-0.127846	0.77705	0.923985	no	Flox_Chow	FloxCre_Chow	OK	136.317	142.736	0.0663862	0.0330596	0.94635	0.977627	no	Flox_HFD	FloxCre_Chow	OK	108.969	142.736	0.389429	0.136267	0.79505
ENSMUSG00000079523.8	Tmsb10	chr6:72957346-72958748	27.6076	68.352	54.3778	56.9529	258.254	149.786	147.82	320.445	59.1383	49.2372	99.9769	75.1	108.257	225.422	134.834	215.377	ENSMUSG00000079523.8	Tmsb10	chr6:72957346-72958748	Flox_Chow	Flox_HFD	OK	51.8226	219.076	2.07978	2.21448	5e-05	0.00107245	yes	Flox_Chow	FloxCre_Chow	OK	51.8226	70.8631	0.451455	0.422147	0.3153	0.625031	no	Flox_HFD	FloxCre_Chow	OK	219.076	70.8631	-1.62833	-1.90979	5e-05
ENSMUSG00000050708.16	Ftl1	chr7:45457943-45460300	48.5887	164.818	53.7185	115.172	191.672	163.017	81.5008	260.293	83.3884	69.6432	73.6465	126.769	136.153	207.603	130.77	141.022	ENSMUSG00000050708.16	Ftl1	chr7:45457943-45460300	Flox_Chow	Flox_HFD	OK	95.5741	174.121	0.865395	0.0574268	0.41555	0.716912	no	Flox_Chow	FloxCre_Chow	OK	95.5741	88.3618	-0.113196	-0.00914769	0.9121	0.971047	no	Flox_HFD	FloxCre_Chow	OK	174.121	88.3618	-0.978591	-0.0654682	0.3782
ENSMUSG00000028111.4	Ctsk	chr3:95499255-95509362	0	12.315	7.49117	35.7403	101.445	246.448	166.373	275.062	9.04211	14.008	12.3286	11.2659	336.19	382.759	254.378	178.851	ENSMUSG00000028111.4	Ctsk	chr3:95499255-95509362	Flox_Chow	Flox_HFD	OK	13.8866	197.332	3.82886	4.60228	5e-05	0.00107245	yes	Flox_Chow	FloxCre_Chow	NOTEST	13.8866	11.6611	-0.251985	0	1	1	no	Flox_HFD	FloxCre_Chow	OK	197.332	11.6611	-4.08084	-4.66268	5e-05
ENSMUSG00000078350.11	Smim1	chr4:154011730-154026230	155.647	142.25	98.1728	80.8671	181.552	123.055	113.703	124.747	170.265	169.953	190.365	135.945	95.9827	68.0194	87.7525	99.9339	ENSMUSG00000078350.11	Smim1	chr4:154011730-154026230	Flox_Chow	Flox_HFD	OK	119.234	135.764	0.187303	0.262728	0.5575	0.812155	no	Flox_Chow	FloxCre_Chow	OK	119.234	166.632	0.482866	0.650049	0.1421	0.412692	no	Flox_HFD	FloxCre_Chow	OK	135.764	166.632	0.295563	0.408725	0.34885
ENSMUSG00000038393.14	Txnip	chr3:96555787-96566801	138.631	155.44	155.417	146.056	50.4898	105.218	98.3135	91.2179	122.34	188.901	61.8161	241.322	118.726	132.793	107.935	122.553	ENSMUSG00000038393.14	Txnip	chr3:96555787-96566801	Flox_Chow	Flox_HFD	OK	148.886	86.3097	-0.786613	-0.22635	0.4971	0.778583	no	Flox_Chow	FloxCre_Chow	OK	148.886	153.595	0.0449202	0.0132932	0.9668	0.983982	no	Flox_HFD	FloxCre_Chow	OK	86.3097	153.595	0.831533	0.234125	0.5069
ENSMUSG00000101555.1	Gm28731	chr9:69988399-70008317	102.999	133.174	97.2572	131.789	29.4646	172.974	176.583	123.348	155.927	133.622	74.3895	168.849	122.227	139.533	176.761	97.3427	ENSMUSG00000101555.1	Gm28731	chr9:69988399-70008317	Flox_Chow	Flox_HFD	OK	116.305	125.592	0.110841	0.149886	0.7683	0.920616	no	Flox_Chow	FloxCre_Chow	OK	116.305	133.197	0.195652	0.297519	0.55365	0.810093	no	Flox_HFD	FloxCre_Chow	OK	125.592	133.197	0.0848113	0.117191	0.8201
ENSMUSG00000069920.10	B3gnt9	chr8:105225144-105255153	77.3952	200.688	89.0453	129.995	144.191	98.7123	61.8961	159.335	104.664	231.602	233.251	178.305	73.342	96.8313	55.145	87.3024	ENSMUSG00000069920.10	B3gnt9	chr8:105225144-105255153	Flox_Chow	Flox_HFD	OK	124.281	116.034	-0.0990604	-0.145873	0.7779	0.924124	no	Flox_Chow	FloxCre_Chow	OK	124.281	186.955	0.589093	0.894284	0.0815	0.297572	no	Flox_HFD	FloxCre_Chow	OK	116.034	186.955	0.688153	1.02241	0.0449
ENSMUSG00000030706.17	Mrpl48	chr7:100545750-100641268	164.484	165.119	150.944	166.165	26.173	126.39	176.91	73.8595	224.407	132.086	23.0479	131.074	83.9222	94.0869	224.528	51.8827	ENSMUSG00000030706.17	Mrpl48	chr7:100545750-100641268	Flox_Chow	Flox_HFD	OK	161.678	100.833	-0.681156	-0.916816	0.08745	0.310363	no	Flox_Chow	FloxCre_Chow	OK	161.678	127.654	-0.340889	-0.441233	0.3894	0.692351	no	Flox_HFD	FloxCre_Chow	OK	100.833	127.654	0.340268	0.401082	0.4661
ENSMUSG00000082908.4	Gm13736	chr2:87526144-87526397	147.572	58.5782	184.518	47.9735	196.982	30.9079	302.59	84.1902	125.263	30.5838	281.036	51.1548	88.5565	143.064	60.6048	179.723	ENSMUSG00000082908.4	Gm13736	chr2:87526144-87526397	Flox_Chow	Flox_HFD	OK	109.66	153.668	0.486771	0.408617	0.41725	0.718366	no	Flox_Chow	FloxCre_Chow	OK	109.66	122.009	0.153948	0.123825	0.80645	0.936387	no	Flox_HFD	FloxCre_Chow	OK	153.668	122.009	-0.332823	-0.284963	0.5896
ENSMUSG00000097517.1	Gm26695	chr17:23556768-23564226	126.94	124.739	158.295	97.0655	91.3918	97.6887	104.021	125.432	231.73	162.428	150.369	158.827	52.4337	69.6492	149.94	108.615	ENSMUSG00000097517.1	Gm26695	chr17:23556768-23564226	Flox_Chow	Flox_HFD	OK	126.76	104.633	-0.276757	-0.457411	0.3501	0.66047	no	Flox_Chow	FloxCre_Chow	OK	126.76	175.838	0.472151	0.803016	0.0985	0.333909	no	Flox_HFD	FloxCre_Chow	OK	104.633	175.838	0.748908	1.25895	0.01135
ENSMUSG00000063229.15	Ldha	chr7:46845838-46855627	124.662	146.267	103.472	135.95	114.166	93.062	106.296	87.8316	79.2457	232.638	125.077	143.257	124.495	189.874	113.112	88.2038	ENSMUSG00000063229.15	Ldha	chr7:46845838-46855627	Flox_Chow	Flox_HFD	OK	127.588	100.339	-0.346607	-0.567146	0.23795	0.54475	no	Flox_Chow	FloxCre_Chow	OK	127.588	145.055	0.185106	0.307858	0.5322	0.798774	no	Flox_HFD	FloxCre_Chow	OK	100.339	145.055	0.531714	0.900787	0.0657
ENSMUSG00000073436.11	Eme2	chr17:24886642-24895087	102.097	97.4517	81.2426	100.906	176.756	154.497	149.507	164.978	119.678	135.046	187.081	107.504	88.1139	115.116	100.446	118.862	ENSMUSG00000073436.11	Eme2	chr17:24886642-24895087	Flox_Chow	Flox_HFD	OK	95.4243	161.434	0.75852	1.45918	0.0037	0.0351158	yes	Flox_Chow	FloxCre_Chow	OK	95.4243	137.327	0.525191	0.964236	0.04905	0.221278	no	Flox_HFD	FloxCre_Chow	OK	161.434	137.327	-0.233329	-0.429287	0.378
ENSMUSG00000026500.6	Cox20	chr1:178319129-178322693	195.571	64.6979	154.118	115.786	66.913	108.909	67.3257	92.913	294.995	120.748	162.333	149.895	103.19	71.6371	88.9833	138.816	ENSMUSG00000026500.6	Cox20	chr1:178319129-178322693	Flox_Chow	Flox_HFD	OK	132.543	84.0151	-0.657743	-0.819375	0.10665	0.350557	no	Flox_Chow	FloxCre_Chow	OK	132.543	181.993	0.457418	0.634195	0.21735	0.518834	no	Flox_HFD	FloxCre_Chow	OK	84.0151	181.993	1.11516	1.42777	0.00655
ENSMUSG00000029624.10	Ptcd1	chr5:145140361-145167108	105.681	153.871	122.688	124.757	185.773	134.32	94.0208	134.942	59.7465	162.138	199.8	128.818	110.078	101.206	57.0687	120.26	ENSMUSG00000029624.10	Ptcd1	chr5:145140361-145167108	Flox_Chow	Flox_HFD	OK	126.749	137.264	0.114976	0.208998	0.668	0.871538	no	Flox_Chow	FloxCre_Chow	OK	126.749	137.626	0.118772	0.210366	0.6748	0.874889	no	Flox_HFD	FloxCre_Chow	OK	137.264	137.626	0.00379643	0.006594	0.9873
ENSMUSG00000042087.5	4933440N22Rik	chr6:117900339-117925622	99.922	145.667	85.729	121.341	31.3757	218.002	132.515	121.901	174.986	105.824	24.6623	122.309	144.526	133.491	219.039	100.613	ENSMUSG00000042087.5	4933440N22Rik	chr6:117900339-117925622	Flox_Chow	Flox_HFD	OK	113.165	125.949	0.154412	0.182521	0.72645	0.900487	no	Flox_Chow	FloxCre_Chow	OK	113.165	106.945	-0.081549	-0.0950305	0.8615	0.956709	no	Flox_HFD	FloxCre_Chow	OK	125.949	106.945	-0.235961	-0.266505	0.6224
ENSMUSG00000031996.16	Aplp2	chr9:31149556-31211815	128.953	173.145	164.011	123.381	46.7861	112.526	164.993	74.564	169.467	135.053	49.5818	144.586	117.24	105.237	131.49	138.099	ENSMUSG00000031996.16	Aplp2	chr9:31149556-31211815	Flox_Chow	Flox_HFD	OK	147.373	99.7173	-0.563552	-1.0849	0.0327	0.170014	no	Flox_Chow	FloxCre_Chow	OK	147.373	124.672	-0.241331	-0.466309	0.3515	0.66129	no	Flox_HFD	FloxCre_Chow	OK	99.7173	124.672	0.322221	0.602309	0.23835
ENSMUSG00000062554.7	Gm12751	chr4:34354042-34354423	69.7994	141.615	85.4742	118.355	125.157	142.322	273.915	30.5134	40.7818	138.316	338.569	50.8116	60.8814	144.58	131.455	86.1274	ENSMUSG00000062554.7	Gm12751	chr4:34354042-34354423	Flox_Chow	Flox_HFD	OK	103.811	142.977	0.461823	0.516204	0.3108	0.621121	no	Flox_Chow	FloxCre_Chow	OK	103.811	142.12	0.453146	0.504729	0.3445	0.6556	no	Flox_HFD	FloxCre_Chow	OK	142.977	142.12	-0.00867643	-0.0103476	0.96215
ENSMUSG00000029821.15	Dfna5	chr6:50110240-50263862	137.235	122.746	140.569	136.106	95.0867	87.2512	103.433	141.155	191.27	108.583	168.516	100.385	93.2075	109.53	142.489	95.3376	ENSMUSG00000029821.15	Dfna5	chr6:50110240-50263862	Flox_Chow	Flox_HFD	OK	134.164	106.732	-0.33001	-0.578502	0.24565	0.551057	no	Flox_Chow	FloxCre_Chow	OK	134.164	142.189	0.0838123	0.156588	0.76085	0.916668	no	Flox_HFD	FloxCre_Chow	OK	106.732	142.189	0.413822	0.7237	0.15585
ENSMUSG00000029623.14	Pdap1	chr5:145114214-145140238	79.1156	116.136	63.8737	65.0289	318.503	152.268	126.684	184.46	100.404	92.3415	162.466	64.298	106.438	101.251	156.746	81.6518	ENSMUSG00000029623.14	Pdap1	chr5:145114214-145140238	Flox_Chow	Flox_HFD	OK	81.0386	195.479	1.27033	1.95204	0.0001	0.00196617	yes	Flox_Chow	FloxCre_Chow	OK	81.0386	104.878	0.372026	0.553986	0.2772	0.585206	no	Flox_HFD	FloxCre_Chow	OK	195.479	104.878	-0.898306	-1.36194	0.00695
ENSMUSG00000015536.14	Mocs2	chr13:114818235-114832275	125.811	146.315	121.791	120.724	131.158	76.2508	88.7422	115.626	148.273	177.507	217.714	126.229	110.873	97.2252	73.9705	90.9659	ENSMUSG00000015536.14	Mocs2	chr13:114818235-114832275	Flox_Chow	Flox_HFD	OK	128.66	102.944	-0.321705	-0.490556	0.26625	0.572644	no	Flox_Chow	FloxCre_Chow	OK	128.66	167.431	0.38	0.623382	0.166	0.448946	no	Flox_HFD	FloxCre_Chow	OK	102.944	167.431	0.701704	1.11757	0.01295
ENSMUSG00000022884.14	Eif4a2	chr16:23107443-23127737	161.576	172.196	143.305	110.269	72.4543	63.4468	81.2281	65.1658	186.587	171.431	173.102	178.334	89.7269	89.4092	117.266	86.0995	ENSMUSG00000022884.14	Eif4a2	chr16:23107443-23127737	Flox_Chow	Flox_HFD	OK	146.836	70.5738	-1.05701	-1.87373	0.00015	0.00281775	yes	Flox_Chow	FloxCre_Chow	OK	146.836	177.363	0.272498	0.508854	0.3013	0.611884	no	Flox_HFD	FloxCre_Chow	OK	70.5738	177.363	1.3295	2.36488	5e-05
ENSMUSG00000013495.15	Tmem175	chr5:108629769-108684557	149.725	91.5192	85.3823	103.885	145.812	167.243	115.866	127.171	174.514	110.381	104.15	77.2	128.667	114.517	147.479	115.903	ENSMUSG00000013495.15	Tmem175	chr5:108629769-108684557	Flox_Chow	Flox_HFD	OK	107.628	139.023	0.36927	0.466964	0.3487	0.659444	no	Flox_Chow	FloxCre_Chow	OK	107.628	116.561	0.115034	0.140697	0.7791	0.924618	no	Flox_HFD	FloxCre_Chow	OK	139.023	116.561	-0.254236	-0.317145	0.5224
ENSMUSG00000014503.14	Pkd2l2	chr18:34409422-34506823	122.423	95.4156	100.958	67.09	145.348	155.958	173.249	177.454	156.51	83.8925	44.3564	81.2565	115.698	105.873	177.907	151.679	ENSMUSG00000014503.14	Pkd2l2	chr18:34409422-34506823	Flox_Chow	Flox_HFD	OK	96.4716	163.002	0.756716	1.37338	0.00795	0.0625658	no	Flox_Chow	FloxCre_Chow	OK	96.4716	91.5038	-0.0762729	-0.129701	0.7968	0.934032	no	Flox_HFD	FloxCre_Chow	OK	163.002	91.5038	-0.832989	-1.47789	0.00535
ENSMUSG00000018927.3	Ccl6	chr11:83582055-83623693	73.0774	73.0409	49.6972	65.9794	162.135	202.591	123.865	146.481	24.9156	91.8107	72.725	119.748	158.356	298.859	126.449	149.286	ENSMUSG00000018927.3	Ccl6	chr11:83582055-83623693	Flox_Chow	Flox_HFD	OK	65.4487	158.768	1.27848	2.1876	5e-05	0.00107245	yes	Flox_Chow	FloxCre_Chow	OK	65.4487	77.2999	0.240102	0.375503	0.4518	0.743878	no	Flox_HFD	FloxCre_Chow	OK	158.768	77.2999	-1.03838	-1.72155	0.0008
ENSMUSG00000042043.5	Tbca	chr13:94788942-94842899	76.8317	154.194	108.414	66.0433	147.396	80.618	142.585	152.453	11.7274	123.295	227.298	110.748	152.534	143.072	97.7328	137.472	ENSMUSG00000042043.5	Tbca	chr13:94788942-94842899	Flox_Chow	Flox_HFD	OK	101.371	130.763	0.367314	0.470191	0.3421	0.653669	no	Flox_Chow	FloxCre_Chow	OK	101.371	118.267	0.222408	0.27663	0.56985	0.818921	no	Flox_HFD	FloxCre_Chow	OK	130.763	118.267	-0.144906	-0.18877	0.7033
ENSMUSG00000086434.1	Gm15200	chr10:42583834-42702459	98.4714	80.227	114.805	112.656	58.4864	181.866	247.413	152.973	149.168	43.5676	26.3996	89.6408	96.3494	94.7006	176.835	197.139	ENSMUSG00000086434.1	Gm15200	chr10:42583834-42702459	Flox_Chow	Flox_HFD	OK	101.54	160.184	0.65769	0.672105	0.2007	0.496156	no	Flox_Chow	FloxCre_Chow	OK	101.54	77.194	-0.395484	-0.352647	0.49575	0.776935	no	Flox_HFD	FloxCre_Chow	OK	160.184	77.194	-1.05317	-0.986416	0.06875
ENSMUSG00000028478.18	Clta	chr4:44004451-44032846	19.6087	141.35	85.73	97.3558	187.036	105.333	109.573	154.092	25.3876	110.639	88.2362	84.9735	130.61	260.05	107.036	211.715	ENSMUSG00000028478.18	Clta	chr4:44004451-44032846	Flox_Chow	Flox_HFD	OK	86.0112	139.008	0.692577	1.00228	0.0422	0.201145	no	Flox_Chow	FloxCre_Chow	OK	86.0112	77.3092	-0.153885	-0.20822	0.66585	0.870846	no	Flox_HFD	FloxCre_Chow	OK	139.008	77.3092	-0.846462	-1.22803	0.0107
ENSMUSG00000048911.15	Rnf24	chr2:131262499-131352881	136.895	104.449	113.644	98.7237	143.732	112.838	115.68	124.976	151.584	101.011	164.004	107.717	99.2008	95.1979	136.208	107.78	ENSMUSG00000048911.15	Rnf24	chr2:131262499-131352881	Flox_Chow	Flox_HFD	OK	113.428	124.306	0.132127	0.215415	0.66955	0.872204	no	Flox_Chow	FloxCre_Chow	OK	113.428	131.079	0.208666	0.338301	0.4976	0.778849	no	Flox_HFD	FloxCre_Chow	OK	124.306	131.079	0.0765391	0.122271	0.8059
ENSMUSG00000022668.10	Gtpbp8	chr16:44724300-44746363	210.135	121.559	102.906	91.5682	76.1745	128.54	127.866	98.4268	215.616	98.1243	102.141	97.815	85.2889	96.3583	137.341	123.429	ENSMUSG00000022668.10	Gtpbp8	chr16:44724300-44746363	Flox_Chow	Flox_HFD	OK	131.542	107.752	-0.287813	-0.453861	0.3672	0.672559	no	Flox_Chow	FloxCre_Chow	OK	131.542	128.424	-0.0346122	-0.0545019	0.9151	0.971047	no	Flox_HFD	FloxCre_Chow	OK	107.752	128.424	0.253201	0.384364	0.453
ENSMUSG00000080893.1	Gm15920	chr5:130171797-130214342	53.9412	105.474	139.219	138.337	118.742	76.5293	69.1812	39.6561	132.825	135.082	371.838	61.2109	122.372	196.688	107.536	41.3381	ENSMUSG00000080893.1	Gm15920	chr5:130171797-130214342	Flox_Chow	Flox_HFD	OK	109.243	76.0272	-0.52295	-0.479026	0.33765	0.64872	no	Flox_Chow	FloxCre_Chow	OK	109.243	175.239	0.681787	0.725683	0.1514	0.427903	no	Flox_HFD	FloxCre_Chow	OK	76.0272	175.239	1.20474	1.15417	0.0352
ENSMUSG00000083672.1	Kpna2-ps	chr17:47611581-47694455	197.593	56.8886	130.439	81.2236	80.6848	170.958	162.955	100.103	203.159	163.77	21.8925	69.868	87.6006	69.0623	180.122	129.737	ENSMUSG00000083672.1	Kpna2-ps	chr17:47611581-47694455	Flox_Chow	Flox_HFD	OK	116.536	128.675	0.142956	0.11693	0.8139	0.938754	no	Flox_Chow	FloxCre_Chow	OK	116.536	114.672	-0.0232592	-0.0145922	0.97645	0.987076	no	Flox_HFD	FloxCre_Chow	OK	128.675	114.672	-0.166215	-0.110803	0.8044
ENSMUSG00000087639.1	Gm15512	chr14:33216822-33370143	73.2079	53.7569	23.0844	43.4037	277.673	176.744	128.957	182.678	71.4756	67.6296	63.8715	67.3053	173.148	169.688	171.165	156.064	ENSMUSG00000087639.1	Gm15512	chr14:33216822-33370143	Flox_Chow	Flox_HFD	OK	48.3632	191.513	1.98546	3.39394	5e-05	0.00107245	yes	Flox_Chow	FloxCre_Chow	OK	48.3632	67.5705	0.482483	0.797045	0.114	0.363869	no	Flox_HFD	FloxCre_Chow	OK	191.513	67.5705	-1.50298	-2.69874	5e-05
ENSMUSG00000083396.1	Gm15542	chr7:140807448-140898642	171.214	183.702	101.526	130.197	38.6672	151.359	122.897	100.256	122.219	101.87	112.112	106.301	111.175	157.85	87.6978	96.2232	ENSMUSG00000083396.1	Gm15542	chr7:140807448-140898642	Flox_Chow	Flox_HFD	OK	146.66	103.295	-0.505706	-0.671114	0.19395	0.486504	no	Flox_Chow	FloxCre_Chow	OK	146.66	110.626	-0.406789	-0.520358	0.305	0.615246	no	Flox_HFD	FloxCre_Chow	OK	103.295	110.626	0.0989171	0.13114	0.796
ENSMUSG00000085628.4	Appbp2os	chr11:85187261-85235223	45.9522	123.168	37.4783	180.969	22.5148	157.125	55.3374	77.6201	197.726	173.293	8.88846	324.575	65.1378	26.7555	156.653	241.338	ENSMUSG00000085628.4	Appbp2os	chr11:85187261-85235223	Flox_Chow	Flox_HFD	OK	96.892	78.1494	-0.310143	-0.227359	0.6979	0.885886	no	Flox_Chow	FloxCre_Chow	OK	96.892	176.121	0.862115	0.8167	0.2305	0.536016	no	Flox_HFD	FloxCre_Chow	OK	78.1494	176.121	1.17226	1.00622	0.12165
ENSMUSG00000022665.14	Ccdc80	chr16:45093611-45127924	167.706	149.895	151.623	133.331	54.5069	101.481	93.0153	45.9009	219.636	144.992	158.821	169.029	76.1194	67.6756	87.7823	70.2239	ENSMUSG00000022665.14	Ccdc80	chr16:45093611-45127924	Flox_Chow	Flox_HFD	OK	150.639	73.726	-1.03085	-1.96359	0.0003	0.00489502	yes	Flox_Chow	FloxCre_Chow	OK	150.639	173.119	0.200677	0.393936	0.4231	0.721288	no	Flox_HFD	FloxCre_Chow	OK	73.726	173.119	1.23152	2.32129	5e-05
ENSMUSG00000031320.9	Rps4x	chrX:102184940-102189394	73.4008	103.422	134.433	111.741	99.5765	128.821	54.6558	160.202	60.2016	111.091	147.45	130.094	126.653	168.535	133.342	146.593	ENSMUSG00000031320.9	Rps4x	chrX:102184940-102189394	Flox_Chow	Flox_HFD	OK	105.749	110.814	0.0674877	0.106076	0.8322	0.945054	no	Flox_Chow	FloxCre_Chow	OK	105.749	112.209	0.0855408	0.133273	0.7907	0.931857	no	Flox_HFD	FloxCre_Chow	OK	110.814	112.209	0.0180531	0.0281627	0.9533
ENSMUSG00000090841.1	Myl6	chr10:128490859-128493875	79.7116	154.585	112.603	95.0172	117.355	85.0972	143.339	85.6388	69.327	79.5346	266.722	104.608	127.262	158.196	72.3592	134.639	ENSMUSG00000090841.1	Myl6	chr10:128490859-128493875	Flox_Chow	Flox_HFD	OK	110.479	107.858	-0.0346482	-0.0485123	0.9292	0.9733	no	Flox_Chow	FloxCre_Chow	OK	110.479	130.048	0.23527	0.331392	0.50785	0.784433	no	Flox_HFD	FloxCre_Chow	OK	107.858	130.048	0.269918	0.371038	0.4492
ENSMUSG00000036371.6	Serbp1	chr6:67266623-67376188	89.555	117.222	139.965	118.607	119.329	114.317	115.817	100.778	75.3351	150.855	138.648	134.914	95.6342	135.775	128.218	108.076	ENSMUSG00000036371.6	Serbp1	chr6:67266623-67376188	Flox_Chow	Flox_HFD	OK	116.337	112.56	-0.0476159	-0.0619683	0.89555	0.965865	no	Flox_Chow	FloxCre_Chow	OK	116.337	124.938	0.102899	0.13411	0.77795	0.924124	no	Flox_HFD	FloxCre_Chow	OK	112.56	124.938	0.150515	0.183355	0.70825
ENSMUSG00000023089.12	Ndufa5	chr6:24518665-24528013	42.0494	175.603	140.049	55.0948	110.363	78.9017	73.768	57.2049	51.0823	239.952	288.483	187.619	80.6511	81.4575	152.189	68.3403	ENSMUSG00000023089.12	Ndufa5	chr6:24518665-24528013	Flox_Chow	Flox_HFD	OK	103.199	80.0595	-0.366286	-0.324269	0.5284	0.796516	no	Flox_Chow	FloxCre_Chow	OK	103.199	191.784	0.894051	0.884914	0.10345	0.345722	no	Flox_HFD	FloxCre_Chow	OK	80.0595	191.784	1.26034	1.15247	0.02515
ENSMUSG00000012705.16	Retn	chr8:3655769-3660110	97.7913	262.545	123.626	194.047	73.6157	23.8725	23.5444	4.98006	203.124	315.953	221.252	216.63	41.9422	22.3487	30.2196	21.5505	ENSMUSG00000012705.16	Retn	chr8:3655769-3660110	Flox_Chow	Flox_HFD	OK	169.503	31.5032	-2.42774	-2.9281	5e-05	0.00107245	yes	Flox_Chow	FloxCre_Chow	OK	169.503	239.24	0.49715	0.858278	0.09085	0.317558	no	Flox_HFD	FloxCre_Chow	OK	31.5032	239.24	2.92489	3.59271	5e-05
ENSMUSG00000097445.1	Gm26631	chr9:57521231-57543187	124.973	129.162	132.525	115.195	115.256	95.6711	101.589	59.3843	104.813	118.072	255.78	120.594	106.79	91.5576	106.911	96.7422	ENSMUSG00000097445.1	Gm26631	chr9:57521231-57543187	Flox_Chow	Flox_HFD	OK	125.464	92.975	-0.432353	-0.741951	0.14575	0.419267	no	Flox_Chow	FloxCre_Chow	OK	125.464	149.815	0.255913	0.454022	0.3778	0.682031	no	Flox_HFD	FloxCre_Chow	OK	92.975	149.815	0.688267	1.19889	0.0194
ENSMUSG00000022223.8	Sdr39u1	chr14:55897285-55900232	184.479	111.159	78.7433	90.9565	131.756	200.418	89.6015	190.915	162.934	61.0952	83.1961	84.8031	93.7932	94.144	96.8713	119.989	ENSMUSG00000022223.8	Sdr39u1	chr14:55897285-55900232	Flox_Chow	Flox_HFD	OK	116.335	153.173	0.396879	0.680509	0.1838	0.472909	no	Flox_Chow	FloxCre_Chow	OK	116.335	98.0071	-0.247322	-0.398569	0.42145	0.720121	no	Flox_HFD	FloxCre_Chow	OK	153.173	98.0071	-0.644202	-1.07635	0.03385
ENSMUSG00000028692.14	Akr1a1	chr4:116636509-116651680	38.3435	133.587	113.229	138.611	118.339	170.714	93.2451	128.017	33.771	115.382	124.667	130.745	93.9029	211.151	105.441	124.873	ENSMUSG00000028692.14	Akr1a1	chr4:116636509-116651680	Flox_Chow	Flox_HFD	OK	105.943	127.579	0.268108	0.462837	0.3526	0.662243	no	Flox_Chow	FloxCre_Chow	OK	105.943	101.141	-0.0669119	-0.110159	0.82105	0.94107	no	Flox_HFD	FloxCre_Chow	OK	127.579	101.141	-0.33502	-0.569416	0.2454
ENSMUSG00000031577.10	Tti2	chr8:31150314-31168764	118.407	102.238	76.7944	101.626	134.388	147.583	115.829	168.203	113.922	83.3912	115.388	103.339	97.1757	126.295	119.209	138.902	ENSMUSG00000031577.10	Tti2	chr8:31150314-31168764	Flox_Chow	Flox_HFD	OK	99.7664	141.501	0.504183	0.911067	0.0693	0.270796	no	Flox_Chow	FloxCre_Chow	OK	99.7664	104.01	0.0601008	0.104174	0.836	0.945989	no	Flox_HFD	FloxCre_Chow	OK	141.501	104.01	-0.444082	-0.792291	0.1095
ENSMUSG00000036120.9	Rfxank	chr8:70130811-70139197	63.8145	77.3634	77.8966	93.6663	163.95	130.713	130.549	199.675	64.7316	104.635	114.301	76.4559	139.584	144.248	111.546	165.118	ENSMUSG00000036120.9	Rfxank	chr8:70130811-70139197	Flox_Chow	Flox_HFD	OK	78.1852	156.222	0.998626	1.85135	0.0004	0.00623355	yes	Flox_Chow	FloxCre_Chow	OK	78.1852	90.0309	0.203524	0.354841	0.47045	0.756175	no	Flox_HFD	FloxCre_Chow	OK	156.222	90.0309	-0.795103	-1.42402	0.00375
ENSMUSG00000096968.1	Gm26620	chr1:170868644-170885881	146.503	207.333	131.842	151.57	27.5398	153.216	87.243	105.64	128.404	126.923	77.6252	79.0971	60.5942	118.774	149.977	102.819	ENSMUSG00000096968.1	Gm26620	chr1:170868644-170885881	Flox_Chow	Flox_HFD	OK	159.312	93.4097	-0.77021	-0.758208	0.15485	0.433294	no	Flox_Chow	FloxCre_Chow	OK	159.312	103.012	-0.62904	-0.616287	0.20525	0.502456	no	Flox_HFD	FloxCre_Chow	OK	93.4097	103.012	0.14117	0.121224	0.8115
ENSMUSG00000086718.1	Gm16069	chr3:89177472-89182765	65.8758	120.58	58.1353	112.382	92.1719	228.476	59.7441	63.334	82.768	86.9435	84.1931	184.939	214.572	86.4335	90.6146	222.199	ENSMUSG00000086718.1	Gm16069	chr3:89177472-89182765	Flox_Chow	Flox_HFD	OK	89.2433	110.931	0.313852	0.378527	0.46425	0.751682	no	Flox_Chow	FloxCre_Chow	OK	89.2433	109.711	0.297891	0.377246	0.4716	0.756705	no	Flox_HFD	FloxCre_Chow	OK	110.931	109.711	-0.0159609	-0.0199045	0.96895
ENSMUSG00000051133.3	Gm6293	chr19:5406873-5424979	162.295	220.289	0	0	195.882	107.965	129.417	0	196.169	0	0	449.036	0	0	0	389.514	ENSMUSG00000051133.3	Gm6293	chr19:5406873-5424979	Flox_Chow	Flox_HFD	OK	95.646	108.316	0.179468	0.143866	0.8024	0.935922	no	Flox_Chow	FloxCre_Chow	OK	95.646	161.301	0.753982	0.649592	0.68235	0.878307	no	Flox_HFD	FloxCre_Chow	OK	108.316	161.301	0.574514	0.454819	0.78245
ENSMUSG00000086740.1	Gm17029	chr4:148960325-149099876	114.425	111.209	94.6637	108.424	105.105	145.206	120.983	146.57	149.322	149.467	82.0981	114.939	107.268	87.6479	107.616	99.0145	ENSMUSG00000086740.1	Gm17029	chr4:148960325-149099876	Flox_Chow	Flox_HFD	OK	107.181	129.466	0.272531	0.519585	0.3067	0.616483	no	Flox_Chow	FloxCre_Chow	OK	107.181	123.956	0.209791	0.401898	0.4367	0.733136	no	Flox_HFD	FloxCre_Chow	OK	129.466	123.956	-0.0627396	-0.121168	0.8151
ENSMUSG00000085696.8	Hoxaas3	chr6:52162416-52218711	207.206	130.355	174.991	158.207	68.6132	47.837	39.7101	73.3386	244.043	118.281	253.867	149.096	43.7639	36.4331	59.926	32.8202	ENSMUSG00000085696.8	Hoxaas3	chr6:52162416-52218711	Flox_Chow	Flox_HFD	OK	167.69	57.3747	-1.54731	-2.31645	5e-05	0.00107245	yes	Flox_Chow	FloxCre_Chow	OK	167.69	191.322	0.190208	0.313493	0.52565	0.795439	no	Flox_HFD	FloxCre_Chow	OK	57.3747	191.322	1.73752	2.57947	5e-05
ENSMUSG00000027357.16	Crls1	chr2:132845998-132866785	128.095	135.039	258.347	202.557	44.64	16.4735	50.6914	108.548	243.371	132.584	157.473	76.4863	71.3118	80.711	70.2855	60.2108	ENSMUSG00000027357.16	Crls1	chr2:132845998-132866785	Flox_Chow	Flox_HFD	OK	181.009	55.0882	-1.71625	-2.65223	5e-05	0.00107245	yes	Flox_Chow	FloxCre_Chow	OK	181.009	152.479	-0.247457	-0.446905	0.36815	0.673239	no	Flox_HFD	FloxCre_Chow	OK	55.0882	152.479	1.46879	2.27895	5e-05
ENSMUSG00000035686.8	Thrsp	chr7:97412937-97417730	93.4216	228.697	160.952	206.385	73.6716	37.1483	28.836	20.2894	67.7991	313.937	296.185	168.052	30.9214	52.5312	26.124	25.2553	ENSMUSG00000035686.8	Thrsp	chr7:97412937-97417730	Flox_Chow	Flox_HFD	OK	172.364	39.9863	-2.10788	-3.04497	5e-05	0.00107245	yes	Flox_Chow	FloxCre_Chow	OK	172.364	211.493	0.295155	0.516735	0.31065	0.621121	no	Flox_HFD	FloxCre_Chow	OK	39.9863	211.493	2.40303	3.40598	5e-05
ENSMUSG00000079884.6	Gm10698	chr9:33728246-33728850	115.998	107.549	124.224	85.0003	79.7627	57.349	121.673	162.643	72.9796	83.8793	42.893	155.714	168.817	121.616	209.482	118.407	ENSMUSG00000079884.6	Gm10698	chr9:33728246-33728850	Flox_Chow	Flox_HFD	OK	108.193	105.357	-0.0383197	-0.0498256	0.9158	0.971047	no	Flox_Chow	FloxCre_Chow	OK	108.193	88.8665	-0.283895	-0.351348	0.47175	0.756763	no	Flox_HFD	FloxCre_Chow	OK	105.357	88.8665	-0.245576	-0.298632	0.54155
ENSMUSG00000025351.13	Cd63	chr10:128908918-128912816	51.38	116.197	54.6843	73.4493	112.564	175.361	119.327	147.432	24.1533	118.936	104.193	91.5657	95.6894	301.948	87.5771	152.045	ENSMUSG00000025351.13	Cd63	chr10:128908918-128912816	Flox_Chow	Flox_HFD	OK	73.9277	138.671	0.907479	1.32021	0.00935	0.0707971	no	Flox_Chow	FloxCre_Chow	OK	73.9277	84.7118	0.196449	0.264386	0.5848	0.828297	no	Flox_HFD	FloxCre_Chow	OK	138.671	84.7118	-0.71103	-1.04744	0.0384
ENSMUSG00000048572.4	Tmem252	chr19:24674007-24679661	35.37	34.4793	41.8361	48.4007	54.5406	155.696	110.512	158.101	448.086	51.9564	172.702	42.5395	119.723	116.983	119.635	113.01	ENSMUSG00000048572.4	Tmem252	chr19:24674007-24679661	Flox_Chow	Flox_HFD	OK	40.0215	119.713	1.58072	2.71325	5e-05	0.00107245	yes	Flox_Chow	FloxCre_Chow	OK	40.0215	178.821	2.15967	3.47666	5e-05	0.00107245	yes	Flox_HFD	FloxCre_Chow	OK	119.713	178.821	0.578941	0.997291	0.0522
ENSMUSG00000026750.6	Psmb7	chr2:38511642-38644087	122.323	176.87	51.9177	109.815	141.398	89.2955	115.6	48.3388	60.5044	170.931	208.542	126.389	102.137	153.663	59.143	84.8711	ENSMUSG00000026750.6	Psmb7	chr2:38511642-38644087	Flox_Chow	Flox_HFD	OK	115.231	98.6581	-0.224024	-0.119237	0.84215	0.949703	no	Flox_Chow	FloxCre_Chow	OK	115.231	141.592	0.297202	0.154222	0.80115	0.935656	no	Flox_HFD	FloxCre_Chow	OK	98.6581	141.592	0.521226	0.254801	0.6782
ENSMUSG00000024659.14	Anxa1	chr19:20373427-20390944	60.8034	63.3689	95.5619	83.9236	124.163	142.82	134.348	128.401	54.5702	76.295	72.7978	102.573	164.185	234.039	153.068	128.734	ENSMUSG00000024659.14	Anxa1	chr19:20373427-20390944	Flox_Chow	Flox_HFD	OK	75.9144	132.433	0.802817	1.4	0.0058	0.0494026	yes	Flox_Chow	FloxCre_Chow	OK	75.9144	76.559	0.0121972	0.0201509	0.96335	0.982183	no	Flox_HFD	FloxCre_Chow	OK	132.433	76.559	-0.79062	-1.36617	0.0077
ENSMUSG00000042790.15	Rnf214	chr9:45838579-45936058	134.969	95.1218	101.022	88.2178	180.377	105.845	129.973	114.741	147.546	101.107	193.877	87.7542	80.9656	88.1221	84.0304	85.7541	ENSMUSG00000042790.15	Rnf214	chr9:45838579-45936058	Flox_Chow	Flox_HFD	OK	104.833	132.734	0.34045	0.373588	0.4479	0.741155	no	Flox_Chow	FloxCre_Chow	OK	104.833	132.571	0.338676	0.312123	0.5048	0.782851	no	Flox_HFD	FloxCre_Chow	OK	132.734	132.571	-0.00177348	-0.00165395	0.9974
ENSMUSG00000025130.11	P4hb	chr11:120560297-120573253	95.5492	128.956	150.005	126.382	88.7601	174.501	87.4018	92.2312	58.5503	153.927	78.3738	66.8031	115.374	186.603	85.0927	125.888	ENSMUSG00000025130.11	P4hb	chr11:120560297-120573253	Flox_Chow	Flox_HFD	OK	125.223	110.724	-0.177538	-0.22136	0.66495	0.870538	no	Flox_Chow	FloxCre_Chow	OK	125.223	89.4136	-0.485934	-0.598747	0.24725	0.55274	no	Flox_HFD	FloxCre_Chow	OK	110.724	89.4136	-0.308397	-0.367772	0.48625
ENSMUSG00000021792.15	Fam213a	chr14:40993739-41013788	106.793	189.798	133.295	108.641	103.959	65.813	122.081	72.4258	73.5252	180.957	154.475	120.187	88.2793	117.12	80.2524	96.3648	ENSMUSG00000021792.15	Fam213a	chr14:40993739-41013788	Flox_Chow	Flox_HFD	OK	134.632	91.0697	-0.563975	-0.978267	0.05545	0.237957	no	Flox_Chow	FloxCre_Chow	OK	134.632	132.286	-0.025357	-0.0447451	0.9311	0.973794	no	Flox_HFD	FloxCre_Chow	OK	91.0697	132.286	0.538618	0.930668	0.0638
ENSMUSG00000060680.1	Gm8894	chr14:55420268-55420724	104.872	88.1049	105.239	91.4418	138.9	103.608	47.2429	79.1112	120.954	66.6773	295.317	185.897	69.1549	59.7277	117.79	137.854	ENSMUSG00000060680.1	Gm8894	chr14:55420268-55420724	Flox_Chow	Flox_HFD	OK	97.4142	92.2156	-0.0791222	-0.0898958	0.85065	0.952865	no	Flox_Chow	FloxCre_Chow	OK	97.4142	167.211	0.779469	0.977986	0.05955	0.249294	no	Flox_HFD	FloxCre_Chow	OK	92.2156	167.211	0.858591	1.02782	0.04195
ENSMUSG00000098767.1	Gm27755	chr6:17693425-17693557	0	0	0	0	0	0	0	0	0	0	1811.11	0	0	0	0	0	ENSMUSG00000098767.1	Gm27755	chr6:17693425-17693557	Flox_Chow	Flox_HFD	NOTEST	0	0	0	0	1	1	no	Flox_Chow	FloxCre_Chow	NOTEST	0	452.776	inf	0	1	1	no	Flox_HFD	FloxCre_Chow	NOTEST	0	452.776	inf	0	1
ENSMUSG00000087502.1	Gm16091	chr8:72135258-72160855	258.423	73.5358	93.2834	49.4659	20.4342	173.667	93.7425	93.6369	301.857	105.694	25.7596	66.4453	63.9411	80.7364	190.278	116.471	ENSMUSG00000087502.1	Gm16091	chr8:72135258-72160855	Flox_Chow	Flox_HFD	OK	118.677	95.3701	-0.315433	-0.306489	0.59235	0.831842	no	Flox_Chow	FloxCre_Chow	OK	118.677	124.939	0.0741839	0.067447	0.90415	0.968515	no	Flox_HFD	FloxCre_Chow	OK	95.3701	124.939	0.389617	0.355321	0.5387
ENSMUSG00000043909.16	Trp53bp1	chr2:121171167-121271407	122.18	97.655	96.6491	90.875	109.957	152.71	138.289	122.311	142.494	83.3902	98.8701	85.2129	115.868	97.2447	129.501	117.363	ENSMUSG00000043909.16	Trp53bp1	chr2:121171167-121271407	Flox_Chow	Flox_HFD	OK	101.84	130.817	0.361243	0.683621	0.16765	0.451339	no	Flox_Chow	FloxCre_Chow	OK	101.84	102.492	0.0092049	0.0169699	0.9729	0.985768	no	Flox_HFD	FloxCre_Chow	OK	130.817	102.492	-0.352038	-0.662551	0.18545
ENSMUSG00000098573.1	Gm27232	chr9:72532239-72622937	238.45	91.0403	112.312	72.1267	92.493	135.415	76.326	86.6952	203.213	128.042	22.5515	99.1362	141.162	77.2145	91.9092	131.952	ENSMUSG00000098573.1	Gm27232	chr9:72532239-72622937	Flox_Chow	Flox_HFD	OK	128.482	97.7324	-0.394662	-0.4861	0.3441	0.655357	no	Flox_Chow	FloxCre_Chow	OK	128.482	113.236	-0.182241	-0.224522	0.6729	0.874155	no	Flox_HFD	FloxCre_Chow	OK	97.7324	113.236	0.212421	0.254294	0.635
ENSMUSG00000097564.2	C430014B12Rik	chr1:82586975-82752394	103.389	176.999	182.937	207.436	12.6254	94.2343	173.583	55.0112	51.2696	82.7375	109.636	201.362	32.306	90.6431	201.613	21.7485	ENSMUSG00000097564.2	C430014B12Rik	chr1:82586975-82752394	Flox_Chow	Flox_HFD	OK	167.69	83.8634	-0.999685	-0.949032	0.0942	0.325601	no	Flox_Chow	FloxCre_Chow	OK	167.69	111.251	-0.591977	-0.680547	0.1873	0.47785	no	Flox_HFD	FloxCre_Chow	OK	83.8634	111.251	0.407708	0.373263	0.48105
ENSMUSG00000003573.15	Homer3	chr8:70282826-70302489	97.8303	93.0369	58.4366	116.22	223.22	133.215	67.3919	138.124	112.876	130.001	202.119	87.6587	75.9898	84.8651	93.7741	75.7726	ENSMUSG00000003573.15	Homer3	chr8:70282826-70302489	Flox_Chow	Flox_HFD	OK	91.3811	140.488	0.620476	0.788293	0.12865	0.390451	no	Flox_Chow	FloxCre_Chow	OK	91.3811	133.164	0.543234	0.727038	0.14075	0.411201	no	Flox_HFD	FloxCre_Chow	OK	140.488	133.164	-0.0772421	-0.0955596	0.8457
ENSMUSG00000003779.15	Kif20a	chr18:34624623-34651735	138.981	123.135	103.899	105.656	110.989	114.608	105.679	112.22	121.997	96.785	192.544	129.146	72.9775	71.8139	91.5888	97.6311	ENSMUSG00000003779.15	Kif20a	chr18:34624623-34651735	Flox_Chow	Flox_HFD	OK	117.918	110.874	-0.0888585	-0.154664	0.7538	0.913934	no	Flox_Chow	FloxCre_Chow	OK	117.918	135.118	0.196437	0.363291	0.4654	0.752746	no	Flox_HFD	FloxCre_Chow	OK	110.874	135.118	0.285295	0.493204	0.32465
ENSMUSG00000065420.2	Mir142b	chr11:87755576-87757270	0	0	0	0	0	0	0	0	0	0	0	0	0	1784.73	0	0	ENSMUSG00000065420.2	Mir142b	chr11:87755576-87757270	Flox_Chow	Flox_HFD	NOTEST	0	0	0	0	1	1	no	Flox_Chow	FloxCre_Chow	NOTEST	0	0	0	0	1	1	no	Flox_HFD	FloxCre_Chow	NOTEST	0	0	0	0	1
ENSMUSG00000002997.15	Prkar2b	chr12:31958475-32061296	133.189	139.554	138.385	159.098	57.5368	85.7972	137.799	79.6161	104.885	129.69	61.3627	117.132	114.763	130.56	96.672	94.8805	ENSMUSG00000002997.15	Prkar2b	chr12:31958475-32061296	Flox_Chow	Flox_HFD	OK	142.557	90.1872	-0.660539	-1.10028	0.03265	0.169904	no	Flox_Chow	FloxCre_Chow	OK	142.557	103.268	-0.465148	-0.760124	0.1338	0.398596	no	Flox_HFD	FloxCre_Chow	OK	90.1872	103.268	0.195392	0.31907	0.53305
ENSMUSG00000003948.17	Mmd	chr11:90187682-90278589	112.019	88.1993	141.019	123.31	155.59	102.435	143.079	90.4836	78.8786	111.931	78.7858	72.4083	134.673	150.226	114.665	81.4027	ENSMUSG00000003948.17	Mmd	chr11:90187682-90278589	Flox_Chow	Flox_HFD	OK	116.137	122.897	0.0816179	0.147772	0.77	0.920893	no	Flox_Chow	FloxCre_Chow	OK	116.137	85.5009	-0.441817	-0.763098	0.12345	0.380543	no	Flox_HFD	FloxCre_Chow	OK	122.897	85.5009	-0.523435	-0.912176	0.06595
ENSMUSG00000002820.5	Atg4d	chr9:21265298-21287969	145.645	97.517	72.725	103.318	234.062	112.335	76.7883	118.243	178.752	109.83	138.907	128.883	66.9085	70.442	65.5223	57.3793	ENSMUSG00000002820.5	Atg4d	chr9:21265298-21287969	Flox_Chow	Flox_HFD	OK	104.801	135.357	0.369114	0.574798	0.25055	0.556014	no	Flox_Chow	FloxCre_Chow	OK	104.801	139.093	0.408396	0.638373	0.2002	0.495232	no	Flox_HFD	FloxCre_Chow	OK	135.357	139.093	0.0392818	0.0615561	0.9038
ENSMUSG00000063856.7	Gpx1	chr9:108339053-108340343	54.474	66.416	93.5934	83.4161	155.264	153.832	64.9456	100.616	97.9415	194.134	98.0603	191.854	129.569	96.2521	98.9427	96.2991	ENSMUSG00000063856.7	Gpx1	chr9:108339053-108340343	Flox_Chow	Flox_HFD	OK	74.4749	118.665	0.672063	0.91479	0.07135	0.276335	no	Flox_Chow	FloxCre_Chow	OK	74.4749	145.497	0.966166	1.34925	0.01	0.0746646	no	Flox_HFD	FloxCre_Chow	OK	118.665	145.497	0.294103	0.431505	0.40105
ENSMUSG00000089835.1	Gm7097	chr10:70245099-70288176	128.241	81.3643	83.1044	168.542	63.7794	74.8008	144.812	103.244	192.892	120.192	68.5637	134.921	92.341	107.679	76.4297	131.267	ENSMUSG00000089835.1	Gm7097	chr10:70245099-70288176	Flox_Chow	Flox_HFD	OK	115.313	96.6592	-0.254576	-0.206384	0.6854	0.879068	no	Flox_Chow	FloxCre_Chow	OK	115.313	129.142	0.163408	0.123317	0.81165	0.938017	no	Flox_HFD	FloxCre_Chow	OK	96.6592	129.142	0.417984	0.311525	0.5262
ENSMUSG00000004070.15	Hmox2	chr16:4726362-4790292	89.0999	107.861	84.5205	88.4892	94.4734	191.846	181.636	102.967	160.6	65.188	44.9	68.7415	147.21	92.067	148.367	104.006	ENSMUSG00000004070.15	Hmox2	chr16:4726362-4790292	Flox_Chow	Flox_HFD	OK	92.4927	142.73	0.625882	0.507841	0.3051	0.615246	no	Flox_Chow	FloxCre_Chow	OK	92.4927	84.8573	-0.1243	-0.073674	0.86545	0.95758	no	Flox_HFD	FloxCre_Chow	OK	142.73	84.8573	-0.750182	-0.437351	0.33925
ENSMUSG00000097509.1	B230322F03Rik	chr7:35547184-35556935	216.183	232.986	104.749	167.917	10.4969	69.4238	74.339	96.0505	150.923	89.3521	84.7141	190.072	66.1616	69.8929	109.568	37.4314	ENSMUSG00000097509.1	B230322F03Rik	chr7:35547184-35556935	Flox_Chow	Flox_HFD	OK	180.459	62.5775	-1.52795	-2.16649	0.00055	0.00804009	yes	Flox_Chow	FloxCre_Chow	OK	180.459	128.765	-0.486926	-0.772275	0.13145	0.39549	no	Flox_HFD	FloxCre_Chow	OK	62.5775	128.765	1.04103	1.44453	0.01145
ENSMUSG00000074800.3	Gm4149	chr13:75644863-75645226	174.678	152.637	78.2361	91.9618	116.903	67.0451	19.4354	166.195	76.8287	44.9881	222.021	120.653	95.3664	157.417	65.4915	115.814	ENSMUSG00000074800.3	Gm4149	chr13:75644863-75645226	Flox_Chow	Flox_HFD	OK	124.378	92.3946	-0.428855	-0.38291	0.42805	0.725116	no	Flox_Chow	FloxCre_Chow	OK	124.378	116.123	-0.0990843	-0.092837	0.84965	0.952679	no	Flox_HFD	FloxCre_Chow	OK	92.3946	116.123	0.32977	0.281382	0.5527
ENSMUSG00000012848.15	Rps5	chr7:12922289-12926686	62.5603	123.046	58.8358	82.4903	125.609	120.306	31.9994	275.715	103.711	83.3902	188.076	118.28	79.4499	181.268	53.2285	73.3199	ENSMUSG00000012848.15	Rps5	chr7:12922289-12926686	Flox_Chow	Flox_HFD	OK	81.7331	138.407	0.759928	1.06112	0.0422	0.201145	no	Flox_Chow	FloxCre_Chow	OK	81.7331	123.364	0.593932	0.780486	0.10565	0.348923	no	Flox_HFD	FloxCre_Chow	OK	138.407	123.364	-0.165995	-0.230341	0.641
ENSMUSG00000032399.7	Rpl4	chr9:64173386-64178562	62.6401	98.3422	85.262	86.1024	165.123	119.033	48.9989	160.114	75.3766	109.275	144.408	107.765	112.026	202.846	90.0713	92.9562	ENSMUSG00000032399.7	Rpl4	chr9:64173386-64178562	Flox_Chow	Flox_HFD	OK	83.0867	123.317	0.569684	0.942226	0.0625	0.256724	no	Flox_Chow	FloxCre_Chow	OK	83.0867	109.206	0.394366	0.650924	0.19115	0.482559	no	Flox_HFD	FloxCre_Chow	OK	123.317	109.206	-0.175318	-0.292644	0.56365
ENSMUSG00000030929.17	Eri2	chr7:119760922-119848943	220.723	216.427	229.793	100.053	6.11597	29.6232	9.07059	24.3427	378.972	110.785	199.41	166.708	4.1865	40.8386	4.40088	17.7125	ENSMUSG00000030929.17	Eri2	chr7:119760922-119848943	Flox_Chow	Flox_HFD	OK	191.749	17.2881	-3.47137	-3.07496	5e-05	0.00107245	yes	Flox_Chow	FloxCre_Chow	OK	191.749	213.969	0.15818	0.261383	0.59045	0.831392	no	Flox_HFD	FloxCre_Chow	OK	17.2881	213.969	3.62955	3.23113	5e-05
ENSMUSG00000060636.13	Rpl35a	chr16:32914099-33127695	63.8504	129.182	99.054	50.9391	112.243	102.471	115.371	159.15	121.437	89.2313	113.016	149.775	54.0301	152.13	121.148	125.9	ENSMUSG00000060636.13	Rpl35a	chr16:32914099-33127695	Flox_Chow	Flox_HFD	OK	85.7564	122.309	0.51221	0.400055	0.3349	0.646192	no	Flox_Chow	FloxCre_Chow	OK	85.7564	118.365	0.464924	0.314957	0.44385	0.738768	no	Flox_HFD	FloxCre_Chow	OK	122.309	118.365	-0.0472862	-0.0338613	0.93315
ENSMUSG00000045954.7	Sdpr	chr1:51218385-51333779	172.864	122.033	177.607	97.9673	85.6007	67.1372	100.376	62.1386	165.172	123.835	126.392	103.404	75.5713	91.7261	110.605	76.3182	ENSMUSG00000045954.7	Sdpr	chr1:51218385-51333779	Flox_Chow	Flox_HFD	OK	142.618	78.813	-0.855648	-1.63002	0.0017	0.0194897	yes	Flox_Chow	FloxCre_Chow	OK	142.618	129.701	-0.136965	-0.265473	0.59735	0.834916	no	Flox_HFD	FloxCre_Chow	OK	78.813	129.701	0.718683	1.35885	0.0073
ENSMUSG00000089821.1	Efhd1os	chr1:87264362-87310839	177.454	177.749	238.111	130.057	16.5908	143.312	67.1996	47.6008	204.185	24.1202	25.5456	126.534	130.847	80.5104	99.3226	58.4456	ENSMUSG00000089821.1	Efhd1os	chr1:87264362-87310839	Flox_Chow	Flox_HFD	OK	180.843	68.6759	-1.39686	-1.23382	0.02985	0.159412	no	Flox_Chow	FloxCre_Chow	OK	180.843	95.0961	-0.927279	-0.818038	0.0887	0.31301	no	Flox_HFD	FloxCre_Chow	OK	68.6759	95.0961	0.469582	0.359265	0.45065
ENSMUSG00000020849.13	Ywhae	chr11:75732868-75765845	125.444	87.7909	131.696	120.521	61.1577	96.635	127.877	101.286	82.7486	109.148	75.3157	92.147	121.498	124.593	164.311	117.07	ENSMUSG00000020849.13	Ywhae	chr11:75732868-75765845	Flox_Chow	Flox_HFD	OK	116.363	96.7389	-0.266466	-0.479476	0.34865	0.659444	no	Flox_Chow	FloxCre_Chow	OK	116.363	89.8399	-0.373205	-0.651964	0.19105	0.482513	no	Flox_HFD	FloxCre_Chow	OK	96.7389	89.8399	-0.106739	-0.184205	0.712
ENSMUSG00000031145.15	Prickle3	chrX:7657259-7671390	58.151	53.7013	73.6395	70.901	224.342	182.183	119.488	180.391	48.4989	66.1216	112.62	75.5486	113.005	105.824	93.2372	161.017	ENSMUSG00000031145.15	Prickle3	chrX:7657259-7671390	Flox_Chow	Flox_HFD	OK	64.0982	176.601	1.46214	2.52546	5e-05	0.00107245	yes	Flox_Chow	FloxCre_Chow	OK	64.0982	75.6973	0.239958	0.367067	0.4484	0.741155	no	Flox_HFD	FloxCre_Chow	OK	176.601	75.6973	-1.22218	-2.03128	0.00015
ENSMUSG00000050856.16	Atp5k	chr5:108433243-108434448	51.408	294.113	200.327	138.629	107.328	83.0922	18.7071	23.2897	88.0606	43.9929	259.231	74.8473	71.0447	103.061	48.8349	129.607	ENSMUSG00000050856.16	Atp5k	chr5:108433243-108434448	Flox_Chow	Flox_HFD	OK	171.119	58.1041	-1.55829	-1.30252	0.01575	0.1038	no	Flox_Chow	FloxCre_Chow	OK	171.119	116.533	-0.554265	-0.55793	0.2427	0.548388	no	Flox_HFD	FloxCre_Chow	OK	58.1041	116.533	1.00403	0.784212	0.09575
ENSMUSG00000105879.1	Gm6204	chr3:53692421-53692878	37.4322	91.7047	131.266	55.9518	123.273	141.829	130.117	97.5955	104.905	80.812	271.069	80.2389	64.5225	166.239	71.2437	84.9183	ENSMUSG00000105879.1	Gm6204	chr3:53692421-53692878	Flox_Chow	Flox_HFD	OK	79.0887	123.204	0.639501	0.75248	0.13165	0.39589	no	Flox_Chow	FloxCre_Chow	OK	79.0887	134.256	0.763446	0.89889	0.0807	0.295933	no	Flox_HFD	FloxCre_Chow	OK	123.204	134.256	0.123945	0.160794	0.75605
ENSMUSG00000079225.2	Gm9531	chr9:81677597-81678677	74.8065	105.729	92.0226	76.9075	103.611	113.522	200.454	82.2084	50.1254	112.858	278.06	24.8177	52.5225	104.694	166.344	94.3199	ENSMUSG00000079225.2	Gm9531	chr9:81677597-81678677	Flox_Chow	Flox_HFD	OK	87.3664	124.949	0.516187	0.650641	0.2074	0.505412	no	Flox_Chow	FloxCre_Chow	OK	87.3664	116.465	0.41475	0.537425	0.3428	0.654159	no	Flox_HFD	FloxCre_Chow	OK	124.949	116.465	-0.101437	-0.140167	0.8098
ENSMUSG00000040681.14	Hmgn1	chr16:96120617-96127729	72.9209	347.866	103.46	21.0089	23.3929	51.2239	94.9934	71.8703	10.8458	33.1029	281.527	15.7833	13.8759	304.064	102.755	173.447	ENSMUSG00000040681.14	Hmgn1	chr16:96120617-96127729	Flox_Chow	Flox_HFD	OK	136.314	60.3701	-1.17503	-0.641207	0.31385	0.623315	no	Flox_Chow	FloxCre_Chow	OK	136.314	85.3148	-0.676065	-0.586897	0.5149	0.789174	no	Flox_HFD	FloxCre_Chow	OK	60.3701	85.3148	0.498962	0.303564	0.6261
ENSMUSG00000081051.4	Gm15427	chr1:95498620-95499151	65.9571	64.6764	74.3704	72.3069	191.294	119.041	34.5316	192.303	99.6629	36.3962	131.595	93.1741	107.46	106.246	110.714	220.301	ENSMUSG00000081051.4	Gm15427	chr1:95498620-95499151	Flox_Chow	Flox_HFD	OK	69.3277	134.292	0.953873	1.1216	0.02815	0.15353	no	Flox_Chow	FloxCre_Chow	OK	69.3277	90.207	0.379806	0.424592	0.3828	0.686201	no	Flox_HFD	FloxCre_Chow	OK	134.292	90.207	-0.574067	-0.701087	0.1565
ENSMUSG00000046027.17	Stard5	chr7:83631958-83735523	103.27	89.0046	69.9792	68.0536	90.0764	167.626	143.797	152.964	150.824	81.6466	55.2636	61.3586	119.119	83.3297	133.152	147.825	ENSMUSG00000046027.17	Stard5	chr7:83631958-83735523	Flox_Chow	Flox_HFD	OK	82.5769	138.616	0.747281	1.3862	0.00645	0.0537743	no	Flox_Chow	FloxCre_Chow	OK	82.5769	87.2732	0.0797993	0.141459	0.7813	0.926238	no	Flox_HFD	FloxCre_Chow	OK	138.616	87.2732	-0.667482	-1.212	0.0211
ENSMUSG00000092274.2	Neat1	chr19:5824707-5845478	146.839	74.0964	106.17	104.568	136.259	115.739	67.4068	63.3296	137.501	169.23	158.408	93.8647	63.1594	76.3962	104.698	95.762	ENSMUSG00000092274.2	Neat1	chr19:5824707-5845478	Flox_Chow	Flox_HFD	OK	107.918	95.6836	-0.173598	-0.304192	0.5258	0.795439	no	Flox_Chow	FloxCre_Chow	OK	107.918	139.751	0.372918	0.670563	0.1708	0.455248	no	Flox_HFD	FloxCre_Chow	OK	95.6836	139.751	0.546516	0.987734	0.04855
ENSMUSG00000025512.15	Chid1	chr7:141475239-141539857	91.2435	149.987	71.2842	96.2114	139.16	126.146	79.028	116.629	77.6428	81.9725	249.051	97.3916	78.0119	90.5916	84.5751	83.7234	ENSMUSG00000025512.15	Chid1	chr7:141475239-141539857	Flox_Chow	Flox_HFD	OK	102.181	115.241	0.173519	0.327446	0.5143	0.788665	no	Flox_Chow	FloxCre_Chow	OK	102.181	126.515	0.30817	0.527287	0.279	0.587848	no	Flox_HFD	FloxCre_Chow	OK	115.241	126.515	0.134651	0.231579	0.6363
ENSMUSG00000097737.1	Gm26530	chr3:116488962-116508208	111.196	87.7581	94.3951	77.7901	113.345	117.661	119.008	110.479	113.849	121.257	201.954	79.83	94.7688	73.2365	92.5318	98.0466	ENSMUSG00000097737.1	Gm26530	chr3:116488962-116508208	Flox_Chow	Flox_HFD	OK	92.7847	115.123	0.31122	0.604869	0.22445	0.527773	no	Flox_Chow	FloxCre_Chow	OK	92.7847	129.222	0.477898	0.925385	0.06915	0.270478	no	Flox_HFD	FloxCre_Chow	OK	115.123	129.222	0.166678	0.325202	0.5202
ENSMUSG00000008668.14	Rps18	chr17:33951998-33955717	57.683	32.0409	99.6922	107.894	236.581	113.571	69.9965	144.105	63.1811	102.86	130.838	78.3277	123.368	208.495	72.4769	65.5294	ENSMUSG00000008668.14	Rps18	chr17:33951998-33955717	Flox_Chow	Flox_HFD	OK	74.3275	141.064	0.924379	1.14031	0.0171	0.109874	no	Flox_Chow	FloxCre_Chow	OK	74.3275	93.8015	0.335716	0.403991	0.3892	0.692278	no	Flox_HFD	FloxCre_Chow	OK	141.064	93.8015	-0.588663	-0.768726	0.1127
ENSMUSG00000057092.12	Fxyd3	chr7:31059341-31076704	125.281	46.1087	83.7802	71.8036	100.753	152.42	128.377	153.963	157.88	125.237	85.2462	81.8715	90.6181	97.4985	116.693	86.7683	ENSMUSG00000057092.12	Fxyd3	chr7:31059341-31076704	Flox_Chow	Flox_HFD	OK	81.7435	133.878	0.711744	1.24381	0.0089	0.0681332	no	Flox_Chow	FloxCre_Chow	OK	81.7435	112.559	0.461502	0.788069	0.1003	0.338165	no	Flox_HFD	FloxCre_Chow	OK	133.878	112.559	-0.250241	-0.454583	0.3437
ENSMUSG00000056973.6	Ces1d	chr8:93166067-93197838	153.125	263.204	197.469	144.66	25.2408	34.0861	44.8939	29.7083	133.916	179.262	123.373	215.037	39.4424	39.8011	29.998	50.9184	ENSMUSG00000056973.6	Ces1d	chr8:93166067-93197838	Flox_Chow	Flox_HFD	OK	189.615	33.4823	-2.5016	-4.15171	5e-05	0.00107245	yes	Flox_Chow	FloxCre_Chow	OK	189.615	162.897	-0.219108	-0.412201	0.39705	0.699819	no	Flox_HFD	FloxCre_Chow	OK	33.4823	162.897	2.28249	3.77221	5e-05
ENSMUSG00000027245.11	Hypk	chr2:121449194-121458672	70.1464	132.031	72.445	161.939	85.042	48.6752	98.4132	82.8764	93.1502	152.759	231.083	96.4682	46.3536	106.869	122.321	103.303	ENSMUSG00000027245.11	Hypk	chr2:121449194-121458672	Flox_Chow	Flox_HFD	OK	109.141	78.7517	-0.470804	-0.149931	0.81355	0.938754	no	Flox_Chow	FloxCre_Chow	OK	109.141	143.365	0.393508	0.136999	0.82295	0.941461	no	Flox_HFD	FloxCre_Chow	OK	78.7517	143.365	0.864311	0.299005	0.6258
ENSMUSG00000032507.15	Fbxl2	chr9:113930933-114026761	139.112	84.371	67.3213	118.489	162.699	107.694	83.6255	105.273	125.249	96.8231	219.142	63.8399	67.6422	71.5356	80.0975	103.889	ENSMUSG00000032507.15	Fbxl2	chr9:113930933-114026761	Flox_Chow	Flox_HFD	OK	102.323	114.823	0.166274	0.304467	0.5426	0.804051	no	Flox_Chow	FloxCre_Chow	OK	102.323	126.264	0.303305	0.531336	0.2809	0.590585	no	Flox_HFD	FloxCre_Chow	OK	114.823	126.264	0.137031	0.237941	0.62415
ENSMUSG00000087691.1	Gm15674	chr1:130388536-130437914	78.0911	78.6974	169.227	107.3	39.6562	113.187	199.028	132.868	180.645	78.4704	26.8407	125.788	150.353	93.6104	80.5987	40.9059	ENSMUSG00000087691.1	Gm15674	chr1:130388536-130437914	Flox_Chow	Flox_HFD	OK	108.329	121.185	0.161792	0.296355	0.559	0.813035	no	Flox_Chow	FloxCre_Chow	OK	108.329	102.936	-0.0736673	-0.128496	0.7992	0.935162	no	Flox_HFD	FloxCre_Chow	OK	121.185	102.936	-0.235459	-0.413097	0.4084
ENSMUSG00000022721.18	Trmt2a	chr16:18248882-18289249	97.4691	87.3791	71.0571	91.5876	123.413	121.054	108.227	114.857	127.938	99.9517	223.964	77.5031	79.2932	73.5532	94.8411	101.553	ENSMUSG00000022721.18	Trmt2a	chr16:18248882-18289249	Flox_Chow	Flox_HFD	OK	86.8732	116.888	0.428138	0.805294	0.1061	0.349626	no	Flox_Chow	FloxCre_Chow	OK	86.8732	132.339	0.607259	1.10596	0.0261	0.145442	no	Flox_HFD	FloxCre_Chow	OK	116.888	132.339	0.17912	0.329165	0.50565
ENSMUSG00000031667.16	Aktip	chr8:91070056-91134465	105.096	88.5846	99.1667	96.9516	125.045	112.707	91.0639	89.5842	114.554	104.551	239.224	87.3999	60.1852	76.8771	100.991	98.6252	ENSMUSG00000031667.16	Aktip	chr8:91070056-91134465	Flox_Chow	Flox_HFD	OK	97.4497	104.6	0.102155	0.141987	0.77375	0.922759	no	Flox_Chow	FloxCre_Chow	OK	97.4497	136.432	0.485454	0.671413	0.19035	0.481776	no	Flox_HFD	FloxCre_Chow	OK	104.6	136.432	0.383299	0.556708	0.2762
ENSMUSG00000103270.1	Gm37915	chr1:40771384-40790663	105.088	111.597	85.7715	90.2936	69.8992	135.085	117.21	126.681	97.3833	102.068	123.164	67.8293	101.059	113.629	131.054	111.162	ENSMUSG00000103270.1	Gm37915	chr1:40771384-40790663	Flox_Chow	Flox_HFD	OK	98.1874	112.219	0.192706	0.36992	0.4626	0.75035	no	Flox_Chow	FloxCre_Chow	OK	98.1874	97.6111	-0.00849322	-0.016243	0.9749	0.986016	no	Flox_HFD	FloxCre_Chow	OK	112.219	97.6111	-0.201199	-0.385843	0.43925
ENSMUSG00000093803.2	Ppp2r3d	chr9:124422621-124424154	64.0757	271.149	87.9923	234.983	167.251	41.1863	29.3023	26.4006	63.7498	137.577	290.431	137.383	0	50.627	83.6371	0	ENSMUSG00000093803.2	Ppp2r3d	chr9:124422621-124424154	Flox_Chow	Flox_HFD	OK	164.55	66.0352	-1.31722	-1.17363	0.0388	0.190718	no	Flox_Chow	FloxCre_Chow	OK	164.55	157.285	-0.0651419	-0.0762223	0.8863	0.963376	no	Flox_HFD	FloxCre_Chow	OK	66.0352	157.285	1.25208	1.08628	0.044
ENSMUSG00000001802.16	Lrp3	chr7:35186384-35215498	149.136	143.117	102.75	121.202	186.517	88.5539	59.7208	74.6996	193.668	108.757	139.316	95.9894	59.4729	56.9949	48.6012	54.9373	ENSMUSG00000001802.16	Lrp3	chr7:35186384-35215498	Flox_Chow	Flox_HFD	OK	129.051	102.373	-0.334112	-0.595366	0.24705	0.552502	no	Flox_Chow	FloxCre_Chow	OK	129.051	134.432	0.0589381	0.104879	0.83695	0.946701	no	Flox_HFD	FloxCre_Chow	OK	102.373	134.432	0.39305	0.666245	0.17775
ENSMUSG00000060938.14	Rpl26	chr11:68901582-68904534	51.8243	57.5324	53.8479	117.387	124.794	138.559	60.0507	185.77	69.5522	115.496	133.638	139.399	156.837	118.771	83.4327	76.3447	ENSMUSG00000060938.14	Rpl26	chr11:68901582-68904534	Flox_Chow	Flox_HFD	OK	70.1479	127.293	0.859685	0.997662	0.03565	0.180267	no	Flox_Chow	FloxCre_Chow	OK	70.1479	114.521	0.707147	0.79869	0.0795	0.293265	no	Flox_HFD	FloxCre_Chow	OK	127.293	114.521	-0.152538	-0.195714	0.676
ENSMUSG00000004630.18	Pcp2	chr8:3621550-3625545	95.6443	87.7194	108.328	100.436	193.087	134.621	135.839	93.9757	98.0467	113.815	121.811	73.5047	77.9442	87.2557	73.1417	84.5856	ENSMUSG00000004630.18	Pcp2	chr8:3621550-3625545	Flox_Chow	Flox_HFD	OK	98.0318	139.381	0.507708	0.761655	0.07285	0.279665	no	Flox_Chow	FloxCre_Chow	OK	98.0318	101.794	0.0543359	0.0760008	0.85265	0.953704	no	Flox_HFD	FloxCre_Chow	OK	139.381	101.794	-0.453372	-0.675992	0.1039
ENSMUSG00000103955.1	Gm37270	chr4:135446136-135494623	62.0064	21.003	85.6908	72.0554	14.9633	161.18	277.36	148.736	378.907	0	47.8047	39.5051	47.1591	83.4426	54.7044	183.419	ENSMUSG00000103955.1	Gm37270	chr4:135446136-135494623	Flox_Chow	Flox_HFD	OK	60.1889	150.56	1.32277	1.07229	0.0422	0.201145	no	Flox_Chow	FloxCre_Chow	OK	60.1889	116.554	0.953431	0.755634	0.24505	0.550534	no	Flox_HFD	FloxCre_Chow	OK	150.56	116.554	-0.369337	-0.361972	0.5706
ENSMUSG00000028639.14	Ybx1	chr4:119277980-119294604	82.1018	143.904	95.2518	131.898	119.301	87.5194	97.9389	69.0755	130.776	105.257	107.302	125.154	70.4788	97.4483	127.195	85.5008	ENSMUSG00000028639.14	Ybx1	chr4:119277980-119294604	Flox_Chow	Flox_HFD	OK	113.289	93.4587	-0.277607	-0.475261	0.33105	0.641491	no	Flox_Chow	FloxCre_Chow	OK	113.289	117.122	0.0480076	0.0852048	0.86475	0.957503	no	Flox_HFD	FloxCre_Chow	OK	93.4587	117.122	0.325614	0.552864	0.2545
ENSMUSG00000018339.11	Gpx3	chr11:54902771-54910377	139.881	125.239	199.913	129.446	62.0236	44.3393	34.7393	53.7074	141.013	98.7384	151.154	287.99	39.0174	47.4772	49.2789	63.7798	ENSMUSG00000018339.11	Gpx3	chr11:54902771-54910377	Flox_Chow	Flox_HFD	OK	148.62	48.7024	-1.60956	-2.62657	5e-05	0.00107245	yes	Flox_Chow	FloxCre_Chow	OK	148.62	169.724	0.191561	0.340751	0.48685	0.769865	no	Flox_HFD	FloxCre_Chow	OK	48.7024	169.724	1.80112	2.96097	5e-05
ENSMUSG00000029616.9	Erp29	chr5:121397935-121545905	111.893	96.9928	118.291	99.5313	92.3607	110.237	105.656	95.148	151.121	87.8211	125.099	87.7072	84.4419	95.8782	112.956	87.0649	ENSMUSG00000029616.9	Erp29	chr5:121397935-121545905	Flox_Chow	Flox_HFD	OK	106.677	100.85	-0.0810329	-0.121902	0.8025	0.935946	no	Flox_Chow	FloxCre_Chow	OK	106.677	112.937	0.0822702	0.132906	0.79205	0.931939	no	Flox_HFD	FloxCre_Chow	OK	100.85	112.937	0.163303	0.248991	0.621
ENSMUSG00000026728.9	Vim	chr2:13573951-13582826	89.5707	58.1925	66.1188	108.029	167.45	129.305	143.551	155.785	88.3168	67.6878	57.9516	75.7445	98.3139	115.482	90.3183	148.535	ENSMUSG00000026728.9	Vim	chr2:13573951-13582826	Flox_Chow	Flox_HFD	OK	80.4777	149.023	0.888871	1.49251	0.00345	0.0335529	yes	Flox_Chow	FloxCre_Chow	OK	80.4777	72.4252	-0.152097	-0.25001	0.62135	0.848289	no	Flox_HFD	FloxCre_Chow	OK	149.023	72.4252	-1.04097	-1.72632	0.0004
ENSMUSG00000018326.9	Ywhab	chr2:163994959-164018588	131.921	113.352	163.917	124.83	74.2906	91.0518	102.544	67.5448	133.613	128.179	63.3005	120.339	89.5648	79.6917	78.6957	84.9399	ENSMUSG00000018326.9	Ywhab	chr2:163994959-164018588	Flox_Chow	Flox_HFD	OK	133.505	83.8577	-0.670877	-1.27561	0.01225	0.0864831	no	Flox_Chow	FloxCre_Chow	OK	133.505	111.358	-0.26169	-0.494432	0.3249	0.635946	no	Flox_HFD	FloxCre_Chow	OK	83.8577	111.358	0.409187	0.762662	0.13195
ENSMUSG00000026473.15	Glul	chr1:153849541-153909723	91.6253	183.508	84.0654	92.1313	81.4041	109.102	85.8935	85.3346	88.2887	142.077	72.0782	123.367	117.787	129.17	77.7155	77.4831	ENSMUSG00000026473.15	Glul	chr1:153849541-153909723	Flox_Chow	Flox_HFD	OK	112.832	90.4336	-0.319251	-0.589355	0.2373	0.543895	no	Flox_Chow	FloxCre_Chow	OK	112.832	106.453	-0.0839697	-0.153462	0.758	0.915324	no	Flox_HFD	FloxCre_Chow	OK	90.4336	106.453	0.235281	0.435129	0.37755
ENSMUSG00000090257.1	Gm4524	chr16:25956474-26105784	114.637	91.101	75.6031	72.307	136.53	132.364	93.4953	85.0479	209.368	77.6462	202.75	76.9129	63.5028	62.1801	79.9447	67.3193	ENSMUSG00000090257.1	Gm4524	chr16:25956474-26105784	Flox_Chow	Flox_HFD	OK	88.4121	111.859	0.33937	0.621364	0.21055	0.510347	no	Flox_Chow	FloxCre_Chow	OK	88.4121	141.669	0.680209	1.24647	0.0154	0.102121	no	Flox_HFD	FloxCre_Chow	OK	111.859	141.669	0.34084	0.628966	0.21685
ENSMUSG00000040829.14	Zmynd15	chr11:70453982-70466202	45.5377	52.4237	33.3511	39.6642	74.3738	221.463	108.798	241.052	59.9268	41.5713	19.9145	49.6308	155.396	197.044	160.627	135.01	ENSMUSG00000040829.14	Zmynd15	chr11:70453982-70466202	Flox_Chow	Flox_HFD	OK	42.7442	161.422	1.91703	3.30222	5e-05	0.00107245	yes	Flox_Chow	FloxCre_Chow	OK	42.7442	42.7609	0.000563846	0.000865297	0.9985	0.998754	no	Flox_HFD	FloxCre_Chow	OK	161.422	42.7609	-1.91647	-3.21957	5e-05
ENSMUSG00000069682.5	Gm10275	chr10:29698745-29699380	31.4345	124.663	92.6173	88.3301	221.717	62.7107	96.2913	129.968	60.0791	68.518	167.827	83.364	103.86	185.103	49.5576	63.0982	ENSMUSG00000069682.5	Gm10275	chr10:29698745-29699380	Flox_Chow	Flox_HFD	OK	84.2613	127.672	0.599498	0.739639	0.13505	0.400902	no	Flox_Chow	FloxCre_Chow	OK	84.2613	94.9471	0.172254	0.194917	0.6886	0.880873	no	Flox_HFD	FloxCre_Chow	OK	127.672	94.9471	-0.427244	-0.503853	0.28775
ENSMUSG00000027533.10	Fabp5	chr3:10012547-10016607	39.4482	76.8568	33.5912	48.743	204.598	149.16	175.233	136.292	14.5021	92.3656	98.1869	56.2032	93.8167	165.139	116.685	126.379	ENSMUSG00000027533.10	Fabp5	chr3:10012547-10016607	Flox_Chow	Flox_HFD	OK	49.6598	166.321	1.74382	2.55938	5e-05	0.00107245	yes	Flox_Chow	FloxCre_Chow	OK	49.6598	65.3144	0.395324	0.520313	0.2938	0.604771	no	Flox_HFD	FloxCre_Chow	OK	166.321	65.3144	-1.34849	-2.01021	0.0003
ENSMUSG00000053012.17	Krcc1	chr6:71213939-71322233	98.3519	125.82	175.174	101.828	87.0227	98.3671	116.595	89.0502	66.2521	87.3288	107.754	84.8438	114.451	90.8614	97.724	83.4207	ENSMUSG00000053012.17	Krcc1	chr6:71213939-71322233	Flox_Chow	Flox_HFD	OK	125.293	97.7588	-0.358012	-0.628287	0.2185	0.520015	no	Flox_Chow	FloxCre_Chow	OK	125.293	86.5447	-0.533792	-0.894757	0.07855	0.291772	no	Flox_HFD	FloxCre_Chow	OK	97.7588	86.5447	-0.175781	-0.291724	0.563
ENSMUSG00000045744.10	Bricd5	chr17:24473549-24479078	131.07	88.253	47.8625	107.381	119.956	101.244	149.131	126.702	66.774	81.5511	111.101	121.374	88.854	151.369	50.4666	80.5449	ENSMUSG00000045744.10	Bricd5	chr17:24473549-24479078	Flox_Chow	Flox_HFD	OK	93.6414	124.258	0.408124	0.613125	0.20195	0.497163	no	Flox_Chow	FloxCre_Chow	OK	93.6414	95.2001	0.0238169	0.0346892	0.9435	0.97701	no	Flox_HFD	FloxCre_Chow	OK	124.258	95.2001	-0.384307	-0.569527	0.2345
ENSMUSG00000065389.1	Gm23100	chr7:109998403-110151202	0	152.362	0	0	127.366	0	0	0	0	186.525	0	131.15	0	318.861	559.923	146.921	ENSMUSG00000065389.1	Gm23100	chr7:109998403-110151202	Flox_Chow	Flox_HFD	NOTEST	38.0904	31.8416	-0.258516	0	1	1	no	Flox_Chow	FloxCre_Chow	NOTEST	38.0904	79.419	1.06006	0	1	1	no	Flox_HFD	FloxCre_Chow	NOTEST	31.8416	79.419	1.31857	0	1
ENSMUSG00000021577.13	Sdha	chr13:74322253-74350280	101.66	147.137	105.024	118.532	57.2302	69.8431	66.8679	83.3536	115.066	153.641	99.4526	148.49	87.8684	114.222	69.9142	84.0875	ENSMUSG00000021577.13	Sdha	chr13:74322253-74350280	Flox_Chow	Flox_HFD	OK	118.088	69.3237	-0.768441	-1.42185	0.00455	0.0410998	yes	Flox_Chow	FloxCre_Chow	OK	118.088	129.163	0.129325	0.244752	0.62395	0.84997	no	Flox_HFD	FloxCre_Chow	OK	69.3237	129.163	0.897766	1.66614	0.00095
ENSMUSG00000101865.1	Gm9775	chr9:88839163-88858853	115.552	17.9059	81.277	117.158	65.3102	188.038	21.9914	118.238	134.149	183.93	171.864	162.12	57.0613	14.19	90.7922	81.7094	ENSMUSG00000101865.1	Gm9775	chr9:88839163-88858853	Flox_Chow	Flox_HFD	OK	82.9731	98.3945	0.245934	0.188531	0.7057	0.889153	no	Flox_Chow	FloxCre_Chow	OK	82.9731	163.016	0.974297	0.73065	0.17015	0.454748	no	Flox_HFD	FloxCre_Chow	OK	98.3945	163.016	0.728363	0.569061	0.2333
ENSMUSG00000022890.13	Atp5j	chr16:84827865-84863779	69.3396	106.387	87.243	146.649	86.1804	127.438	32.0792	114.537	58.7722	136.83	152.801	114.781	120.921	86.8566	99.5665	78.5206	ENSMUSG00000022890.13	Atp5j	chr16:84827865-84863779	Flox_Chow	Flox_HFD	OK	102.405	90.0585	-0.185346	-0.212851	0.67615	0.874909	no	Flox_Chow	FloxCre_Chow	OK	102.405	115.796	0.177305	0.208748	0.6741	0.874688	no	Flox_HFD	FloxCre_Chow	OK	90.0585	115.796	0.362652	0.430258	0.40435
ENSMUSG00000018040.9	Rrp7a	chr15:83100203-83122801	76.1383	148.729	85.0955	93.9698	150.221	67.3466	72.6621	106.312	95.9926	142.398	225.411	109.797	65.6225	76.4576	42.8119	57.0368	ENSMUSG00000018040.9	Rrp7a	chr15:83100203-83122801	Flox_Chow	Flox_HFD	OK	100.983	99.1355	-0.0266431	-0.0387159	0.94155	0.976722	no	Flox_Chow	FloxCre_Chow	OK	100.983	143.4	0.505926	0.759252	0.13395	0.398841	no	Flox_HFD	FloxCre_Chow	OK	99.1355	143.4	0.532569	0.755297	0.13055
ENSMUSG00000036896.5	C1qc	chr4:136889803-136893065	43.5007	42.625	33.4376	31.7564	98.0112	215.496	138.292	152.884	7.15458	27.8847	31.6586	47.3125	161.032	213.728	149.151	220.268	ENSMUSG00000036896.5	C1qc	chr4:136889803-136893065	Flox_Chow	Flox_HFD	OK	37.8299	151.171	1.99858	3.01136	5e-05	0.00107245	yes	Flox_Chow	FloxCre_Chow	OK	37.8299	28.5026	-0.408436	-0.503174	0.30605	0.616012	no	Flox_HFD	FloxCre_Chow	OK	151.171	28.5026	-2.40702	-3.28079	5e-05
ENSMUSG00000035597.18	Prpf39	chr12:65036332-65073944	106.935	87.4319	118.813	84.3378	89.4272	81.8924	99.3326	71.2498	107.695	78.1033	296.95	82.6473	87.4029	65.4511	94.4716	59.8234	ENSMUSG00000035597.18	Prpf39	chr12:65036332-65073944	Flox_Chow	Flox_HFD	OK	99.3796	85.4755	-0.217438	-0.396739	0.4412	0.73677	no	Flox_Chow	FloxCre_Chow	OK	99.3796	141.349	0.508237	0.98607	0.07145	0.276541	no	Flox_HFD	FloxCre_Chow	OK	85.4755	141.349	0.725676	1.39148	0.0102
ENSMUSG00000051166.9	Eml5	chr12:98746967-98901484	120.039	95.1126	110.034	98.7888	106.015	73.992	104.506	110.29	151.619	83.2008	167.501	85.7425	73.1632	69.3311	91.1647	68.6129	ENSMUSG00000051166.9	Eml5	chr12:98746967-98901484	Flox_Chow	Flox_HFD	OK	105.994	98.7005	-0.10285	-0.204308	0.68725	0.880292	no	Flox_Chow	FloxCre_Chow	OK	105.994	122.016	0.20309	0.412087	0.417	0.718366	no	Flox_HFD	FloxCre_Chow	OK	98.7005	122.016	0.305939	0.612172	0.2217
ENSMUSG00000057788.13	Ddx49	chr8:70282826-70302489	80.8692	87.434	67.8582	73.7978	80.7867	164.461	121.457	170.06	103.226	80.408	79.9109	70.7161	79.3379	133.913	101.013	113.533	ENSMUSG00000057788.13	Ddx49	chr8:70282826-70302489	Flox_Chow	Flox_HFD	OK	77.4898	134.191	0.792212	0.902317	0.07915	0.292983	no	Flox_Chow	FloxCre_Chow	OK	77.4898	83.5652	0.108897	0.110822	0.81615	0.939386	no	Flox_HFD	FloxCre_Chow	OK	134.191	83.5652	-0.683316	-0.660607	0.16975
ENSMUSG00000005481.17	Ddx39	chr8:83715176-83741326	121.154	91.824	56.9924	73.427	63.1601	196.324	135.71	146.061	114.251	71.8412	57.9694	84.2775	104.068	82.6177	96.1442	110.349	ENSMUSG00000005481.17	Ddx39	chr8:83715176-83741326	Flox_Chow	Flox_HFD	OK	85.8494	135.314	0.65643	1.23027	0.01675	0.108393	no	Flox_Chow	FloxCre_Chow	OK	85.8494	82.0847	-0.0646946	-0.117847	0.8115	0.938017	no	Flox_HFD	FloxCre_Chow	OK	135.314	82.0847	-0.721124	-1.34485	0.008
ENSMUSG00000020949.8	Fkbp3	chr12:65036332-65073944	119.859	91.089	99.1147	85.1673	73.2117	75.9557	127.452	89.3417	100.561	83.6437	208.582	67.7335	77.7812	69.1419	112.023	123.354	ENSMUSG00000020949.8	Fkbp3	chr12:65036332-65073944	Flox_Chow	Flox_HFD	OK	98.8075	91.4903	-0.111002	-0.0798704	0.8736	0.959667	no	Flox_Chow	FloxCre_Chow	OK	98.8075	115.13	0.22057	0.159375	0.76155	0.916983	no	Flox_HFD	FloxCre_Chow	OK	91.4903	115.13	0.331572	0.246481	0.636
ENSMUSG00000084911.1	Gm16185	chr9:97074960-97111157	88.0714	152.43	107.507	102.978	28.3789	44.6156	202.033	107.319	116.679	90.331	3.38535	121.665	211.015	76.2191	99.2828	51.2196	ENSMUSG00000084911.1	Gm16185	chr9:97074960-97111157	Flox_Chow	Flox_HFD	OK	112.746	95.5864	-0.238203	-0.411068	0.43835	0.734006	no	Flox_Chow	FloxCre_Chow	OK	112.746	83.0151	-0.441636	-0.57766	0.24505	0.550534	no	Flox_HFD	FloxCre_Chow	OK	95.5864	83.0151	-0.203433	-0.267695	0.608
ENSMUSG00000084799.7	Ino80dos	chr1:63047800-63176822	69.7879	147.217	101.653	131.549	21.5668	123.68	129.506	62.5211	146.471	89.1454	111.533	123.42	96.83	60.2133	81.3173	92.9098	ENSMUSG00000084799.7	Ino80dos	chr1:63047800-63176822	Flox_Chow	Flox_HFD	OK	112.552	84.3186	-0.416665	-0.539104	0.29265	0.603671	no	Flox_Chow	FloxCre_Chow	OK	112.552	117.642	0.0638171	0.0834057	0.8647	0.957503	no	Flox_HFD	FloxCre_Chow	OK	84.3186	117.642	0.480482	0.644444	0.20145
ENSMUSG00000036980.13	Taf6	chr5:138161070-138187451	107.287	111.277	81.9516	132.741	68.6016	106.539	67.6314	114.776	173.214	137.095	91.9717	118.27	67.1825	44.666	71.5704	90.7136	ENSMUSG00000036980.13	Taf6	chr5:138161070-138187451	Flox_Chow	Flox_HFD	OK	108.314	89.387	-0.277083	-0.308429	0.533	0.799236	no	Flox_Chow	FloxCre_Chow	OK	108.314	130.138	0.264818	0.300708	0.54185	0.804051	no	Flox_HFD	FloxCre_Chow	OK	89.387	130.138	0.541901	0.561059	0.2605
ENSMUSG00000085636.1	Gm11769	chr11:120103959-120152341	116.249	91.8444	99.2505	67.0566	19.367	165.617	102.977	115.512	198.576	113.793	5.53194	80.0033	108.351	77.8807	150.262	71.9597	ENSMUSG00000085636.1	Gm11769	chr11:120103959-120152341	Flox_Chow	Flox_HFD	OK	93.6003	100.868	0.107888	0.167806	0.74315	0.907917	no	Flox_Chow	FloxCre_Chow	OK	93.6003	99.4761	0.0878365	0.114394	0.82275	0.941323	no	Flox_HFD	FloxCre_Chow	OK	100.868	99.4761	-0.0200519	-0.0254848	0.9648
ENSMUSG00000043623.7	4933412A08Rik	chr19:60198585-60227678	152.471	180.014	100.069	206.924	26.062	80.9625	55.1024	33.691	204.503	130.073	56.0085	182.041	31.5463	25.611	100.962	8.8726	ENSMUSG00000043623.7	4933412A08Rik	chr19:60198585-60227678	Flox_Chow	Flox_HFD	OK	159.869	48.9545	-1.70738	-2.32915	5e-05	0.00107245	yes	Flox_Chow	FloxCre_Chow	OK	159.869	143.157	-0.159299	-0.258528	0.61875	0.846836	no	Flox_HFD	FloxCre_Chow	OK	48.9545	143.157	1.54808	2.08907	0.0004
ENSMUSG00000036162.3	Fam219aos	chr4:41517436-41569537	60.9174	55.5478	132.459	54.8113	157.511	145.735	142.335	120.457	132.743	54.5067	99.137	61.6659	36.4354	42.0019	131.128	146.583	ENSMUSG00000036162.3	Fam219aos	chr4:41517436-41569537	Flox_Chow	Flox_HFD	OK	75.9339	141.51	0.898084	1.20388	0.0187	0.116291	no	Flox_Chow	FloxCre_Chow	OK	75.9339	87.0131	0.196489	0.24009	0.6248	0.850018	no	Flox_HFD	FloxCre_Chow	OK	141.51	87.0131	-0.701595	-0.921422	0.0647
ENSMUSG00000017781.17	Pitpna	chr11:75588096-75628804	77.8389	96.2224	75.2794	87.5611	67.0315	114.64	153.229	52.2631	125.658	72.2891	85.7641	109.706	110.366	108.629	168.288	68.6365	ENSMUSG00000017781.17	Pitpna	chr11:75588096-75628804	Flox_Chow	Flox_HFD	OK	84.2255	96.7907	0.200613	0.316583	0.53015	0.797625	no	Flox_Chow	FloxCre_Chow	OK	84.2255	98.3541	0.223729	0.347431	0.48655	0.769865	no	Flox_HFD	FloxCre_Chow	OK	96.7907	98.3541	0.0231161	0.0364249	0.9426
ENSMUSG00000098447.2	Gm27184	chr1:119520089-119528983	65.9691	103.903	93.322	104.047	0	150.133	158.886	93.3924	179.978	123.121	29.8096	159.672	92.1169	105.158	105.017	8.21319	ENSMUSG00000098447.2	Gm27184	chr1:119520089-119528983	Flox_Chow	Flox_HFD	OK	91.8101	100.603	0.131948	0.146005	0.8039	0.936253	no	Flox_Chow	FloxCre_Chow	OK	91.8101	123.145	0.423635	0.507467	0.31105	0.62131	no	Flox_HFD	FloxCre_Chow	OK	100.603	123.145	0.291687	0.32407	0.58435
ENSMUSG00000032309.15	Fbxo22	chr9:55208924-55283625	188.774	76.332	179.126	108.98	25.127	52.4245	86.5816	56.0827	306.851	87.296	38.4136	109.232	62.0622	41.5732	73.3159	77.2796	ENSMUSG00000032309.15	Fbxo22	chr9:55208924-55283625	Flox_Chow	Flox_HFD	OK	138.303	55.054	-1.32891	-1.79959	0.0009	0.0119564	yes	Flox_Chow	FloxCre_Chow	OK	138.303	135.448	-0.0300904	-0.0403897	0.9366	0.975515	no	Flox_HFD	FloxCre_Chow	OK	55.054	135.448	1.29882	1.61035	0.0048
ENSMUSG00000027323.10	Rad51	chr2:119112806-119157034	82.6014	67.0925	83.3892	80.0023	166.832	84.1947	100.933	70.4671	74.373	91.9319	273.309	84.011	96.2619	69.9187	86.3242	57.1591	ENSMUSG00000027323.10	Rad51	chr2:119112806-119157034	Flox_Chow	Flox_HFD	OK	78.2714	105.607	0.432145	0.785569	0.11265	0.361417	no	Flox_Chow	FloxCre_Chow	OK	78.2714	130.906	0.741977	1.33317	0.00905	0.0691469	no	Flox_HFD	FloxCre_Chow	OK	105.607	130.906	0.309832	0.548645	0.27695
ENSMUSG00000021033.10	Gstz1	chr12:87106865-87164721	94.9397	156.307	111.339	150.373	135.125	69.2349	62.88	51.3241	64.4252	176.043	109.304	126.733	61.1132	72.1314	51.9085	75.3547	ENSMUSG00000021033.10	Gstz1	chr12:87106865-87164721	Flox_Chow	Flox_HFD	OK	128.24	79.641	-0.687262	-1.05975	0.038	0.188118	no	Flox_Chow	FloxCre_Chow	OK	128.24	119.126	-0.106353	-0.167472	0.73825	0.905581	no	Flox_HFD	FloxCre_Chow	OK	79.641	119.126	0.580909	0.854368	0.09675
ENSMUSG00000025290.16	Rps24	chr14:24490680-24496146	21.5214	207.049	156.721	41.7958	86.7526	83.4359	63.2485	37.1558	78.8238	130.962	176.495	44.5741	146.851	142.084	62.0308	88.3722	ENSMUSG00000025290.16	Rps24	chr14:24490680-24496146	Flox_Chow	Flox_HFD	OK	106.772	67.6482	-0.658406	-0.668667	0.1815	0.469964	no	Flox_Chow	FloxCre_Chow	OK	106.772	107.714	0.0126694	0.0137124	0.97855	0.987929	no	Flox_HFD	FloxCre_Chow	OK	67.6482	107.714	0.671076	0.702043	0.1568
ENSMUSG00000097605.1	9430098F02Rik	chr11:51949881-52286179	101.5	65.5656	78.0829	73.3742	93.5856	138.798	149.61	130.923	149.489	75.8877	88.8757	59.5152	72.5045	79.4241	115.552	90.8081	ENSMUSG00000097605.1	9430098F02Rik	chr11:51949881-52286179	Flox_Chow	Flox_HFD	OK	79.6308	128.229	0.687328	0.944789	0.0617	0.254146	no	Flox_Chow	FloxCre_Chow	OK	79.6308	93.442	0.230746	0.298467	0.5613	0.815073	no	Flox_HFD	FloxCre_Chow	OK	128.229	93.442	-0.456582	-0.649072	0.2038
ENSMUSG00000086998.1	Gm16033	chr11:46055991-46147343	43.3125	70.8782	21.6267	5.51359	36.0955	249.125	189.806	167.174	147.5	43.2544	11.6322	27.1157	128.613	84.1942	208.792	125.422	ENSMUSG00000086998.1	Gm16033	chr11:46055991-46147343	Flox_Chow	Flox_HFD	OK	35.3327	160.55	2.18395	2.38123	0.0004	0.00623355	yes	Flox_Chow	FloxCre_Chow	OK	35.3327	57.3755	0.699429	0.669743	0.19755	0.491562	no	Flox_HFD	FloxCre_Chow	OK	160.55	57.3755	-1.48452	-1.76502	0.003
ENSMUSG00000030579.10	Tyrobp	chr7:30413787-30417577	13.9179	15.7789	6.74967	13.6615	303.046	118.093	143.587	123.59	0	23.0872	7.67474	60.0051	148.634	215.145	94.4141	267.753	ENSMUSG00000030579.10	Tyrobp	chr7:30413787-30417577	Flox_Chow	Flox_HFD	OK	12.527	172.079	3.77996	2.89404	0.002	0.0221957	yes	Flox_Chow	FloxCre_Chow	NOTEST	12.527	22.6918	0.857129	0	1	1	no	Flox_HFD	FloxCre_Chow	OK	172.079	22.6918	-2.92283	-2.63733	0.00075
ENSMUSG00000085337.1	Gm15964	chr16:91611467-91646952	100.073	112.777	73.2264	105.112	154.623	67.2128	60.5973	92.2191	102.972	111.777	183.99	109.162	62.6456	67.0516	65.6447	83.3347	ENSMUSG00000085337.1	Gm15964	chr16:91611467-91646952	Flox_Chow	Flox_HFD	OK	97.7971	93.6631	-0.0623123	-0.109646	0.82395	0.941657	no	Flox_Chow	FloxCre_Chow	OK	97.7971	126.975	0.376686	0.676982	0.17045	0.454932	no	Flox_HFD	FloxCre_Chow	OK	93.6631	126.975	0.438998	0.751915	0.1238
ENSMUSG00000086288.1	Gm15265	chr3:94974730-95015238	153.466	84.3023	86.0751	96.4988	53.9825	75.7196	129.399	135.719	129.263	73.2537	115.141	117.961	57.1602	38.0049	131.044	75.3279	ENSMUSG00000086288.1	Gm15265	chr3:94974730-95015238	Flox_Chow	Flox_HFD	OK	105.086	98.705	-0.0903697	-0.0932958	0.8529	0.953707	no	Flox_Chow	FloxCre_Chow	OK	105.086	108.905	0.0515017	0.0542863	0.91435	0.971047	no	Flox_HFD	FloxCre_Chow	OK	98.705	108.905	0.141871	0.14868	0.7712
ENSMUSG00000087400.8	Gm15270	chr10:24595248-24598683	57.4494	105.894	36.7434	57.7876	40.1775	128.451	39.5116	103.091	446.059	39.6128	123.952	38.8081	47.1659	89.072	103.014	95.2066	ENSMUSG00000087400.8	Gm15270	chr10:24595248-24598683	Flox_Chow	Flox_HFD	OK	64.4687	77.8078	0.271314	0.32975	0.5428	0.804146	no	Flox_Chow	FloxCre_Chow	OK	64.4687	162.108	1.33028	1.4437	0.00815	0.0638417	no	Flox_HFD	FloxCre_Chow	OK	77.8078	162.108	1.05897	1.21805	0.02545
ENSMUSG00000026749.11	Nek6	chr2:38511642-38644087	86.3068	111.236	84.7585	102.6	88.8987	98.1743	89.9308	90.5563	93.9729	117.602	194.776	94.2844	73.0889	82.8514	70.2469	69.575	ENSMUSG00000026749.11	Nek6	chr2:38511642-38644087	Flox_Chow	Flox_HFD	OK	96.2252	91.89	-0.0665074	-0.127813	0.79205	0.931939	no	Flox_Chow	FloxCre_Chow	OK	96.2252	125.159	0.379273	0.707249	0.15235	0.429148	no	Flox_HFD	FloxCre_Chow	OK	91.89	125.159	0.445781	0.831515	0.09165
ENSMUSG00000030243.16	Recql	chr6:142345653-142387087	92.8567	90.553	119.406	111.803	92.2228	66.241	120.588	81.1831	149.776	74.2442	156.707	86.9266	71.4206	78.6588	82.2839	73.4983	ENSMUSG00000030243.16	Recql	chr6:142345653-142387087	Flox_Chow	Flox_HFD	OK	103.655	90.0588	-0.202848	-0.251919	0.6222	0.84883	no	Flox_Chow	FloxCre_Chow	OK	103.655	116.914	0.173656	0.217939	0.66815	0.871538	no	Flox_HFD	FloxCre_Chow	OK	90.0588	116.914	0.376504	0.465825	0.3679
ENSMUSG00000046229.9	Scand1	chr2:156311846-156375638	83.1326	333.217	52.8441	53.3828	68.9133	74.1222	60.2938	89.8573	41.2064	99.02	110.147	192.293	34.8107	84.3934	81.032	84.6843	ENSMUSG00000046229.9	Scand1	chr2:156311846-156375638	Flox_Chow	Flox_HFD	OK	130.644	73.2967	-0.833824	-0.606427	0.2984	0.609774	no	Flox_Chow	FloxCre_Chow	OK	130.644	110.667	-0.239424	-0.189865	0.75475	0.91414	no	Flox_HFD	FloxCre_Chow	OK	73.2967	110.667	0.5944	0.41011	0.4587
ENSMUSG00000021520.4	Uqcrb	chr13:66900616-66909236	80.7174	127.925	120.273	97.6391	110.439	54.9991	94.3993	79.0803	45.8117	90.6215	207.669	74.0411	44.2746	99.057	88.9663	127.359	ENSMUSG00000021520.4	Uqcrb	chr13:66900616-66909236	Flox_Chow	Flox_HFD	OK	106.639	84.7294	-0.331794	-0.398331	0.4222	0.720463	no	Flox_Chow	FloxCre_Chow	OK	106.639	104.536	-0.0287326	-0.0329829	0.94955	0.979028	no	Flox_HFD	FloxCre_Chow	OK	84.7294	104.536	0.303062	0.341725	0.5146
ENSMUSG00000021548.10	Ccnh	chr13:85189407-85213723	62.684	32.8387	71.3185	47.5715	97.7461	157.858	133.835	103.062	102.595	53.2909	105.625	29.4194	124.014	113.561	164.338	141.419	ENSMUSG00000021548.10	Ccnh	chr13:85189407-85213723	Flox_Chow	Flox_HFD	OK	53.6032	123.125	1.19974	2.03426	0.0001	0.00196617	yes	Flox_Chow	FloxCre_Chow	OK	53.6032	72.7324	0.44028	0.732569	0.1548	0.433256	no	Flox_HFD	FloxCre_Chow	OK	123.125	72.7324	-0.759456	-1.34307	0.01025
ENSMUSG00000085754.7	Gm15886	chr3:103739365-103791563	115.871	65.8118	74.7731	120.275	11.5998	117.986	128.172	121.966	155.384	113.112	5.51115	120.548	112.01	63.9385	127.2	83.9959	ENSMUSG00000085754.7	Gm15886	chr3:103739365-103791563	Flox_Chow	Flox_HFD	OK	94.1828	94.9309	0.0114149	0.0139885	0.98425	0.991393	no	Flox_Chow	FloxCre_Chow	OK	94.1828	98.6388	0.0666918	0.0839585	0.8798	0.961093	no	Flox_HFD	FloxCre_Chow	OK	94.9309	98.6388	0.0552769	0.0629077	0.9197
ENSMUSG00000002015.5	Bcap31	chrX:73686177-73716175	80.348	75.4027	137.53	111.928	94.4677	53.1038	118.61	95.7094	91.8459	104.318	119.749	82.2105	136.847	97.0437	63.0666	72.5828	ENSMUSG00000002015.5	Bcap31	chrX:73686177-73716175	Flox_Chow	Flox_HFD	OK	101.302	90.4727	-0.163108	-0.260675	0.5896	0.830608	no	Flox_Chow	FloxCre_Chow	OK	101.302	99.5308	-0.0254477	-0.0414494	0.932	0.974167	no	Flox_HFD	FloxCre_Chow	OK	90.4727	99.5308	0.13766	0.220892	0.6539
ENSMUSG00000023456.14	Tpi1	chr6:124808660-124814296	48.8347	97.6481	52.9018	43.818	134.368	103.923	99.3305	152.426	40.1178	143.707	98.8567	74.0716	81.4705	146.543	108.674	105.573	ENSMUSG00000023456.14	Tpi1	chr6:124808660-124814296	Flox_Chow	Flox_HFD	OK	60.8007	122.512	1.01076	1.43049	0.00415	0.0384886	yes	Flox_Chow	FloxCre_Chow	OK	60.8007	89.1883	0.552767	0.869204	0.0804	0.295017	no	Flox_HFD	FloxCre_Chow	OK	122.512	89.1883	-0.457997	-0.663509	0.18125
ENSMUSG00000097026.1	Gm26786	chr8:106210935-106425889	65.9404	48.3844	62.2068	52.8575	108.353	134.372	147.978	140.472	102.006	46.8574	96.4806	42.489	128.86	89.494	145.54	118.457	ENSMUSG00000097026.1	Gm26786	chr8:106210935-106425889	Flox_Chow	Flox_HFD	OK	57.3473	132.794	1.21139	2.27269	5e-05	0.00107245	yes	Flox_Chow	FloxCre_Chow	OK	57.3473	71.9583	0.327436	0.589392	0.2491	0.55425	no	Flox_HFD	FloxCre_Chow	OK	132.794	71.9583	-0.883955	-1.65543	0.0019
ENSMUSG00000057137.9	Tmem140	chr6:34863145-34878060	126.519	73.8858	60.7071	92.5717	128.071	126.811	91.3551	82.2576	89.8099	113.899	123.26	81.554	81.6832	59.2442	84.918	113.095	ENSMUSG00000057137.9	Tmem140	chr6:34863145-34878060	Flox_Chow	Flox_HFD	OK	88.421	107.124	0.276817	0.115841	0.8929	0.964846	no	Flox_Chow	FloxCre_Chow	OK	88.421	102.131	0.207955	0.0813673	0.91285	0.971047	no	Flox_HFD	FloxCre_Chow	OK	107.124	102.131	-0.0688619	-0.0288574	0.95345
ENSMUSG00000100280.2	Gm28417	chr1:34459764-34475733	48.9766	48.858	25.0758	63.6937	179.06	101.499	103.243	208.271	50.6442	13.36	107.411	100.657	88.2219	79.7843	155.931	152.399	ENSMUSG00000100280.2	Gm28417	chr1:34459764-34475733	Flox_Chow	Flox_HFD	OK	46.651	148.018	1.6658	1.64238	0.00355	0.0342431	yes	Flox_Chow	FloxCre_Chow	OK	46.651	68.0181	0.544009	0.49333	0.2972	0.60827	no	Flox_HFD	FloxCre_Chow	OK	148.018	68.0181	-1.12179	-1.24896	0.01545
ENSMUSG00000047675.15	Rps8	chr4:117153826-117156243	82.5255	130.04	102.801	89.1164	114.006	89.6037	82.0032	68.1536	54.4395	90.6697	180.137	119.759	104.475	69.9025	71.4775	73.8129	ENSMUSG00000047675.15	Rps8	chr4:117153826-117156243	Flox_Chow	Flox_HFD	OK	101.121	88.4417	-0.193282	-0.278297	0.5736	0.821009	no	Flox_Chow	FloxCre_Chow	OK	101.121	111.251	0.137742	0.201168	0.68175	0.877952	no	Flox_HFD	FloxCre_Chow	OK	88.4417	111.251	0.331024	0.466714	0.34955
ENSMUSG00000085913.1	Gm15601	chr14:45587739-45658143	136.489	71.8828	129.177	81.4203	75.9148	104.294	90.0593	124.711	148.624	73.7842	83.8327	80.4504	80.4237	65.1014	89.5209	86.8268	ENSMUSG00000085913.1	Gm15601	chr14:45587739-45658143	Flox_Chow	Flox_HFD	OK	104.742	98.7449	-0.0850658	-0.161596	0.7488	0.91162	no	Flox_Chow	FloxCre_Chow	OK	104.742	96.6728	-0.115662	-0.222236	0.66735	0.87143	no	Flox_HFD	FloxCre_Chow	OK	98.7449	96.6728	-0.030596	-0.0582995	0.90865
ENSMUSG00000055725.11	Paqr3	chr5:96997688-97111596	107.359	70.9055	64.3178	51.8217	42.8533	131.336	161.475	128.034	141.731	84.7046	8.61845	73.6679	118.595	79.5456	117.51	138.64	ENSMUSG00000055725.11	Paqr3	chr5:96997688-97111596	Flox_Chow	Flox_HFD	OK	73.6009	115.924	0.65539	0.864518	0.08785	0.310848	no	Flox_Chow	FloxCre_Chow	OK	73.6009	77.1805	0.068514	0.0757612	0.8855	0.963197	no	Flox_HFD	FloxCre_Chow	OK	115.924	77.1805	-0.586876	-0.691704	0.20835
ENSMUSG00000024359.8	Hspa9	chr18:34937413-34954357	81.2231	142.803	128.203	110.596	89.7309	52.7438	100.174	53.7558	81.2782	118.747	153.509	105.006	84.9778	91.7814	71.0779	54.6513	ENSMUSG00000024359.8	Hspa9	chr18:34937413-34954357	Flox_Chow	Flox_HFD	OK	115.706	74.1011	-0.642901	-1.18305	0.0184	0.115399	no	Flox_Chow	FloxCre_Chow	OK	115.706	114.635	-0.0134174	-0.0252845	0.9596	0.980971	no	Flox_HFD	FloxCre_Chow	OK	74.1011	114.635	0.629484	1.1613	0.0209
ENSMUSG00000038690.15	Atp5j2	chr5:145183697-145192062	88.8276	86.8392	128.103	117.251	147.42	56.0545	80.9514	76.3066	24.0246	140.959	204.724	38.6629	77.4329	107.779	34.1791	110.574	ENSMUSG00000038690.15	Atp5j2	chr5:145183697-145192062	Flox_Chow	Flox_HFD	OK	105.255	90.1832	-0.222962	-0.258036	0.5842	0.828057	no	Flox_Chow	FloxCre_Chow	OK	105.255	102.093	-0.0440142	-0.0494487	0.92315	0.972878	no	Flox_HFD	FloxCre_Chow	OK	90.1832	102.093	0.178947	0.191939	0.69555
ENSMUSG00000036446.4	Lum	chr10:97565500-97572703	32.5972	23.3049	15.9245	31.0731	94.5134	127.751	186.509	130.942	22.0279	37.4026	17.0589	24.4015	214.709	208.939	162.36	189.379	ENSMUSG00000036446.4	Lum	chr10:97565500-97572703	Flox_Chow	Flox_HFD	OK	25.7249	134.929	2.39096	3.84263	5e-05	0.00107245	yes	Flox_Chow	FloxCre_Chow	NOTEST	25.7249	25.2227	-0.0284428	0	1	1	no	Flox_HFD	FloxCre_Chow	OK	134.929	25.2227	-2.4194	-3.7934	5e-05
ENSMUSG00000029272.8	Sult1e1	chr5:87575968-87591594	79.4356	56.2477	54.7326	204.053	7.26092	7.25129	9.47622	46.2245	129.484	96.962	566.766	86.8141	40.0987	61.5175	44.3476	22.0303	ENSMUSG00000029272.8	Sult1e1	chr5:87575968-87591594	Flox_Chow	Flox_HFD	OK	98.6173	17.5532	-2.4901	-2.70825	5e-05	0.00107245	yes	Flox_Chow	FloxCre_Chow	OK	98.6173	220.006	1.15763	1.86637	0.0007	0.00968101	yes	Flox_HFD	FloxCre_Chow	OK	17.5532	220.006	3.64774	4.27673	5e-05
ENSMUSG00000038335.13	Tsr1	chr11:74898077-75164448	124.711	104.68	109.011	99.6178	40.2115	90.6138	81.8134	88.0946	163.418	105.446	66.5369	110.912	73.7091	80.0085	77.0451	95.1735	ENSMUSG00000038335.13	Tsr1	chr11:74898077-75164448	Flox_Chow	Flox_HFD	OK	109.505	75.1833	-0.542512	-0.629378	0.21255	0.512352	no	Flox_Chow	FloxCre_Chow	OK	109.505	111.578	0.0270582	0.0352817	0.94605	0.977627	no	Flox_HFD	FloxCre_Chow	OK	75.1833	111.578	0.56957	0.638295	0.21335
ENSMUSG00000018567.14	Gabarap	chr11:69991142-69994951	90.9608	161.136	47.7582	83.933	115.061	63.9443	44.1433	104.939	39.178	142.491	98.3147	86.1918	79.3132	211.185	56.8628	84.6046	ENSMUSG00000018567.14	Gabarap	chr11:69991142-69994951	Flox_Chow	Flox_HFD	OK	95.947	82.0219	-0.226229	-0.317613	0.5308	0.797789	no	Flox_Chow	FloxCre_Chow	OK	95.947	91.5439	-0.0677731	-0.0954536	0.8507	0.952865	no	Flox_HFD	FloxCre_Chow	OK	82.0219	91.5439	0.158456	0.22593	0.662
ENSMUSG00000087660.1	B230398E01Rik	chr3:94954074-94962048	123.139	91.4112	96.346	55.7076	41.0764	143.976	144.594	82.0408	152.734	89.8867	77.7666	55.1419	60.0135	79.6226	131.464	84.066	ENSMUSG00000087660.1	B230398E01Rik	chr3:94954074-94962048	Flox_Chow	Flox_HFD	OK	91.651	102.922	0.167326	0.283532	0.5906	0.831392	no	Flox_Chow	FloxCre_Chow	OK	91.651	93.8823	0.0347024	0.0540941	0.91445	0.971047	no	Flox_HFD	FloxCre_Chow	OK	102.922	93.8823	-0.132624	-0.213051	0.68125
ENSMUSG00000033029.12	1700088E04Rik	chr15:79108971-79141253	112.893	150.423	42.1839	83.4798	66.1038	89.6708	94.3603	121.538	171.289	92.8497	82.9793	108.816	95.7174	22.0885	91.853	79.1072	ENSMUSG00000033029.12	1700088E04Rik	chr15:79108971-79141253	Flox_Chow	Flox_HFD	OK	97.2449	92.9183	-0.0656586	-0.072363	0.8627	0.956719	no	Flox_Chow	FloxCre_Chow	OK	97.2449	113.984	0.229132	0.284497	0.5306	0.797789	no	Flox_HFD	FloxCre_Chow	OK	92.9183	113.984	0.29479	0.3165	0.4605
ENSMUSG00000000916.15	Nsun5	chr5:135369952-135394546	108.02	129.808	83.3069	77.664	217.224	83.8682	67.0989	87.2261	93.3958	134.234	130.048	94.4512	27.3029	67.1132	31.68	64.2448	ENSMUSG00000000916.15	Nsun5	chr5:135369952-135394546	Flox_Chow	Flox_HFD	OK	99.6997	113.854	0.191526	0.300202	0.54655	0.806251	no	Flox_Chow	FloxCre_Chow	OK	99.6997	113.032	0.181071	0.282242	0.56815	0.818144	no	Flox_HFD	FloxCre_Chow	OK	113.854	113.032	-0.0104553	-0.0156972	0.9742
ENSMUSG00000040596.15	Pogk	chr1:166377877-166409863	110.743	93.3619	88.6228	84.8896	66.0176	92.147	110.381	92.4135	114	81.9634	129.565	90.0902	78.9187	70.9735	96.1716	93.934	ENSMUSG00000040596.15	Pogk	chr1:166377877-166409863	Flox_Chow	Flox_HFD	OK	94.4044	90.2399	-0.0650892	-0.119124	0.78715	0.929344	no	Flox_Chow	FloxCre_Chow	OK	94.4044	103.905	0.138333	0.260199	0.57505	0.822486	no	Flox_HFD	FloxCre_Chow	OK	90.2399	103.905	0.203422	0.371585	0.4263
ENSMUSG00000027828.12	Ssr3	chr3:65379654-65392623	97.7755	86.1801	116.409	83.5341	45.8146	77.5933	139.427	60.2062	88.5125	79.7176	62.819	105.729	119.347	119.148	112.185	96.2677	ENSMUSG00000027828.12	Ssr3	chr3:65379654-65392623	Flox_Chow	Flox_HFD	OK	95.9747	80.7603	-0.249007	-0.474979	0.35105	0.660816	no	Flox_Chow	FloxCre_Chow	OK	95.9747	84.1946	-0.188926	-0.347769	0.48065	0.764382	no	Flox_HFD	FloxCre_Chow	OK	80.7603	84.1946	0.0600806	0.109838	0.82825
ENSMUSG00000104350.1	Gm38244	chr3:106478282-106480868	395.822	122.775	154.192	134.721	1.73206	12.1986	2.79089	9.77251	443.69	60.4317	36.4077	100.079	3.16744	0.818602	8.60974	2.72147	ENSMUSG00000104350.1	Gm38244	chr3:106478282-106480868	Flox_Chow	Flox_HFD	OK	201.877	6.62352	-4.92974	-5.78043	5e-05	0.00107245	yes	Flox_Chow	FloxCre_Chow	OK	201.877	160.152	-0.334037	-0.597022	0.26025	0.566556	no	Flox_HFD	FloxCre_Chow	OK	6.62352	160.152	4.5957	5.23467	5e-05
ENSMUSG00000086994.1	Gm13402	chr2:29346818-29524793	130.273	94.7524	131.323	86.6243	42.9967	101.511	50.2074	98.22	91.5271	138.358	43.7943	96.1647	49.6513	128.864	112.116	89.5727	ENSMUSG00000086994.1	Gm13402	chr2:29346818-29524793	Flox_Chow	Flox_HFD	OK	110.743	73.2338	-0.596636	-0.600378	0.2278	0.532994	no	Flox_Chow	FloxCre_Chow	OK	110.743	92.4611	-0.260299	-0.281539	0.57585	0.823131	no	Flox_HFD	FloxCre_Chow	OK	73.2338	92.4611	0.336338	0.334395	0.5086
ENSMUSG00000091515.4	Zfp422-ps	chr17:33305039-33305745	131.274	66.9023	93.3046	63.4501	59.2363	118.449	111.409	145.38	95.5025	150.051	12.3107	117.372	97.1734	66.7244	87.6156	67.2151	ENSMUSG00000091515.4	Zfp422-ps	chr17:33305039-33305745	Flox_Chow	Flox_HFD	OK	88.7328	108.619	0.29173	0.409408	0.41215	0.714599	no	Flox_Chow	FloxCre_Chow	OK	88.7328	93.809	0.080258	0.107182	0.82825	0.94368	no	Flox_HFD	FloxCre_Chow	OK	108.619	93.809	-0.211472	-0.294808	0.5555
ENSMUSG00000000693.10	Loxl3	chr6:83034172-83057808	50.5533	78.1866	66.4641	67.5007	139.706	102.236	96.1823	141.371	68.2863	73.5717	155.195	63.9581	89.352	113.9	71.7692	102.015	ENSMUSG00000000693.10	Loxl3	chr6:83034172-83057808	Flox_Chow	Flox_HFD	OK	65.6762	119.874	0.868076	1.57517	0.00105	0.0133335	yes	Flox_Chow	FloxCre_Chow	OK	65.6762	90.2527	0.4586	0.799664	0.108	0.353223	no	Flox_HFD	FloxCre_Chow	OK	119.874	90.2527	-0.409475	-0.727766	0.1396
ENSMUSG00000001289.12	Pfdn5	chr15:102326115-102338139	108.946	88.8995	85.1654	90.1914	101.647	23.8539	15.3915	225.083	30.6258	26.156	343.023	69.9425	65.0788	95.3374	21.4628	88.9987	ENSMUSG00000001289.12	Pfdn5	chr15:102326115-102338139	Flox_Chow	Flox_HFD	OK	93.3005	91.4937	-0.0282129	-0.022572	0.9607	0.981347	no	Flox_Chow	FloxCre_Chow	OK	93.3005	117.437	0.331928	0.287333	0.58335	0.827734	no	Flox_HFD	FloxCre_Chow	OK	91.4937	117.437	0.360141	0.314557	0.57355
ENSMUSG00000029028.14	Lrrc47	chr4:154011730-154026230	110.841	79.8027	97.9638	92.1037	96.8913	60.0691	59.7774	84.9381	139.454	120.38	232.835	113.552	51.1497	40.4732	58.1969	40.5246	ENSMUSG00000029028.14	Lrrc47	chr4:154011730-154026230	Flox_Chow	Flox_HFD	OK	95.1779	75.419	-0.335699	-0.378604	0.4447	0.739119	no	Flox_Chow	FloxCre_Chow	OK	95.1779	151.555	0.671145	0.83181	0.09465	0.326487	no	Flox_HFD	FloxCre_Chow	OK	75.419	151.555	1.00684	1.16372	0.02305
ENSMUSG00000024131.7	Slc3a1	chr17:85028346-85090267	93.6648	101.349	87.927	85.5394	49.3669	107.051	71.1381	137.079	130.776	103.37	77.2897	94.7052	104.373	75.6572	79.1873	79.8874	ENSMUSG00000024131.7	Slc3a1	chr17:85028346-85090267	Flox_Chow	Flox_HFD	OK	92.1201	91.1587	-0.0151355	-0.024562	0.96115	0.98145	no	Flox_Chow	FloxCre_Chow	OK	92.1201	101.535	0.140392	0.205861	0.66985	0.872402	no	Flox_HFD	FloxCre_Chow	OK	91.1587	101.535	0.155528	0.220564	0.65225
ENSMUSG00000037058.14	Paip2	chr18:35598616-35627244	67.8239	92.6917	178.315	104.319	83.5999	68.0105	132.058	95.9591	38.7473	103.573	132.504	89.7154	45.8738	89.5175	68.9734	86.4985	ENSMUSG00000037058.14	Paip2	chr18:35598616-35627244	Flox_Chow	Flox_HFD	OK	110.787	94.9069	-0.223208	-0.288337	0.57075	0.819487	no	Flox_Chow	FloxCre_Chow	OK	110.787	91.135	-0.281716	-0.301364	0.53735	0.801048	no	Flox_HFD	FloxCre_Chow	OK	94.9069	91.135	-0.0585083	-0.0640072	0.88905
ENSMUSG00000029076.14	Sdf4	chr4:155992871-156013610	75.1664	123.148	89.045	108.503	64.5695	66.1152	88.6275	91.7087	58.3733	140.482	99.1923	179.54	67.9977	80.897	75.5033	68.4218	ENSMUSG00000029076.14	Sdf4	chr4:155992871-156013610	Flox_Chow	Flox_HFD	OK	98.9656	77.7552	-0.347988	-0.566812	0.2399	0.545825	no	Flox_Chow	FloxCre_Chow	OK	98.9656	119.397	0.270768	0.457653	0.3591	0.6664	no	Flox_HFD	FloxCre_Chow	OK	77.7552	119.397	0.618757	1.00351	0.0423
ENSMUSG00000085767.1	Gm13563	chr2:26381525-26389316	103.171	40.0056	83.6679	117.656	59.5683	60.11	155.633	131.151	138.66	119.204	49.3827	75.0727	69.3842	94.2105	69.9863	109.575	ENSMUSG00000085767.1	Gm13563	chr2:26381525-26389316	Flox_Chow	Flox_HFD	OK	86.1252	101.616	0.238613	0.307629	0.5553	0.810843	no	Flox_Chow	FloxCre_Chow	OK	86.1252	95.5797	0.150269	0.187287	0.72	0.8973	no	Flox_HFD	FloxCre_Chow	OK	101.616	95.5797	-0.0883446	-0.109898	0.8231
ENSMUSG00000097493.3	9930014A18Rik	chr15:60818993-60831793	95.2839	77.4885	71.7867	113.733	28.5232	93.7008	89.4971	177.038	214.242	79.1473	13.7344	80.3111	62.4548	77.2075	95.5583	104.748	ENSMUSG00000097493.3	9930014A18Rik	chr15:60818993-60831793	Flox_Chow	Flox_HFD	OK	89.573	97.1897	0.117738	0.206633	0.68705	0.880195	no	Flox_Chow	FloxCre_Chow	OK	89.573	96.8588	0.112818	0.193612	0.7102	0.891775	no	Flox_HFD	FloxCre_Chow	OK	97.1897	96.8588	-0.00492041	-0.00816729	0.9863
ENSMUSG00000077705.1	n-R5s202	chr2:112454996-112472162	0	0	0	0	0	0	0	0	0	0	0	692.147	781.704	0	0	0	ENSMUSG00000077705.1	n-R5s202	chr2:112454996-112472162	Flox_Chow	Flox_HFD	NOTEST	0	0	0	0	1	1	no	Flox_Chow	FloxCre_Chow	NOTEST	0	173.037	inf	0	1	1	no	Flox_HFD	FloxCre_Chow	NOTEST	0	173.037	inf	0	1
ENSMUSG00000058558.12	Rpl5	chr5:107900501-107987085	75.5734	105.825	60.3331	85.4649	118.855	104.162	120.237	107.594	94.9283	74.1348	148.499	73.2508	77.125	67.9131	86.7924	71.9042	ENSMUSG00000058558.12	Rpl5	chr5:107900501-107987085	Flox_Chow	Flox_HFD	OK	81.7992	112.712	0.462481	0.384599	0.44555	0.739553	no	Flox_Chow	FloxCre_Chow	OK	81.7992	97.7031	0.256318	0.231881	0.648	0.860735	no	Flox_HFD	FloxCre_Chow	OK	112.712	97.7031	-0.206163	-0.173762	0.7283
ENSMUSG00000101014.1	Gm28289	chr10:13966074-14154446	177.153	115.183	149.044	113.11	54.8251	110.552	100.969	50.1355	138.564	77.5474	43.7041	86.8288	68.8937	62.4059	33.9447	85.6206	ENSMUSG00000101014.1	Gm28289	chr10:13966074-14154446	Flox_Chow	Flox_HFD	OK	138.623	79.1206	-0.809039	-0.47315	0.3056	0.615321	no	Flox_Chow	FloxCre_Chow	OK	138.623	86.6611	-0.677708	-0.383345	0.40505	0.708012	no	Flox_HFD	FloxCre_Chow	OK	79.1206	86.6611	0.131332	0.0621491	0.89025
ENSMUSG00000027248.13	Pdia3	chr2:121394354-121438687	117.557	64.2352	95.9114	54.8747	121.156	97.0671	87.3948	69.6629	57.5559	57.4941	135.656	64.9505	97.105	118.384	115.748	111.62	ENSMUSG00000027248.13	Pdia3	chr2:121394354-121438687	Flox_Chow	Flox_HFD	OK	83.1446	93.8201	0.174275	0.321068	0.52795	0.796192	no	Flox_Chow	FloxCre_Chow	OK	83.1446	78.9141	-0.075339	-0.137032	0.7898	0.931513	no	Flox_HFD	FloxCre_Chow	OK	93.8201	78.9141	-0.249614	-0.453893	0.36175
ENSMUSG00000108353.1	Gm45205	chr7:127989707-127996598	39.6085	38.7142	17.41	28.2634	107.59	131.601	116.761	184.07	31.813	14.2628	43.1453	28.5342	178.311	164.585	189.298	152.163	ENSMUSG00000108353.1	Gm45205	chr7:127989707-127996598	Flox_Chow	Flox_HFD	OK	30.999	135.006	2.12272	3.70882	5e-05	0.00107245	yes	Flox_Chow	FloxCre_Chow	NOTEST	30.999	29.4388	-0.0745024	0	1	1	no	Flox_HFD	FloxCre_Chow	OK	135.006	29.4388	-2.19723	-3.70185	5e-05
ENSMUSG00000002396.8	Ocel1	chr8:71371297-71381960	116.018	81.5328	70.2454	83.1009	139.294	101.223	77.6945	96.5276	123.394	106.394	133.313	57.8666	51.9144	70.413	91.6542	56.9248	ENSMUSG00000002396.8	Ocel1	chr8:71371297-71381960	Flox_Chow	Flox_HFD	OK	87.7243	103.685	0.241155	0.380043	0.4383	0.734006	no	Flox_Chow	FloxCre_Chow	OK	87.7243	105.242	0.262661	0.397018	0.40725	0.709947	no	Flox_HFD	FloxCre_Chow	OK	103.685	105.242	0.0215059	0.0325233	0.94655
ENSMUSG00000029613.15	Eif2ak1	chr5:143817787-143909847	80.1846	73.7864	70.9076	76.4111	167.22	88.4751	80.6935	97.4268	79.8421	84.1585	180.688	75.9682	65.0701	89.1327	69.4667	73.875	ENSMUSG00000029613.15	Eif2ak1	chr5:143817787-143909847	Flox_Chow	Flox_HFD	OK	75.3224	108.454	0.525929	0.945481	0.0594	0.249108	no	Flox_Chow	FloxCre_Chow	OK	75.3224	105.164	0.48149	0.838934	0.0947	0.326564	no	Flox_HFD	FloxCre_Chow	OK	108.454	105.164	-0.0444382	-0.0761553	0.8765
ENSMUSG00000032086.12	Bace1	chr9:45838579-45936058	160.387	61.9006	75.0759	68.3765	57.1174	104.761	108.35	67.3541	224.537	88.6921	36.5231	77.9522	76.9058	48.4019	97.795	98.4833	ENSMUSG00000032086.12	Bace1	chr9:45838579-45936058	Flox_Chow	Flox_HFD	OK	91.435	84.3957	-0.115577	-0.15634	0.75605	0.914688	no	Flox_Chow	FloxCre_Chow	OK	91.435	106.926	0.225794	0.30088	0.5722	0.820599	no	Flox_HFD	FloxCre_Chow	OK	84.3957	106.926	0.34137	0.425069	0.42175
ENSMUSG00000009281.6	Rarres2	chr6:48554795-48572789	49.5932	105.765	95.5841	114.493	127.182	72.168	72.2346	118.604	91.8459	75.381	164.453	82.3775	64.8028	98.4566	56.2246	62.8153	ENSMUSG00000009281.6	Rarres2	chr6:48554795-48572789	Flox_Chow	Flox_HFD	OK	91.3589	97.5471	0.0945542	0.0504209	0.9415	0.976722	no	Flox_Chow	FloxCre_Chow	OK	91.3589	103.514	0.180214	0.0912744	0.89595	0.965865	no	Flox_HFD	FloxCre_Chow	OK	97.5471	103.514	0.0856597	0.0418619	0.95035
ENSMUSG00000092381.1	Gm20512	chr7:19701312-19749573	99.3862	230.588	132.3	113.228	44.4351	61.4099	27.1067	13.4975	144.016	62.0736	171.866	151.777	16.1207	30.4222	130.768	21.5668	ENSMUSG00000092381.1	Gm20512	chr7:19701312-19749573	Flox_Chow	Flox_HFD	OK	143.876	36.6123	-1.97442	-1.41449	0.0161	0.105459	no	Flox_Chow	FloxCre_Chow	OK	143.876	132.433	-0.119556	-0.141033	0.77605	0.923541	no	Flox_HFD	FloxCre_Chow	OK	36.6123	132.433	1.85487	1.30803	0.0197
ENSMUSG00000007892.7	Rplp1	chr9:61913283-61914538	66.1927	100.36	82.3361	198.898	109.067	27.1057	50.7796	205.072	54.5346	57.6234	94.0979	73.008	29.344	138.141	66.1432	92.2183	ENSMUSG00000007892.7	Rplp1	chr9:61913283-61914538	Flox_Chow	Flox_HFD	OK	111.947	98.006	-0.19187	-0.21723	0.67605	0.874909	no	Flox_Chow	FloxCre_Chow	OK	111.947	69.816	-0.681183	-0.711805	0.15565	0.434193	no	Flox_HFD	FloxCre_Chow	OK	98.006	69.816	-0.489313	-0.491823	0.32925
ENSMUSG00000060143.6	Gm10076	chr14:105681827-105682211	88.7778	41.3869	120.486	98.7516	95.1703	85.9643	36.2316	121.753	20.2327	192.622	150.542	83.4661	33.1156	133.822	90.3501	48.2581	ENSMUSG00000060143.6	Gm10076	chr14:105681827-105682211	Flox_Chow	Flox_HFD	OK	87.3505	84.7797	-0.0430969	-0.0381803	0.94585	0.977627	no	Flox_Chow	FloxCre_Chow	OK	87.3505	111.716	0.354944	0.330264	0.5076	0.784433	no	Flox_HFD	FloxCre_Chow	OK	84.7797	111.716	0.398041	0.369549	0.46575
ENSMUSG00000028416.11	Bag1	chr4:40936397-40948294	61.011	123.277	103.974	78.6957	73.5962	39.3397	61.8334	92.3455	72.0233	100.606	288.278	84.4789	71.5765	77.3727	55.9972	51.7591	ENSMUSG00000028416.11	Bag1	chr4:40936397-40948294	Flox_Chow	Flox_HFD	OK	91.7395	66.7787	-0.458155	-0.680054	0.16285	0.444915	no	Flox_Chow	FloxCre_Chow	OK	91.7395	136.347	0.571664	0.929335	0.0725	0.278775	no	Flox_HFD	FloxCre_Chow	OK	66.7787	136.347	1.02982	1.56909	0.0019
ENSMUSG00000100629.1	Gm28192	chr11:120961748-120991330	180.77	82.6234	94.0551	67.7818	24.4718	81.4013	59.7618	73.9565	199.674	67.071	62.4983	27.9662	98.8179	57.7416	156.339	97.8311	ENSMUSG00000100629.1	Gm28192	chr11:120961748-120991330	Flox_Chow	Flox_HFD	OK	106.307	59.8978	-0.827667	-0.822807	0.1077	0.352633	no	Flox_Chow	FloxCre_Chow	OK	106.307	89.3024	-0.251473	-0.301127	0.5668	0.817159	no	Flox_HFD	FloxCre_Chow	OK	59.8978	89.3024	0.576194	0.558768	0.2831
ENSMUSG00000004018.9	Fancl	chr11:26386134-26593920	120.969	111.6	84.5277	74.335	98.9464	65.4234	68.0019	68.7835	96.5289	88.8252	156.674	78.4109	80.0407	75.1201	93.3565	68.8357	ENSMUSG00000004018.9	Fancl	chr11:26386134-26593920	Flox_Chow	Flox_HFD	OK	97.8579	75.2888	-0.378254	-0.5827	0.23755	0.544362	no	Flox_Chow	FloxCre_Chow	OK	97.8579	105.11	0.103137	0.161879	0.74445	0.908574	no	Flox_HFD	FloxCre_Chow	OK	75.2888	105.11	0.481391	0.730318	0.1405
ENSMUSG00000099397.1	Gm7809	chr17:21962551-21994366	63.0645	61.451	130.017	53.37	78.1494	80.7365	154.732	100.423	50.8079	93.2756	132.067	70.7308	45.7814	137.24	71.5384	106.888	ENSMUSG00000099397.1	Gm7809	chr17:21962551-21994366	Flox_Chow	Flox_HFD	OK	76.9756	103.51	0.427298	0.527143	0.31055	0.621121	no	Flox_Chow	FloxCre_Chow	OK	76.9756	86.7203	0.171969	0.210936	0.6859	0.879326	no	Flox_HFD	FloxCre_Chow	OK	103.51	86.7203	-0.25533	-0.317118	0.5473
ENSMUSG00000023084.11	Lrrc71	chr3:87617574-87748623	95.5746	73.6409	96.9491	82.4273	187.152	92.8083	75.0338	78.08	150.808	89.2965	94.9855	91.8009	51.1095	42.7356	71.9205	53.4593	ENSMUSG00000023084.11	Lrrc71	chr3:87617574-87748623	Flox_Chow	Flox_HFD	OK	87.148	108.269	0.313076	0.569158	0.2519	0.557646	no	Flox_Chow	FloxCre_Chow	OK	87.148	106.723	0.292329	0.553455	0.26915	0.576255	no	Flox_HFD	FloxCre_Chow	OK	108.269	106.723	-0.0207476	-0.0378149	0.93815
ENSMUSG00000097121.1	D130020L05Rik	chr12:101039408-101088927	95.8102	119.025	64.7577	140.755	13.2626	120.451	88.075	82.1912	127.798	77.7894	4.50674	130.68	75.9445	42.6422	156.377	87.6222	ENSMUSG00000097121.1	D130020L05Rik	chr12:101039408-101088927	Flox_Chow	Flox_HFD	OK	105.087	75.9949	-0.46761	-0.586119	0.2638	0.570394	no	Flox_Chow	FloxCre_Chow	OK	105.087	85.1934	-0.30277	-0.346383	0.50245	0.781773	no	Flox_HFD	FloxCre_Chow	OK	75.9949	85.1934	0.16484	0.164158	0.772
ENSMUSG00000061897.5	Gm14292	chr2:179177424-179177880	71.4353	106.235	44.184	70.5988	42.8719	89.3804	182.256	150.231	69.6951	125.881	0	41.9738	85.7573	103.853	123.491	117.677	ENSMUSG00000061897.5	Gm14292	chr2:179177424-179177880	Flox_Chow	Flox_HFD	OK	73.1132	116.185	0.668218	0.753384	0.1288	0.390705	no	Flox_Chow	FloxCre_Chow	OK	73.1132	59.3875	-0.299972	-0.309835	0.54735	0.80643	no	Flox_HFD	FloxCre_Chow	OK	116.185	59.3875	-0.96819	-1.11343	0.04725
ENSMUSG00000014837.14	4931428F04Rik	chr8:105276446-105289528	141.853	95.6698	91.6244	109.126	154.266	41.9488	53.9909	48.1671	129.05	135.119	156.369	122.731	47.9434	18.3403	52.966	25.8705	ENSMUSG00000014837.14	4931428F04Rik	chr8:105276446-105289528	Flox_Chow	Flox_HFD	OK	109.568	74.5933	-0.554712	-0.901988	0.0805	0.295292	no	Flox_Chow	FloxCre_Chow	OK	109.568	135.817	0.309836	0.539762	0.2721	0.579416	no	Flox_HFD	FloxCre_Chow	OK	74.5933	135.817	0.864548	1.36269	0.0069
ENSMUSG00000068039.12	Tcp1	chr17:12911348-12940402	82.7534	81.9456	112.107	67.3097	44.3002	93.2609	58.0038	143.789	186.275	58.7321	129.627	57.6548	62.9602	130.689	44.2133	69.9444	ENSMUSG00000068039.12	Tcp1	chr17:12911348-12940402	Flox_Chow	Flox_HFD	OK	86.0288	84.8386	-0.0200991	-0.0106801	0.98205	0.990276	no	Flox_Chow	FloxCre_Chow	OK	86.0288	108.072	0.329104	0.171693	0.72465	0.899256	no	Flox_HFD	FloxCre_Chow	OK	84.8386	108.072	0.349204	0.174908	0.75285
ENSMUSG00000090952.2	Gm17251	chr17:33742483-33761870	101.661	126.511	59.5473	40.0173	37.6727	174.317	46.7845	68.5	116.511	67.2483	33.5155	84.5463	73.1106	94.4396	114.775	175.599	ENSMUSG00000090952.2	Gm17251	chr17:33742483-33761870	Flox_Chow	Flox_HFD	OK	81.9341	81.8186	-0.00203639	-0.00195492	0.9837	0.991262	no	Flox_Chow	FloxCre_Chow	OK	81.9341	75.4553	-0.118842	-0.099139	0.8461	0.951485	no	Flox_HFD	FloxCre_Chow	OK	81.8186	75.4553	-0.116806	-0.0998467	0.8541
ENSMUSG00000085304.1	Gm12802	chr4:107126612-107200996	99.386	87.7459	86.9561	136.695	57.2807	103.681	73.6892	110.289	147.677	98.5145	29.4912	103.804	86.7746	49.4485	43.174	99.966	ENSMUSG00000085304.1	Gm12802	chr4:107126612-107200996	Flox_Chow	Flox_HFD	OK	102.696	86.2348	-0.252036	-0.393578	0.43325	0.730254	no	Flox_Chow	FloxCre_Chow	OK	102.696	94.8717	-0.114329	-0.183929	0.7223	0.898647	no	Flox_HFD	FloxCre_Chow	OK	86.2348	94.8717	0.137708	0.213726	0.6826
ENSMUSG00000029449.11	Rhof	chr5:123047372-123250131	116.939	132.233	80.0291	93.0265	94.0929	97.0279	86.5618	47.4428	97.6339	114.483	140.526	90.8132	66.1982	52.0712	56.3151	47.0545	ENSMUSG00000029449.11	Rhof	chr5:123047372-123250131	Flox_Chow	Flox_HFD	OK	105.557	81.2813	-0.377025	-0.441896	0.36585	0.671715	no	Flox_Chow	FloxCre_Chow	OK	105.557	110.864	0.0707707	0.070752	0.87705	0.960477	no	Flox_HFD	FloxCre_Chow	OK	81.2813	110.864	0.447796	0.421357	0.3594
ENSMUSG00000018217.12	Pmp22	chr11:63128981-63159547	59.6673	103.167	34.5023	120.575	54.7703	103.51	75.4475	92.5628	75.2943	105.921	51.1566	54.8882	113.423	151.201	107.913	105.998	ENSMUSG00000018217.12	Pmp22	chr11:63128981-63159547	Flox_Chow	Flox_HFD	OK	79.4779	81.5727	0.0375329	0.0587568	0.89865	0.966573	no	Flox_Chow	FloxCre_Chow	OK	79.4779	71.815	-0.146267	-0.226933	0.6288	0.8519	no	Flox_HFD	FloxCre_Chow	OK	81.5727	71.815	-0.1838	-0.291829	0.5401
ENSMUSG00000099851.1	Gm29542	chr12:31484828-31499616	163.477	89.0586	117.041	57.0966	76.5153	85.5918	110.299	59.6096	127.684	71.3376	99.5971	43.8796	82.6028	56.4576	97.489	69.694	ENSMUSG00000099851.1	Gm29542	chr12:31484828-31499616	Flox_Chow	Flox_HFD	OK	106.668	83.004	-0.36188	-0.528755	0.305	0.615246	no	Flox_Chow	FloxCre_Chow	OK	106.668	85.6244	-0.317037	-0.461637	0.36705	0.672559	no	Flox_HFD	FloxCre_Chow	OK	83.004	85.6244	0.0448424	0.0645081	0.89975
ENSMUSG00000084786.9	Ubl5	chr9:20618117-20647140	130.08	51.8245	76.3899	86.0824	28.4517	95.3842	52.3239	130.044	214.16	101.266	94.9997	82.5765	61.7077	42.9897	63.2608	94.8218	ENSMUSG00000084786.9	Ubl5	chr9:20618117-20647140	Flox_Chow	Flox_HFD	OK	86.0942	76.551	-0.169495	-0.214975	0.589	0.830358	no	Flox_Chow	FloxCre_Chow	OK	86.0942	123.25	0.517604	0.698282	0.08955	0.314856	no	Flox_HFD	FloxCre_Chow	OK	76.551	123.25	0.687099	0.892319	0.02915
ENSMUSG00000037062.13	Sh3glb1	chr3:144683677-144720335	64.2952	100.567	180.94	120.573	40.161	75.278	55.8742	38.0468	97.8795	78.9304	154.295	106.739	65.5277	65.3894	77.1604	82.9248	ENSMUSG00000037062.13	Sh3glb1	chr3:144683677-144720335	Flox_Chow	Flox_HFD	OK	116.594	52.34	-1.1555	-1.37617	0.00805	0.0632263	no	Flox_Chow	FloxCre_Chow	OK	116.594	109.461	-0.0910732	-0.121913	0.81685	0.939459	no	Flox_HFD	FloxCre_Chow	OK	52.34	109.461	1.06443	1.30343	0.01175
ENSMUSG00000032294.16	Pkm	chr9:59656367-59679375	43.038	104.705	34.9436	77.3525	87.3125	115.232	74.1986	135.387	56.1041	101.686	73.9775	59.6291	93.1682	143.108	90.6351	111.408	ENSMUSG00000032294.16	Pkm	chr9:59656367-59679375	Flox_Chow	Flox_HFD	OK	65.0098	103.033	0.664371	1.19231	0.0234	0.135718	no	Flox_Chow	FloxCre_Chow	OK	65.0098	72.8491	0.164255	0.283557	0.58705	0.830002	no	Flox_HFD	FloxCre_Chow	OK	103.033	72.8491	-0.500116	-0.903598	0.078
ENSMUSG00000098851.1	Mir6353	chr1:84036295-84364180	0	0	0	0	0	0	0	0	0	0	0	0	1398.25	0	0	0	ENSMUSG00000098851.1	Mir6353	chr1:84036295-84364180	Flox_Chow	Flox_HFD	NOTEST	0	0	0	0	1	1	no	Flox_Chow	FloxCre_Chow	NOTEST	0	0	0	0	1	1	no	Flox_HFD	FloxCre_Chow	NOTEST	0	0	0	0	1
ENSMUSG00000030605.15	Mfge8	chr7:79133767-79149060	28.872	36.7989	35.3664	31.5675	220.303	125.379	145.402	174.526	12.5443	64.4079	42.2278	53.8375	92.3471	128.268	79.8387	125.257	ENSMUSG00000030605.15	Mfge8	chr7:79133767-79149060	Flox_Chow	Flox_HFD	OK	33.1512	166.402	2.32754	3.78855	5e-05	0.00107245	yes	Flox_Chow	FloxCre_Chow	OK	33.1512	43.2544	0.383785	0.577793	0.24755	0.552998	no	Flox_HFD	FloxCre_Chow	OK	166.402	43.2544	-1.94376	-3.22929	5e-05
ENSMUSG00000074213.2	Gm10642	chr9:70599013-70657860	53.8857	122.013	85.2953	145.395	12.3743	59.4319	111.244	103.398	76.5856	76.7539	6.09001	153.285	113.663	84.8798	114.718	76.3875	ENSMUSG00000074213.2	Gm10642	chr9:70599013-70657860	Flox_Chow	Flox_HFD	OK	101.647	71.6122	-0.505296	-0.600264	0.25605	0.562107	no	Flox_Chow	FloxCre_Chow	OK	101.647	78.1786	-0.378726	-0.524554	0.4007	0.704165	no	Flox_HFD	FloxCre_Chow	OK	71.6122	78.1786	0.12657	0.138862	0.82565
ENSMUSG00000044573.14	Acp1	chr12:30884321-30911612	100.791	89.3862	89.4118	108.316	59.6085	84.6801	104.236	78.0396	72.1432	96.0187	206.154	123.588	42.453	50.6606	47.397	36.1875	ENSMUSG00000044573.14	Acp1	chr12:30884321-30911612	Flox_Chow	Flox_HFD	OK	96.9761	81.641	-0.248335	-0.461567	0.3583	0.665951	no	Flox_Chow	FloxCre_Chow	OK	96.9761	124.476	0.360166	0.661565	0.1861	0.475921	no	Flox_HFD	FloxCre_Chow	OK	81.641	124.476	0.608502	1.129	0.02425
ENSMUSG00000068391.8	Chrac1	chr15:73090391-73184840	83.0143	102.501	10.1009	43.7286	43.2642	204.819	158.729	75.3835	78.2212	142.058	75.2528	23.8374	59.0338	100.55	86.1585	99.0983	ENSMUSG00000068391.8	Chrac1	chr15:73090391-73184840	Flox_Chow	Flox_HFD	OK	59.8363	120.549	1.01053	0.817602	0.13685	0.404515	no	Flox_Chow	FloxCre_Chow	OK	59.8363	79.8422	0.416131	0.335248	0.53495	0.800153	no	Flox_HFD	FloxCre_Chow	OK	120.549	79.8422	-0.594395	-0.561629	0.3099
ENSMUSG00000019464.5	Ptger1	chr8:83666862-83699179	94.4916	41.1731	37.9383	44.606	142.757	177.335	103.247	119.879	140.216	43.7181	58.2693	50.3007	91.1121	61.1189	114.607	63.2767	ENSMUSG00000019464.5	Ptger1	chr8:83666862-83699179	Flox_Chow	Flox_HFD	OK	54.5523	135.804	1.31582	2.45311	5e-05	0.00107245	yes	Flox_Chow	FloxCre_Chow	OK	54.5523	73.126	0.422745	0.727615	0.13905	0.407941	no	Flox_HFD	FloxCre_Chow	OK	135.804	73.126	-0.893075	-1.64426	0.0011
ENSMUSG00000025428.15	Atp5a1	chr18:77773728-77782869	61.3742	106.572	84.6222	122.549	64.8051	63.0442	76.25	62.1	72.5807	141.021	70.2733	135.632	68.7995	117.977	64.2503	71.7973	ENSMUSG00000025428.15	Atp5a1	chr18:77773728-77782869	Flox_Chow	Flox_HFD	OK	93.7796	66.5498	-0.494839	-0.888782	0.0771	0.288837	no	Flox_Chow	FloxCre_Chow	OK	93.7796	104.877	0.161352	0.299576	0.54755	0.806489	no	Flox_HFD	FloxCre_Chow	OK	66.5498	104.877	0.656191	1.18431	0.01755
ENSMUSG00000104156.2	Gm38102	chr5:123047372-123250131	151.533	85.0357	71.5292	78.0131	16.3418	186.725	47.0881	45.233	303.981	109.081	26.1679	58.9415	30.5833	22.2791	100.113	50.6005	ENSMUSG00000104156.2	Gm38102	chr5:123047372-123250131	Flox_Chow	Flox_HFD	OK	96.5278	73.8471	-0.386403	-0.277592	0.5779	0.824264	no	Flox_Chow	FloxCre_Chow	OK	96.5278	124.543	0.367627	0.260512	0.60395	0.838409	no	Flox_HFD	FloxCre_Chow	OK	73.8471	124.543	0.754031	0.492073	0.3943
ENSMUSG00000018381.15	Abi3	chr11:95824499-95845734	51.3125	45.0316	29.2476	33.9231	133.342	136.441	139.675	103.678	119.328	78.2944	89.3429	39.9065	88.1422	98.7002	116.812	76.8314	ENSMUSG00000018381.15	Abi3	chr11:95824499-95845734	Flox_Chow	Flox_HFD	OK	39.8787	128.284	1.68565	3.05175	5e-05	0.00107245	yes	Flox_Chow	FloxCre_Chow	OK	39.8787	81.7179	1.03503	1.77054	0.0006	0.00861095	yes	Flox_HFD	FloxCre_Chow	OK	128.284	81.7179	-0.65062	-1.15547	0.01835
ENSMUSG00000072768.1	Gm10418	chr11:70540022-70558110	76.633	165.949	76.4341	120.11	30.2617	111.897	120.847	65.3896	96.3361	15.9184	7.64477	89.3422	52.2821	57.3951	207.221	83.8724	ENSMUSG00000072768.1	Gm10418	chr11:70540022-70558110	Flox_Chow	Flox_HFD	OK	109.781	82.0989	-0.419198	-0.45351	0.36065	0.667701	no	Flox_Chow	FloxCre_Chow	OK	109.781	52.3103	-1.06946	-0.982362	0.10825	0.353355	no	Flox_HFD	FloxCre_Chow	OK	82.0989	52.3103	-0.650267	-0.554341	0.3066
ENSMUSG00000042541.10	Shfm1	chr6:6557293-6578658	59.3645	83.9813	68.1133	63.6254	126.714	54.3757	88.0304	87.6767	71.6821	53.8691	225.191	43.5655	93.4132	86.8695	79.6249	90.1028	ENSMUSG00000042541.10	Shfm1	chr6:6557293-6578658	Flox_Chow	Flox_HFD	OK	68.7711	89.1992	0.375229	0.609655	0.2212	0.523575	no	Flox_Chow	FloxCre_Chow	OK	68.7711	98.577	0.519449	0.872471	0.10055	0.338814	no	Flox_HFD	FloxCre_Chow	OK	89.1992	98.577	0.14422	0.250384	0.6422
ENSMUSG00000032966.14	Fkbp1a	chr2:151542482-151561692	98.1257	132.611	90.85	64.6339	120.288	81.8683	75.9906	29.0939	57.4862	118.29	107.116	89.971	95.1232	88.6334	55.2009	69.2367	ENSMUSG00000032966.14	Fkbp1a	chr2:151542482-151561692	Flox_Chow	Flox_HFD	OK	96.5551	76.8102	-0.330054	-0.549541	0.27685	0.584781	no	Flox_Chow	FloxCre_Chow	OK	96.5551	93.2159	-0.0507756	-0.08757	0.8627	0.956719	no	Flox_HFD	FloxCre_Chow	OK	76.8102	93.2159	0.279278	0.461544	0.35175
ENSMUSG00000102824.1	Gm3837	chr1:189207929-189402218	65.2801	99.7861	70.6123	82.0715	117.414	77.0389	40.0655	68.0846	67.3769	55.7868	204.262	45.1874	121.892	107.72	0	150.263	ENSMUSG00000102824.1	Gm3837	chr1:189207929-189402218	Flox_Chow	Flox_HFD	OK	79.4375	75.6508	-0.0704644	-0.0457639	0.92525	0.973252	no	Flox_Chow	FloxCre_Chow	OK	79.4375	93.1532	0.229785	0.161314	0.73375	0.90346	no	Flox_HFD	FloxCre_Chow	OK	75.6508	93.1532	0.30025	0.178965	0.69615
ENSMUSG00000100113.1	Gm28592	chr10:111506285-111508645	69.2292	59.6803	99.9324	59.4259	73.8959	182.243	98.8433	114.789	174.728	90.9874	35.4537	31.5076	48.9678	31.8163	132.882	67.6899	ENSMUSG00000100113.1	Gm28592	chr10:111506285-111508645	Flox_Chow	Flox_HFD	OK	72.0669	117.443	0.704548	0.847689	0.08455	0.303819	no	Flox_Chow	FloxCre_Chow	OK	72.0669	83.1693	0.206714	0.23409	0.62755	0.851335	no	Flox_HFD	FloxCre_Chow	OK	117.443	83.1693	-0.497834	-0.618117	0.2306
ENSMUSG00000030983.4	Bccip	chr7:133709332-133881532	63.1528	110.258	140.828	86.7123	90.719	53.8717	76.0303	73.9608	85.004	92.2558	105.413	77.9162	64.2115	90.0264	90.0567	70.0706	ENSMUSG00000030983.4	Bccip	chr7:133709332-133881532	Flox_Chow	Flox_HFD	OK	100.238	73.6455	-0.444758	-0.573009	0.2486	0.553973	no	Flox_Chow	FloxCre_Chow	OK	100.238	90.1473	-0.153069	-0.199314	0.69165	0.882956	no	Flox_HFD	FloxCre_Chow	OK	73.6455	90.1473	0.291689	0.346092	0.4811
ENSMUSG00000078719.2	Msmp	chr4:43531518-43587487	177.043	46.5818	48.2746	42.6021	46.241	156.702	162.47	79.0605	181.471	57.4432	24.553	72.4341	67.9909	45.73	97.6721	60.5681	ENSMUSG00000078719.2	Msmp	chr4:43531518-43587487	Flox_Chow	Flox_HFD	OK	78.6253	111.118	0.49903	0.383467	0.4853	0.768736	no	Flox_Chow	FloxCre_Chow	OK	78.6253	83.9754	0.0949736	0.059977	0.91075	0.970831	no	Flox_HFD	FloxCre_Chow	OK	111.118	83.9754	-0.404056	-0.262439	0.60355
ENSMUSG00000108477.1	Gm44878	chr7:4631494-4659954	96.7291	77.6792	48.5817	78.6502	38.734	135.663	118.197	76.4369	142.675	61.7911	10.5419	67.5543	132.04	48.3746	146.603	85.423	ENSMUSG00000108477.1	Gm44878	chr7:4631494-4659954	Flox_Chow	Flox_HFD	OK	75.41	92.2578	0.290914	0.399102	0.41675	0.718247	no	Flox_Chow	FloxCre_Chow	OK	75.41	70.6406	-0.0942588	-0.130547	0.80545	0.936253	no	Flox_HFD	FloxCre_Chow	OK	92.2578	70.6406	-0.385173	-0.493155	0.35625
ENSMUSG00000024990.12	Rbp4	chr19:38116619-38125321	45.3626	180.42	91.92	89.4453	41.5965	47.4556	24.9134	34.4454	106.086	132.353	150.017	123.875	77.6748	68.5331	48.9393	98.2787	ENSMUSG00000024990.12	Rbp4	chr19:38116619-38125321	Flox_Chow	Flox_HFD	OK	101.787	37.1027	-1.45596	-1.85303	0.001	0.0128508	yes	Flox_Chow	FloxCre_Chow	OK	101.787	128.083	0.331524	0.513396	0.3094	0.619798	no	Flox_HFD	FloxCre_Chow	OK	37.1027	128.083	1.78748	2.33629	0.0001
ENSMUSG00000024747.3	Aldh1a7	chr19:20692952-20727562	51.3242	96.6847	45.9496	63.4185	48.4125	79.5285	65.1291	63.6367	69.5418	134.559	123.136	89.2862	104.862	131.126	84.0558	108.159	ENSMUSG00000024747.3	Aldh1a7	chr19:20692952-20727562	Flox_Chow	Flox_HFD	OK	64.3443	64.1767	-0.00376247	-0.00633423	0.98895	0.993122	no	Flox_Chow	FloxCre_Chow	OK	64.3443	104.131	0.694513	1.1873	0.0168	0.108597	no	Flox_HFD	FloxCre_Chow	OK	64.1767	104.131	0.698275	1.2229	0.0147
ENSMUSG00000060586.10	H2-Eb1	chr17:34305876-34316199	43.2301	51.6195	48.7584	49.0938	145.93	90.2081	85.8457	117.1	21.9847	43.9858	63.7846	41.7854	85.9451	206.152	113.363	149.323	ENSMUSG00000060586.10	H2-Eb1	chr17:34305876-34316199	Flox_Chow	Flox_HFD	OK	48.1755	109.771	1.18813	1.76558	0.0009	0.0119564	yes	Flox_Chow	FloxCre_Chow	OK	48.1755	42.8851	-0.167822	-0.223913	0.6533	0.863303	no	Flox_HFD	FloxCre_Chow	OK	109.771	42.8851	-1.35595	-1.93729	0.0005
ENSMUSG00000020541.12	Tom1l1	chr11:90638172-90687607	99.4474	71.2147	92.1276	83.4628	79.5527	76.4648	91.1706	82.1815	104.473	61.5515	134.676	77.7311	73.7867	61.8302	81.316	85.7254	ENSMUSG00000020541.12	Tom1l1	chr11:90638172-90687607	Flox_Chow	Flox_HFD	OK	86.5631	82.3424	-0.0721178	-0.138403	0.77425	0.922855	no	Flox_Chow	FloxCre_Chow	OK	86.5631	94.6077	0.128205	0.248109	0.6153	0.845507	no	Flox_HFD	FloxCre_Chow	OK	82.3424	94.6077	0.200323	0.386933	0.43045
ENSMUSG00000032301.13	Psma4	chr9:54950229-54958030	68.5714	98.3841	89.3861	80.1725	110.009	56.6992	41.785	59.4645	64.2342	96.1441	192.989	45.3661	64.3049	113.677	108.775	65.4455	ENSMUSG00000032301.13	Psma4	chr9:54950229-54958030	Flox_Chow	Flox_HFD	OK	84.1285	66.9894	-0.328662	-0.46535	0.35355	0.662761	no	Flox_Chow	FloxCre_Chow	OK	84.1285	99.6834	0.244759	0.36376	0.4725	0.75704	no	Flox_HFD	FloxCre_Chow	OK	66.9894	99.6834	0.573421	0.814369	0.1146
ENSMUSG00000104435.1	Gm37422	chr1:189879934-189922363	76.301	71.9733	77.4927	69.356	112.925	90.6507	56.5939	89.412	125.898	97.3697	145.225	93.7794	56.747	59.4851	63.6812	68.1401	ENSMUSG00000104435.1	Gm37422	chr1:189879934-189922363	Flox_Chow	Flox_HFD	OK	73.7807	87.3954	0.244314	0.465202	0.35165	0.66129	no	Flox_Chow	FloxCre_Chow	OK	73.7807	115.568	0.647427	1.21117	0.01495	0.0999802	no	Flox_HFD	FloxCre_Chow	OK	87.3954	115.568	0.403113	0.756534	0.1218
ENSMUSG00000084349.3	Rpl3-ps1	chrX:13202570-13203780	60.3033	85.9639	40.0231	74.574	82.2097	129.048	75.9301	81.0536	45.5522	100.106	116.939	61.4336	80.0704	156.841	92.1472	72.4694	ENSMUSG00000084349.3	Rpl3-ps1	chrX:13202570-13203780	Flox_Chow	Flox_HFD	OK	65.2161	92.0605	0.497354	0.779373	0.12395	0.381188	no	Flox_Chow	FloxCre_Chow	OK	65.2161	81.0078	0.312833	0.471966	0.34825	0.659444	no	Flox_HFD	FloxCre_Chow	OK	92.0605	81.0078	-0.184522	-0.289497	0.5623
ENSMUSG00000042770.8	Hebp1	chr6:135137521-135168215	49.5359	141.794	93.0541	109.377	89.6228	55.9366	98.9886	50.999	61.7722	149.219	111.838	83.1893	82.3415	91.3214	45.7024	36.5629	ENSMUSG00000042770.8	Hebp1	chr6:135137521-135168215	Flox_Chow	Flox_HFD	OK	98.4401	73.8867	-0.41393	-0.635026	0.20315	0.499302	no	Flox_Chow	FloxCre_Chow	OK	98.4401	101.505	0.0442275	0.0712095	0.88965	0.963833	no	Flox_HFD	FloxCre_Chow	OK	73.8867	101.505	0.458158	0.702641	0.1634
ENSMUSG00000019518.10	Ap4m1	chr5:138161070-138187451	81.8421	71.6438	72.0666	59.0228	106.443	58.245	83.9102	92.4807	92.6708	87.0276	168.358	91.1975	63.0834	58.5695	80.0585	84.2463	ENSMUSG00000019518.10	Ap4m1	chr5:138161070-138187451	Flox_Chow	Flox_HFD	OK	71.1438	85.2697	0.261294	0.34734	0.4891	0.771585	no	Flox_Chow	FloxCre_Chow	OK	71.1438	109.813	0.626243	0.828094	0.0984	0.333666	no	Flox_HFD	FloxCre_Chow	OK	85.2697	109.813	0.364949	0.483472	0.3305
ENSMUSG00000018770.9	Atp5g3	chr2:73908446-73911326	42.5615	92.415	66.6028	114.768	57.9902	110.229	95.8301	44.6845	71.6962	108.634	149.84	64.3765	55.7471	132.567	73.2735	69.1508	ENSMUSG00000018770.9	Atp5g3	chr2:73908446-73911326	Flox_Chow	Flox_HFD	OK	79.0868	77.1835	-0.0351447	-0.0436459	0.92885	0.9733	no	Flox_Chow	FloxCre_Chow	OK	79.0868	98.6368	0.31869	0.40456	0.4151	0.716746	no	Flox_HFD	FloxCre_Chow	OK	77.1835	98.6368	0.353834	0.447889	0.3752
ENSMUSG00000039126.9	Prune2	chr19:16956117-17223932	21.4152	17.0135	7.93587	24.616	31.2644	171.585	160.569	166.214	22.2371	23.9246	5.88252	20.7367	185.754	171.49	153.078	165.12	ENSMUSG00000039126.9	Prune2	chr19:16956117-17223932	Flox_Chow	Flox_HFD	OK	17.7451	132.408	2.8995	5.35469	5e-05	0.00107245	yes	Flox_Chow	FloxCre_Chow	NOTEST	17.7451	18.1952	0.0361371	0	1	1	no	Flox_HFD	FloxCre_Chow	OK	132.408	18.1952	-2.86336	-5.23775	5e-05
ENSMUSG00000021270.13	Hsp90aa1	chr12:110690604-110696395	116.691	60.5826	114.206	77.4752	48.9084	63.1482	77.8609	77.573	88.981	104.504	91.1076	78.3848	93.7413	105.867	77.7412	70.9339	ENSMUSG00000021270.13	Hsp90aa1	chr12:110690604-110696395	Flox_Chow	Flox_HFD	OK	92.2389	66.8726	-0.46396	-0.868475	0.0824	0.299837	no	Flox_Chow	FloxCre_Chow	OK	92.2389	90.7444	-0.0235658	-0.0442134	0.9289	0.9733	no	Flox_HFD	FloxCre_Chow	OK	66.8726	90.7444	0.440394	0.81667	0.10625
ENSMUSG00000053907.10	Mat2a	chr6:72432798-72440610	135.247	102.153	80.408	84.1433	107.257	83.6429	63.7975	62.2499	72.5736	103.675	96.1074	73.0345	76.4299	63.3832	76.8276	65.651	ENSMUSG00000053907.10	Mat2a	chr6:72432798-72440610	Flox_Chow	Flox_HFD	OK	100.488	79.2368	-0.342779	-0.283458	0.5136	0.78818	no	Flox_Chow	FloxCre_Chow	OK	100.488	86.3477	-0.218793	-0.196708	0.6519	0.863127	no	Flox_HFD	FloxCre_Chow	OK	79.2368	86.3477	0.123987	0.0867203	0.85135
ENSMUSG00000077222.1	Gm22270	chr5:107900501-107987085	0	0	0	0	406.792	0	0	0	0	533.147	405.068	0	0	0	0	0	ENSMUSG00000077222.1	Gm22270	chr5:107900501-107987085	Flox_Chow	Flox_HFD	NOTEST	0	101.698	inf	0	1	1	no	Flox_Chow	FloxCre_Chow	NOTEST	0	234.554	inf	0	1	1	no	Flox_HFD	FloxCre_Chow	NOTEST	101.698	234.554	1.20563	0	1
ENSMUSG00000020086.6	H2afy2	chr10:61715262-61784147	87.2641	110.458	86.5539	67.3324	117.059	53.7593	60.1762	83.3545	75.6461	136.394	157.213	92.2999	41.4819	58.3623	48.1413	68.6785	ENSMUSG00000020086.6	H2afy2	chr10:61715262-61784147	Flox_Chow	Flox_HFD	OK	87.9022	78.5872	-0.161604	-0.236284	0.63605	0.855585	no	Flox_Chow	FloxCre_Chow	OK	87.9022	115.388	0.392525	0.60374	0.2353	0.541098	no	Flox_HFD	FloxCre_Chow	OK	78.5872	115.388	0.55413	0.821715	0.10515
ENSMUSG00000037722.7	Gnpnat1	chr14:45376333-45388802	89.4492	90.0443	94.9417	69.2692	92.1744	59.3429	112.494	61.4985	119.716	50.7641	213.283	68.1179	68.6131	40.8516	65.5475	47.0616	ENSMUSG00000037722.7	Gnpnat1	chr14:45376333-45388802	Flox_Chow	Flox_HFD	OK	85.9261	81.3775	-0.0784672	-0.149454	0.7765	0.923797	no	Flox_Chow	FloxCre_Chow	OK	85.9261	112.97	0.394774	0.77219	0.1484	0.423073	no	Flox_HFD	FloxCre_Chow	OK	81.3775	112.97	0.473242	0.950248	0.0828
ENSMUSG00000072809.2	9330160F10Rik	chr11:69057717-69061578	79.3969	78.5856	52.7806	104.751	26.9628	103.149	117.791	71.2031	128.136	91.4891	84.717	55.0662	73.9828	66.8774	167.605	38.561	ENSMUSG00000072809.2	9330160F10Rik	chr11:69057717-69061578	Flox_Chow	Flox_HFD	OK	78.8785	79.7765	0.0163314	0.0276729	0.9574	0.980081	no	Flox_Chow	FloxCre_Chow	OK	78.8785	89.852	0.187919	0.330713	0.50505	0.782851	no	Flox_HFD	FloxCre_Chow	OK	79.7765	89.852	0.171587	0.287979	0.5636
ENSMUSG00000010376.14	Nedd8	chr14:55662264-55671906	38.8009	41.5036	26.2187	42.8508	147.081	87.7181	124.111	75.4669	19.0445	66.2445	106.828	54.4264	109.326	227.317	84.7435	88.6734	ENSMUSG00000010376.14	Nedd8	chr14:55662264-55671906	Flox_Chow	Flox_HFD	OK	37.3435	108.594	1.54002	1.63337	0.0032	0.0317764	yes	Flox_Chow	FloxCre_Chow	OK	37.3435	61.6358	0.722911	0.715087	0.14105	0.411466	no	Flox_HFD	FloxCre_Chow	OK	108.594	61.6358	-0.817108	-0.977827	0.04995
ENSMUSG00000085255.1	Taco1os	chr11:106065076-106073612	53.1361	84.1697	75.5341	109.553	60.5001	79.4937	85.3727	115.397	32.1875	76.9177	39.0969	129.838	136.459	127.796	87.6244	46.6814	ENSMUSG00000085255.1	Taco1os	chr11:106065076-106073612	Flox_Chow	Flox_HFD	OK	80.5983	85.1909	0.0799494	0.095302	0.85155	0.95299	no	Flox_Chow	FloxCre_Chow	OK	80.5983	69.5101	-0.213526	-0.250901	0.62445	0.850018	no	Flox_HFD	FloxCre_Chow	OK	85.1909	69.5101	-0.293476	-0.341955	0.511
ENSMUSG00000061100.3	Retnla	chr16:48842551-48844461	160.412	91.6146	123.516	137.46	41.469	28.4962	27.5551	7.45358	56.8809	147.139	231.479	196.359	5.58133	68.179	11.9383	0	ENSMUSG00000061100.3	Retnla	chr16:48842551-48844461	Flox_Chow	Flox_HFD	OK	128.251	26.2435	-2.28894	-2.21257	0.0011	0.013805	yes	Flox_Chow	FloxCre_Chow	OK	128.251	157.965	0.300633	0.431984	0.3879	0.691143	no	Flox_HFD	FloxCre_Chow	OK	26.2435	157.965	2.58957	2.49513	5e-05
ENSMUSG00000027849.18	Syt6	chr3:103575230-103646068	61.1165	90.5597	56.1607	51.6622	40.5933	139.519	67.3769	123.204	76.8184	111.724	41.5357	92.4879	88.4045	133.18	82.2177	77.6559	ENSMUSG00000027849.18	Syt6	chr3:103575230-103646068	Flox_Chow	Flox_HFD	OK	64.8748	92.6735	0.514499	0.852196	0.08875	0.313093	no	Flox_Chow	FloxCre_Chow	OK	64.8748	80.6414	0.313863	0.517175	0.29485	0.6063	no	Flox_HFD	FloxCre_Chow	OK	92.6735	80.6414	-0.200636	-0.34077	0.49975
ENSMUSG00000083443.1	Gm15519	chr6:112563641-112565207	154.851	47.5504	119.405	78.5089	38.8799	127.372	164.857	102.606	91.4393	84.0957	13.684	39.3698	84.8495	50.092	50.1047	85.6677	ENSMUSG00000083443.1	Gm15519	chr6:112563641-112565207	Flox_Chow	Flox_HFD	OK	100.079	108.429	0.115611	0.186444	0.708	0.8911	no	Flox_Chow	FloxCre_Chow	OK	100.079	57.1472	-0.808381	-1.22828	0.01645	0.107097	no	Flox_HFD	FloxCre_Chow	OK	108.429	57.1472	-0.923991	-1.41943	0.0073
ENSMUSG00000021579.4	Lrrc14b	chr13:74350308-74365783	118.92	112.393	101.206	60.3931	33.9213	68.4988	73.4586	71.2335	160.694	107.929	36.9062	103.539	62.6629	60.1516	61.7283	91.6133	ENSMUSG00000021579.4	Lrrc14b	chr13:74350308-74365783	Flox_Chow	Flox_HFD	OK	98.228	61.778	-0.66904	-0.938788	0.0705	0.274032	no	Flox_Chow	FloxCre_Chow	OK	98.228	102.267	0.0581348	0.0771492	0.878	0.960794	no	Flox_HFD	FloxCre_Chow	OK	61.778	102.267	0.727175	0.950248	0.0757
ENSMUSG00000060675.13	Pla2g16	chr19:7557458-7588545	78.771	141.08	95.0641	95.707	85.5669	45.3513	54.9119	46.5118	58.2691	140.205	125.52	107.518	52.5746	79.9181	64.9227	52.2921	ENSMUSG00000060675.13	Pla2g16	chr19:7557458-7588545	Flox_Chow	Flox_HFD	OK	102.656	58.0855	-0.821562	-1.311	0.0084	0.0654091	no	Flox_Chow	FloxCre_Chow	OK	102.656	107.878	0.0715919	0.121768	0.80765	0.936388	no	Flox_HFD	FloxCre_Chow	OK	58.0855	107.878	0.893154	1.41423	0.0056
ENSMUSG00000022206.6	Npr3	chr15:11839895-11905674	84.3626	102.161	112.915	100.351	57.4514	86.1929	119.483	70.8959	50.0224	100.116	59.555	74.8411	98.7038	80.7597	61.9537	64.0347	ENSMUSG00000022206.6	Npr3	chr15:11839895-11905674	Flox_Chow	Flox_HFD	OK	99.9474	83.5059	-0.259291	-0.521882	0.2893	0.599802	no	Flox_Chow	FloxCre_Chow	OK	99.9474	71.1337	-0.490636	-0.944606	0.0537	0.233075	no	Flox_HFD	FloxCre_Chow	OK	83.5059	71.1337	-0.231345	-0.446827	0.3673
ENSMUSG00000105881.1	4932422M17Rik	chr5:123047372-123250131	158.843	47.2165	59.9025	71.4311	32.7581	95.0185	59.9501	50.3994	303.105	66.5977	41.9043	85.6889	47.0116	36.1824	94.4364	68.6816	ENSMUSG00000105881.1	4932422M17Rik	chr5:123047372-123250131	Flox_Chow	Flox_HFD	OK	84.3484	59.5316	-0.502706	-0.428053	0.41385	0.716055	no	Flox_Chow	FloxCre_Chow	OK	84.3484	124.324	0.559673	0.476115	0.3935	0.696074	no	Flox_HFD	FloxCre_Chow	OK	59.5316	124.324	1.06238	0.874859	0.1167
ENSMUSG00000085342.1	Gm12254	chr11:58508790-58509261	12.4638	123.063	25.6163	51.967	142.164	39.4919	69.1487	83.4539	50.4444	25.816	317.361	47.7714	116.595	107.55	70.9013	34.8288	ENSMUSG00000085342.1	Gm12254	chr11:58508790-58509261	Flox_Chow	Flox_HFD	OK	53.2775	83.5647	0.649367	0.551366	0.2476	0.552998	no	Flox_Chow	FloxCre_Chow	OK	53.2775	110.348	1.05046	0.930712	0.07555	0.28557	no	Flox_HFD	FloxCre_Chow	OK	83.5647	110.348	0.401098	0.40183	0.4248
ENSMUSG00000054422.7	Fabp1	chr6:71199826-71205023	35.7988	236.263	142.609	6.10767	34.4946	205.501	0	99.0486	138.063	7.03486	190.264	0	35.5108	168.291	0	19.6319	ENSMUSG00000054422.7	Fabp1	chr6:71199826-71205023	Flox_Chow	Flox_HFD	OK	105.195	84.7612	-0.311587	-0.371939	0.4744	0.758744	no	Flox_Chow	FloxCre_Chow	OK	105.195	83.8405	-0.327342	-0.396081	0.4724	0.75704	no	Flox_HFD	FloxCre_Chow	OK	84.7612	83.8405	-0.0157553	-0.0195253	0.97175
ENSMUSG00000015092.9	Edf1	chr2:25557846-25562082	59.3503	37.1622	100.46	65.4117	96.9802	149.842	41.6918	97.3696	63.2164	112.038	157.912	111.7	54.488	78.2469	54.9196	28.3309	ENSMUSG00000015092.9	Edf1	chr2:25557846-25562082	Flox_Chow	Flox_HFD	OK	65.5961	96.4708	0.556481	0.66959	0.17595	0.462496	no	Flox_Chow	FloxCre_Chow	OK	65.5961	111.216	0.761687	0.937052	0.0624	0.256403	no	Flox_HFD	FloxCre_Chow	OK	96.4708	111.216	0.205205	0.271336	0.59455
ENSMUSG00000034994.9	Eef2	chr10:81176630-81182507	58.8834	86.5583	47.1985	82.9002	97.2649	91.9293	74.9057	114.742	65.5684	102.636	60.0896	88.659	70.8981	112.713	62.9449	87.5494	ENSMUSG00000034994.9	Eef2	chr10:81176630-81182507	Flox_Chow	Flox_HFD	OK	68.8851	94.7105	0.459333	0.857113	0.09345	0.323483	no	Flox_Chow	FloxCre_Chow	OK	68.8851	79.2382	0.202004	0.378576	0.47055	0.756175	no	Flox_HFD	FloxCre_Chow	OK	94.7105	79.2382	-0.257329	-0.483482	0.35525
ENSMUSG00000021178.8	Psmc1	chr12:100110185-100123364	93.78	88.3722	60.0719	107.11	36.7367	94.7981	61.2298	71.4211	80.6715	117.746	117.594	98.4271	68.6098	92.2267	55.0575	61.5264	ENSMUSG00000021178.8	Psmc1	chr12:100110185-100123364	Flox_Chow	Flox_HFD	OK	87.3335	66.0464	-0.403055	-0.677698	0.18445	0.473446	no	Flox_Chow	FloxCre_Chow	OK	87.3335	103.61	0.246551	0.425766	0.39295	0.695936	no	Flox_HFD	FloxCre_Chow	OK	66.0464	103.61	0.649607	1.10957	0.0288
ENSMUSG00000058812.2	0610039K10Rik	chr2:163623271-163645801	99.5774	150.666	34.8728	55.6158	3.65679	90.3709	89.4754	87.2344	78.1798	94.8974	12.4373	101.65	110.975	125.683	79.9669	86.1878	ENSMUSG00000058812.2	0610039K10Rik	chr2:163623271-163645801	Flox_Chow	Flox_HFD	OK	85.1829	67.6844	-0.331741	-0.228048	0.65945	0.866816	no	Flox_Chow	FloxCre_Chow	OK	85.1829	71.7911	-0.24676	-0.203047	0.70915	0.891691	no	Flox_HFD	FloxCre_Chow	OK	67.6844	71.7911	0.0849811	0.0549904	0.9175
ENSMUSG00000002496.9	Tsc2	chr17:24549949-24632629	88.9619	67.6978	75.6536	64.5107	160.259	74.304	51.8493	84.1395	115.777	84.5966	178.09	66.612	55.2718	46.5135	44.99	41.7733	ENSMUSG00000002496.9	Tsc2	chr17:24549949-24632629	Flox_Chow	Flox_HFD	OK	74.206	92.6381	0.320069	0.588434	0.23285	0.538297	no	Flox_Chow	FloxCre_Chow	OK	74.206	111.269	0.584441	1.02312	0.0344	0.175907	no	Flox_HFD	FloxCre_Chow	OK	92.6381	111.269	0.264372	0.450474	0.35865
ENSMUSG00000050732.9	Vamp8	chr6:72385222-72390703	31.9927	51.705	58.4903	75.8618	126.401	55.4665	44.1712	136.946	58.4076	70.4618	144.937	64.7935	51.2859	168.441	108.509	52.638	ENSMUSG00000050732.9	Vamp8	chr6:72385222-72390703	Flox_Chow	Flox_HFD	OK	54.5125	90.746	0.735248	1.00967	0.04145	0.199505	no	Flox_Chow	FloxCre_Chow	OK	54.5125	84.6499	0.634922	0.888892	0.0796	0.293267	no	Flox_HFD	FloxCre_Chow	OK	90.746	84.6499	-0.100325	-0.145293	0.7687
ENSMUSG00000074280.5	Gm6166	chr9:57483912-57484585	89.6894	39.0114	62.7447	48.0068	113.992	108.837	129.632	151.637	22.8389	45.1143	44.5077	47.8353	96.1661	118.395	91.405	89.4259	ENSMUSG00000074280.5	Gm6166	chr9:57483912-57484585	Flox_Chow	Flox_HFD	OK	59.8631	126.025	1.07397	1.40433	0.0077	0.0612935	no	Flox_Chow	FloxCre_Chow	OK	59.8631	40.074	-0.578998	-0.624342	0.2084	0.506906	no	Flox_HFD	FloxCre_Chow	OK	126.025	40.074	-1.65297	-1.93996	0.00125
ENSMUSG00000087405.1	Gm14232	chr2:131146324-131198497	12.8432	74.8793	43.1842	13.7595	203.554	120.205	33.5873	180.326	47.5615	47.7008	99.3763	76.152	90.7033	92.9568	58.3466	103.844	ENSMUSG00000087405.1	Gm14232	chr2:131146324-131198497	Flox_Chow	Flox_HFD	OK	36.1665	134.418	1.894	0.981461	0.1507	0.42664	no	Flox_Chow	FloxCre_Chow	OK	36.1665	67.6976	0.904451	0.413708	0.44195	0.737021	no	Flox_HFD	FloxCre_Chow	OK	134.418	67.6976	-0.989552	-0.601902	0.22465
ENSMUSG00000016510.11	Mtif3	chr5:146948656-146963797	47.1694	70.9541	60.0469	54.1278	119.972	102.925	68.5906	61.5023	81.526	118.317	181.117	63.74	54.5723	69.8176	54.9816	86.5982	ENSMUSG00000016510.11	Mtif3	chr5:146948656-146963797	Flox_Chow	Flox_HFD	OK	58.0746	88.2475	0.60365	0.697779	0.17275	0.457962	no	Flox_Chow	FloxCre_Chow	OK	58.0746	111.175	0.936854	1.09989	0.03825	0.188565	no	Flox_HFD	FloxCre_Chow	OK	88.2475	111.175	0.333205	0.383264	0.4808
ENSMUSG00000004610.4	Etfb	chr7:43444082-43472019	45.8694	80.283	63.5356	57.6418	93.2023	71.5055	63.5715	52.9776	38.7825	129.576	199.031	108.956	65.8824	112.094	67.9474	44.2396	ENSMUSG00000004610.4	Etfb	chr7:43444082-43472019	Flox_Chow	Flox_HFD	OK	61.8324	70.3142	0.185453	0.240996	0.63245	0.854934	no	Flox_Chow	FloxCre_Chow	OK	61.8324	119.086	0.94557	1.27495	0.01535	0.101847	no	Flox_HFD	FloxCre_Chow	OK	70.3142	119.086	0.760116	1.04723	0.04055
ENSMUSG00000110197.1	RP24-502E20.4	chr7:45806636-45814919	74.1898	138.903	105.633	129.534	16.765	65.8324	103.751	39.2845	139.824	120.214	51.126	119.772	61.1714	27.363	88.1865	13.3149	ENSMUSG00000110197.1	RP24-502E20.4	chr7:45806636-45814919	Flox_Chow	Flox_HFD	OK	112.065	56.4082	-0.990357	-1.0421	0.06625	0.263415	no	Flox_Chow	FloxCre_Chow	OK	112.065	107.734	-0.0568616	-0.0793072	0.87595	0.960322	no	Flox_HFD	FloxCre_Chow	OK	56.4082	107.734	0.933495	0.967464	0.0817
ENSMUSG00000028961.15	Pgd	chr4:149149990-149166707	62.155	69.4703	51.5742	103.248	75.1771	77.9878	66.992	91.034	31.1174	146.643	67.7016	87.6264	85.1332	115.788	68.4598	89.4839	ENSMUSG00000028961.15	Pgd	chr4:149149990-149166707	Flox_Chow	Flox_HFD	OK	71.612	77.7977	0.119527	0.210731	0.6767	0.875205	no	Flox_Chow	FloxCre_Chow	OK	71.612	83.272	0.217632	0.381671	0.45255	0.743971	no	Flox_HFD	FloxCre_Chow	OK	77.7977	83.272	0.0981046	0.173298	0.7332
ENSMUSG00000081406.4	Rps6-ps4	chr2:75138841-75322897	58.87	43.5665	109.133	86.6339	92.7303	59.9222	36.7089	77.9505	49.9295	91.5654	130.533	73.8741	99.5945	139.702	59.3119	78.5979	ENSMUSG00000081406.4	Rps6-ps4	chr2:75138841-75322897	Flox_Chow	Flox_HFD	OK	74.5509	66.828	-0.157773	-0.197012	0.68385	0.878577	no	Flox_Chow	FloxCre_Chow	OK	74.5509	86.4755	0.214066	0.282576	0.5798	0.825391	no	Flox_HFD	FloxCre_Chow	OK	66.828	86.4755	0.371839	0.472953	0.3424
ENSMUSG00000031447.7	Lamp1	chr8:13159160-13200620	59.9526	69.1815	61.4673	88.9314	91.2872	99.1629	66.7493	109.76	60.0339	63.9232	59.1319	64.3805	105.83	88.3676	87.2081	111.393	ENSMUSG00000031447.7	Lamp1	chr8:13159160-13200620	Flox_Chow	Flox_HFD	OK	69.8832	91.7398	0.392602	0.27682	0.54525	0.805616	no	Flox_Chow	FloxCre_Chow	OK	69.8832	61.8674	-0.175767	-0.121415	0.78865	0.930743	no	Flox_HFD	FloxCre_Chow	OK	91.7398	61.8674	-0.568369	-0.345512	0.44835
ENSMUSG00000040699.13	Limd2	chr11:106156255-106161158	73.9289	75.3841	65.8688	57.6275	145.126	64.6058	71.9551	83.0129	98.6433	77.0278	166.82	66.7351	52.5473	51.4033	66.1483	66.6141	ENSMUSG00000040699.13	Limd2	chr11:106156255-106161158	Flox_Chow	Flox_HFD	OK	68.2023	91.1749	0.418815	0.718291	0.1286	0.3904	no	Flox_Chow	FloxCre_Chow	OK	68.2023	102.306	0.585004	0.976225	0.03375	0.173864	no	Flox_HFD	FloxCre_Chow	OK	91.1749	102.306	0.166189	0.274053	0.54725
ENSMUSG00000037531.8	Mrpl47	chr3:32708506-32751566	64.3631	81.4995	101.77	60.8717	84.8514	85.9851	76.7085	75.066	74.8196	74.4531	159.952	79.922	60.1399	58.9537	77.5192	65.5705	ENSMUSG00000037531.8	Mrpl47	chr3:32708506-32751566	Flox_Chow	Flox_HFD	OK	77.1261	80.6528	0.0645044	0.111148	0.82235	0.941128	no	Flox_Chow	FloxCre_Chow	OK	77.1261	97.2866	0.335022	0.564858	0.2645	0.570861	no	Flox_HFD	FloxCre_Chow	OK	80.6528	97.2866	0.270518	0.463682	0.3581
ENSMUSG00000025355.6	Mmp19	chr10:128790952-128804370	82.9722	48.1826	61.2684	62.0444	105.381	108.368	77.0157	91.1381	78.0431	57.3194	104.411	54.2888	71.7908	99.0348	95.8748	83.8445	ENSMUSG00000025355.6	Mmp19	chr10:128790952-128804370	Flox_Chow	Flox_HFD	OK	63.6169	95.4756	0.585722	0.409464	0.378	0.682031	no	Flox_Chow	FloxCre_Chow	OK	63.6169	73.5156	0.208641	0.170045	0.73165	0.902599	no	Flox_HFD	FloxCre_Chow	OK	95.4756	73.5156	-0.377082	-0.244624	0.6102
ENSMUSG00000106037.1	Gm4332	chr3:119709515-119709861	18.8913	69.9488	56.814	88.4771	151.126	0	0	193.067	155.645	71.2056	100.909	97.9135	94.6323	94.258	66.5186	20.6933	ENSMUSG00000106037.1	Gm4332	chr3:119709515-119709861	Flox_Chow	Flox_HFD	OK	58.5328	86.0482	0.555899	0.485489	0.408	0.710624	no	Flox_Chow	FloxCre_Chow	OK	58.5328	106.418	0.86243	0.671606	0.17755	0.464941	no	Flox_HFD	FloxCre_Chow	OK	86.0482	106.418	0.306531	0.314558	0.6028
ENSMUSG00000050565.16	Tor1aip2	chr1:156004598-156068861	108.53	75.5108	89.3875	82.0866	22.5916	83.4559	122.432	68.2082	163.409	62.5386	30.2573	69.51	83.9065	53.27	102.497	61.5354	ENSMUSG00000050565.16	Tor1aip2	chr1:156004598-156068861	Flox_Chow	Flox_HFD	OK	88.8787	74.172	-0.260964	-0.43845	0.3797	0.682809	no	Flox_Chow	FloxCre_Chow	OK	88.8787	81.4288	-0.126298	-0.213925	0.6705	0.872512	no	Flox_HFD	FloxCre_Chow	OK	74.172	81.4288	0.134665	0.220703	0.6664
ENSMUSG00000086090.1	Gm12531	chr3:36863105-37060035	127.218	93.795	100.145	121.36	94.7511	103.556	95.2092	43.1521	117.494	61.2799	80.6401	33.4851	30.8982	60.0781	76.3488	38.807	ENSMUSG00000086090.1	Gm12531	chr3:36863105-37060035	Flox_Chow	Flox_HFD	OK	110.629	84.1671	-0.394406	-0.406959	0.4191	0.718947	no	Flox_Chow	FloxCre_Chow	OK	110.629	73.2248	-0.595329	-0.56914	0.2673	0.57323	no	Flox_HFD	FloxCre_Chow	OK	84.1671	73.2248	-0.200924	-0.19171	0.7104
ENSMUSG00000025232.7	Hexa	chr9:59539666-59565105	66.7804	36.8803	16.8855	77.0615	119.387	110.046	41.5913	81.4438	28.2257	52.7882	42.9167	47.6123	151.166	181.296	94.7785	126.208	ENSMUSG00000025232.7	Hexa	chr9:59539666-59565105	Flox_Chow	Flox_HFD	OK	49.4019	88.1171	0.834855	1.35945	0.0089	0.0681332	no	Flox_Chow	FloxCre_Chow	OK	49.4019	42.8857	-0.204069	-0.316525	0.52785	0.796192	no	Flox_HFD	FloxCre_Chow	OK	88.1171	42.8857	-1.03892	-1.69137	0.001
ENSMUSG00000103219.1	Gm37787	chr1:171632402-171653035	32.2034	0	0	12.6496	104.696	128.758	80.8305	129.194	10.8385	36.1962	32.8417	0	145.631	200.735	204.163	156.322	ENSMUSG00000103219.1	Gm37787	chr1:171632402-171653035	Flox_Chow	Flox_HFD	OK	11.2132	110.87	3.30559	2.61949	0.23165	0.536575	no	Flox_Chow	FloxCre_Chow	NOTEST	11.2132	19.9691	0.832565	0	1	1	no	Flox_HFD	FloxCre_Chow	OK	110.87	19.9691	-2.47302	-2.11425	0.07155
ENSMUSG00000026036.17	Nif3l1	chr1:58430993-58505109	81.1939	85.1876	88.4301	63.9218	72.93	74.0003	78.9845	83.1905	75.1212	78.3893	122.663	66.2535	68.456	90.3843	75.7963	67.8821	ENSMUSG00000026036.17	Nif3l1	chr1:58430993-58505109	Flox_Chow	Flox_HFD	OK	79.6833	77.2763	-0.0442508	-0.0731624	0.8773	0.960477	no	Flox_Chow	FloxCre_Chow	OK	79.6833	85.6067	0.103446	0.173186	0.73215	0.902715	no	Flox_HFD	FloxCre_Chow	OK	77.2763	85.6067	0.147696	0.244882	0.622
ENSMUSG00000074264.12	Amy1	chr3:113555709-113577830	156.188	110.566	152.805	163.308	31.9429	23.7366	35.343	21.3132	66.7731	98.0385	126.058	140.347	35.5975	29.1086	46.948	34.6029	ENSMUSG00000074264.12	Amy1	chr3:113555709-113577830	Flox_Chow	Flox_HFD	OK	145.717	28.0839	-2.37535	-3.81411	5e-05	0.00107245	yes	Flox_Chow	FloxCre_Chow	OK	145.717	107.804	-0.434755	-0.790139	0.11765	0.370961	no	Flox_HFD	FloxCre_Chow	OK	28.0839	107.804	1.94059	3.04948	5e-05
ENSMUSG00000087352.1	Gm12999	chr4:132530554-132533659	14.0916	57.2361	39.6739	99.9537	100.437	106.533	67.0836	136.558	51.0752	93.8341	62.3828	54.9569	62.898	103.354	117.12	105.268	ENSMUSG00000087352.1	Gm12999	chr4:132530554-132533659	Flox_Chow	Flox_HFD	OK	52.7388	102.653	0.96084	0.927245	0.0798	0.293637	no	Flox_Chow	FloxCre_Chow	OK	52.7388	65.5623	0.314001	0.286588	0.57545	0.822759	no	Flox_HFD	FloxCre_Chow	OK	102.653	65.5623	-0.646839	-0.705989	0.165
ENSMUSG00000086507.1	Adap2os	chr11:80154104-80178958	64.3285	11.5528	14.7179	11.9381	59.4117	201.02	222.011	69.039	96.2524	55.4795	18.7892	40.9919	81.9579	81.1992	172.777	70.5953	ENSMUSG00000086507.1	Adap2os	chr11:80154104-80178958	Flox_Chow	Flox_HFD	OK	25.6343	137.87	2.42716	2.81896	5e-05	0.00107245	yes	Flox_Chow	FloxCre_Chow	OK	25.6343	52.8783	1.0446	1.11264	0.0284	0.154252	no	Flox_HFD	FloxCre_Chow	OK	137.87	52.8783	-1.38256	-1.89431	0.00045
ENSMUSG00000045377.5	Tmem88	chr11:69395646-69398234	75.9493	122.621	62.4949	75.9832	102.217	75.2431	62.1612	122.219	47.4497	96.4576	130.821	95.0426	55.4742	40.8975	44.0497	61.9023	ENSMUSG00000045377.5	Tmem88	chr11:69395646-69398234	Flox_Chow	Flox_HFD	OK	84.2621	90.4602	0.102399	0.173228	0.73255	0.902925	no	Flox_Chow	FloxCre_Chow	OK	84.2621	92.4428	0.133677	0.215472	0.6618	0.867962	no	Flox_HFD	FloxCre_Chow	OK	90.4602	92.4428	0.0312787	0.0507971	0.9198
ENSMUSG00000024018.17	Ccdc167	chr17:29549787-29717012	110.475	36.6996	32.2983	72.2793	63.3741	128.221	87.5077	97.6707	141.606	66.115	37.5791	57.1012	63.0239	81.0453	101.454	94.4993	ENSMUSG00000024018.17	Ccdc167	chr17:29549787-29717012	Flox_Chow	Flox_HFD	OK	62.938	94.1933	0.581692	0.604146	0.24905	0.554243	no	Flox_Chow	FloxCre_Chow	OK	62.938	75.6002	0.264459	0.268441	0.61015	0.842485	no	Flox_HFD	FloxCre_Chow	OK	94.1933	75.6002	-0.317233	-0.328879	0.52955
ENSMUSG00000027715.9	Ccna2	chr3:36552605-36572150	82.8445	71.1366	91.6958	69.4049	96.9784	65.6969	91.1702	69.2015	65.8036	63.9959	191.759	70.8338	61.8805	57.4153	55.622	65.0415	ENSMUSG00000027715.9	Ccna2	chr3:36552605-36572150	Flox_Chow	Flox_HFD	OK	78.7704	80.7617	0.0360177	0.0587125	0.9047	0.968928	no	Flox_Chow	FloxCre_Chow	OK	78.7704	98.098	0.316569	0.528762	0.28555	0.59485	no	Flox_HFD	FloxCre_Chow	OK	80.7617	98.098	0.280552	0.448248	0.367
ENSMUSG00000090258.7	Churc1	chr12:76765537-76921412	74.5414	154.024	66.6654	64.7684	90.7476	64.8229	74.0474	64.9399	37.6139	111.472	139.534	80.3704	38.0045	86.3948	71.3862	49.0806	ENSMUSG00000090258.7	Churc1	chr12:76765537-76921412	Flox_Chow	Flox_HFD	OK	89.9998	73.6395	-0.289443	-0.35373	0.46705	0.753402	no	Flox_Chow	FloxCre_Chow	OK	89.9998	92.2477	0.0355906	0.0427003	0.92985	0.9733	no	Flox_HFD	FloxCre_Chow	OK	73.6395	92.2477	0.325034	0.382332	0.44595
ENSMUSG00000022724.15	Mina	chr16:59471774-59555752	68.5673	65.4157	78.48	56.4538	130.295	79.517	43.5549	101.576	78.1785	71.5419	170.534	67.5994	52.5137	65.7553	76.4511	61.0427	ENSMUSG00000022724.15	Mina	chr16:59471774-59555752	Flox_Chow	Flox_HFD	OK	67.2292	88.7357	0.400426	0.489424	0.3188	0.629002	no	Flox_Chow	FloxCre_Chow	OK	67.2292	96.9635	0.528354	0.691537	0.1694	0.45336	no	Flox_HFD	FloxCre_Chow	OK	88.7357	96.9635	0.127928	0.155207	0.7549
ENSMUSG00000025465.13	Echs1	chr7:140105709-140116476	69.599	143.767	96.9574	147.617	37.4327	64.7523	41.321	62.9899	73.3213	146.856	62.4188	121.843	58.2063	64.3138	18.5194	57.4493	ENSMUSG00000025465.13	Echs1	chr7:140105709-140116476	Flox_Chow	Flox_HFD	OK	114.485	51.624	-1.14905	-1.846	0.00055	0.00804009	yes	Flox_Chow	FloxCre_Chow	OK	114.485	101.11	-0.179239	-0.308067	0.5356	0.800185	no	Flox_HFD	FloxCre_Chow	OK	51.624	101.11	0.969808	1.55547	0.00315
ENSMUSG00000086083.1	Gm15829	chr16:33954781-33967312	80.5338	105.089	61.0351	36.7792	59.8578	58.8936	52.8845	102.221	51.0099	121.195	27.5528	125.127	87.9995	73.1328	71.2341	150.296	ENSMUSG00000086083.1	Gm15829	chr16:33954781-33967312	Flox_Chow	Flox_HFD	OK	70.8592	68.4641	-0.0496072	-0.0596292	0.90845	0.970641	no	Flox_Chow	FloxCre_Chow	OK	70.8592	81.2213	0.196903	0.273705	0.6205	0.847687	no	Flox_HFD	FloxCre_Chow	OK	68.4641	81.2213	0.24651	0.319583	0.56225
ENSMUSG00000086347.1	Gm11626	chr11:101448406-101458698	69.6567	100.248	84.2209	107.716	26.3203	124.852	72.3095	182.027	71.5246	81.1512	71.7939	53.6797	56.2761	67.8553	77.1757	17.1169	ENSMUSG00000086347.1	Gm11626	chr11:101448406-101458698	Flox_Chow	Flox_HFD	OK	90.4605	101.377	0.164376	0.126172	0.79665	0.934032	no	Flox_Chow	FloxCre_Chow	OK	90.4605	69.5374	-0.379499	-0.276385	0.5504	0.807696	no	Flox_HFD	FloxCre_Chow	OK	101.377	69.5374	-0.543875	-0.361615	0.4598
ENSMUSG00000007815.13	Rhoa	chr9:108302957-108338273	52.8479	75.0431	96.9842	69.6511	78.304	83.1693	47.3856	55.8368	65.8005	92.7816	77.9211	65.7778	110.729	137.747	59.6018	86.7486	ENSMUSG00000007815.13	Rhoa	chr9:108302957-108338273	Flox_Chow	Flox_HFD	OK	73.6315	66.174	-0.15406	-0.0678223	0.92905	0.9733	no	Flox_Chow	FloxCre_Chow	OK	73.6315	75.5702	0.037494	0.016526	0.97405	0.9859	no	Flox_HFD	FloxCre_Chow	OK	66.174	75.5702	0.191554	0.0823746	0.91865
ENSMUSG00000026344.9	Lypd1	chr1:125676994-125912928	55.4304	70.2511	84.0907	82.653	79.3858	28.9161	105.654	165.236	100.207	55.4054	55.9391	33.074	70.648	109.962	52.0413	107.211	ENSMUSG00000026344.9	Lypd1	chr1:125676994-125912928	Flox_Chow	Flox_HFD	OK	73.1063	94.798	0.374862	0.386775	0.43455	0.73138	no	Flox_Chow	FloxCre_Chow	OK	73.1063	61.1565	-0.257489	-0.250718	0.5851	0.828523	no	Flox_HFD	FloxCre_Chow	OK	94.798	61.1565	-0.632351	-0.554534	0.26665
ENSMUSG00000039055.4	Eme1	chr11:94629766-94660089	23.1419	49.0997	67.0875	61.3671	224.001	102.118	60.0515	96.2143	42.2404	73.2704	172.203	71.4845	52.17	75.6333	32.3831	53.2959	ENSMUSG00000039055.4	Eme1	chr11:94629766-94660089	Flox_Chow	Flox_HFD	OK	50.1741	120.596	1.26517	1.70388	0.0025	0.0261923	yes	Flox_Chow	FloxCre_Chow	OK	50.1741	89.7996	0.839768	1.0754	0.03635	0.182632	no	Flox_HFD	FloxCre_Chow	OK	120.596	89.7996	-0.425403	-0.595627	0.24725
ENSMUSG00000021218.9	Gdi2	chr13:3538074-3611108	74.2254	84.2612	92.6715	78.8935	69.0562	70.3341	60.3158	85.617	67.5701	56.8584	58.5219	59.0071	90.1461	102.46	105.562	99.4306	ENSMUSG00000021218.9	Gdi2	chr13:3538074-3611108	Flox_Chow	Flox_HFD	OK	82.5129	71.3308	-0.210094	-0.322627	0.51615	0.789883	no	Flox_Chow	FloxCre_Chow	OK	82.5129	60.4894	-0.447938	-0.716358	0.15205	0.428956	no	Flox_HFD	FloxCre_Chow	OK	71.3308	60.4894	-0.237843	-0.367111	0.4613
ENSMUSG00000021282.16	Eif5	chr12:111538100-111546753	67.787	66.6312	56.2974	89.3917	54.0044	93.7131	76.2172	80.0007	92.7335	81.0542	63.0325	79.8003	74.0378	81.7728	100.452	94.7054	ENSMUSG00000021282.16	Eif5	chr12:111538100-111546753	Flox_Chow	Flox_HFD	OK	70.0268	75.9838	0.117785	0.178306	0.72595	0.900213	no	Flox_Chow	FloxCre_Chow	OK	70.0268	79.1551	0.176775	0.262042	0.59835	0.835353	no	Flox_HFD	FloxCre_Chow	OK	75.9838	79.1551	0.0589902	0.0883822	0.86645
ENSMUSG00000013698.12	Pea15a	chr1:172196727-172206804	45.2615	50.5756	55.2721	45.0232	140.676	109.627	78.8803	86.9095	62.4167	60.9071	65.528	52.7183	118.049	95.4354	94.2315	89.8616	ENSMUSG00000013698.12	Pea15a	chr1:172196727-172206804	Flox_Chow	Flox_HFD	OK	49.0331	104.023	1.08508	1.91616	0.00015	0.00281775	yes	Flox_Chow	FloxCre_Chow	OK	49.0331	60.3925	0.300614	0.525734	0.29595	0.607081	no	Flox_HFD	FloxCre_Chow	OK	104.023	60.3925	-0.784464	-1.40141	0.00455
ENSMUSG00000036594.14	H2-Aa	chr17:34282743-34287827	63.6212	61.025	54.0191	26.9932	178.293	116.11	104.564	88.325	12.3645	45.5684	25.346	24.9957	85.111	163.975	68.8024	131.279	ENSMUSG00000036594.14	H2-Aa	chr17:34282743-34287827	Flox_Chow	Flox_HFD	OK	51.4146	121.823	1.24453	1.75782	0.00105	0.0133335	yes	Flox_Chow	FloxCre_Chow	OK	51.4146	27.0687	-0.925555	-1.05257	0.02505	0.142006	no	Flox_HFD	FloxCre_Chow	OK	121.823	27.0687	-2.17009	-2.72316	5e-05
ENSMUSG00000028141.10	Oaz3	chr3:94413272-94451130	65.0825	100.045	64.8412	80.515	32.394	81.9278	82.7612	159.89	50.0624	86.9699	95.7553	93.0802	48.3766	107.043	60.5072	41.1276	ENSMUSG00000028141.10	Oaz3	chr3:94413272-94451130	Flox_Chow	Flox_HFD	OK	77.6209	89.2431	0.201295	0.218516	0.65515	0.864168	no	Flox_Chow	FloxCre_Chow	OK	77.6209	81.467	0.069769	0.0743299	0.8785	0.960794	no	Flox_HFD	FloxCre_Chow	OK	89.2431	81.467	-0.131526	-0.138652	0.7819
ENSMUSG00000023010.14	Tmbim6	chr15:99392881-99410049	64.4013	94.4258	49.6708	70.8743	104.769	99.4351	71.5747	79.0913	41.046	68.5429	69.0892	68.0414	100.344	117.152	53.6266	95.5899	ENSMUSG00000023010.14	Tmbim6	chr15:99392881-99410049	Flox_Chow	Flox_HFD	OK	69.843	88.7176	0.345104	0.574886	0.198	0.491749	no	Flox_Chow	FloxCre_Chow	OK	69.843	61.6799	-0.179317	-0.284596	0.524	0.794475	no	Flox_HFD	FloxCre_Chow	OK	88.7176	61.6799	-0.524421	-0.843329	0.0603
ENSMUSG00000019362.8	D8Ertd738e	chr8:84246237-84249719	30.3062	78.088	80.7688	51.9959	117.559	40.1765	68.364	48.962	20.162	96.901	125.716	136.867	82.3485	130.91	54.0303	77.5062	ENSMUSG00000019362.8	D8Ertd738e	chr8:84246237-84249719	Flox_Chow	Flox_HFD	OK	60.2897	68.7654	0.189771	0.195078	0.69	0.881804	no	Flox_Chow	FloxCre_Chow	OK	60.2897	94.9114	0.65467	0.73444	0.15195	0.428956	no	Flox_HFD	FloxCre_Chow	OK	68.7654	94.9114	0.464898	0.507477	0.2994
ENSMUSG00000030546.14	Plin1	chr7:79720217-79732903	77.6424	109.292	85.5827	115.497	45.0378	58.9016	37.2212	57.3923	78.0441	141.302	77.8191	104.386	41.4136	87.2088	57.8399	64.8724	ENSMUSG00000030546.14	Plin1	chr7:79720217-79732903	Flox_Chow	Flox_HFD	OK	97.0035	49.6382	-0.966586	-1.50292	0.00295	0.029821	yes	Flox_Chow	FloxCre_Chow	OK	97.0035	100.388	0.0494757	0.0837891	0.8687	0.958479	no	Flox_HFD	FloxCre_Chow	OK	49.6382	100.388	1.01606	1.64756	0.0014
ENSMUSG00000030747.5	Dgat2	chr7:99153657-99182719	59.817	62.6103	59.3477	75.3589	139.523	72.1215	76.6566	63.7745	53.2872	126.959	56.2142	102.159	71.2482	85.641	65.3734	68.4486	ENSMUSG00000030747.5	Dgat2	chr7:99153657-99182719	Flox_Chow	Flox_HFD	OK	64.2835	88.019	0.453367	0.77372	0.11175	0.359606	no	Flox_Chow	FloxCre_Chow	OK	64.2835	84.6551	0.397148	0.711129	0.16005	0.440632	no	Flox_HFD	FloxCre_Chow	OK	88.019	84.6551	-0.0562181	-0.0997212	0.84885
ENSMUSG00000092368.1	A930015D03Rik	chr17:35994452-36042747	123.225	28.523	115.371	53.8836	55.2086	118.058	89.2141	115.898	104.636	74.1439	115.223	14.339	30.9514	60.4023	73.0231	64.9816	ENSMUSG00000092368.1	A930015D03Rik	chr17:35994452-36042747	Flox_Chow	Flox_HFD	OK	80.2506	94.5947	0.237247	0.282053	0.5794	0.825007	no	Flox_Chow	FloxCre_Chow	OK	80.2506	77.0854	-0.0580553	-0.0518251	0.9135	0.971047	no	Flox_HFD	FloxCre_Chow	OK	94.5947	77.0854	-0.295302	-0.272967	0.5721
ENSMUSG00000030781.13	Slc5a2	chr7:128265675-128298170	71.5618	67.804	55.2684	92.6205	88.398	100.363	92.5498	81.0686	103.629	75.2914	63.3801	62.3543	72.9616	59.4044	60.4377	88.1093	ENSMUSG00000030781.13	Slc5a2	chr7:128265675-128298170	Flox_Chow	Flox_HFD	OK	71.8137	90.5948	0.33517	0.586664	0.2406	0.546582	no	Flox_Chow	FloxCre_Chow	OK	71.8137	76.1638	0.0848461	0.148236	0.76355	0.917885	no	Flox_HFD	FloxCre_Chow	OK	90.5948	76.1638	-0.250323	-0.434098	0.37485
ENSMUSG00000023175.15	Bsg	chr10:79704490-79711969	30.6336	98.3675	70.1063	91.388	75.8606	67.6103	63.4527	56.979	48.8408	134.438	130.736	73.4911	36.8595	111.519	68.651	75.7375	ENSMUSG00000023175.15	Bsg	chr10:79704490-79711969	Flox_Chow	Flox_HFD	OK	72.6239	65.9756	-0.13851	-0.207449	0.66785	0.871529	no	Flox_Chow	FloxCre_Chow	OK	72.6239	96.8764	0.415702	0.636335	0.19215	0.484151	no	Flox_HFD	FloxCre_Chow	OK	65.9756	96.8764	0.554212	0.840859	0.0766
ENSMUSG00000107012.1	4930528J11Rik	chr6:29768479-29915633	92.6057	83.9363	81.6773	78.1787	101.377	40.7937	68.4384	51.5371	100.3	84.2063	220.848	83.294	45.3124	24.7759	41.5984	33.4521	ENSMUSG00000107012.1	4930528J11Rik	chr6:29768479-29915633	Flox_Chow	Flox_HFD	OK	84.0995	65.5366	-0.359797	-0.622544	0.222	0.524337	no	Flox_Chow	FloxCre_Chow	OK	84.0995	122.162	0.538629	0.949589	0.06625	0.263415	no	Flox_HFD	FloxCre_Chow	OK	65.5366	122.162	0.898426	1.57945	0.0026
ENSMUSG00000099478.1	Gm28370	chr12:81358859-81557458	107.314	48.6297	82.1399	60.81	42.2685	85.6801	85.0229	90.1272	106.636	67.6407	105.97	39.4145	50.804	56.5236	96.7508	105.38	ENSMUSG00000099478.1	Gm28370	chr12:81358859-81557458	Flox_Chow	Flox_HFD	OK	74.7233	75.7747	0.0201575	0.0347937	0.947	0.977834	no	Flox_Chow	FloxCre_Chow	OK	74.7233	79.9153	0.0969141	0.169827	0.74825	0.911293	no	Flox_HFD	FloxCre_Chow	OK	75.7747	79.9153	0.0767567	0.137252	0.79225
ENSMUSG00000035885.4	Cox8a	chr19:7215157-7217616	25.725	197.954	62.2759	143.111	47.1926	48.6084	30.3695	28.2407	0	138.246	53.5654	213.667	25.5924	61.8191	46.9654	107.697	ENSMUSG00000035885.4	Cox8a	chr19:7215157-7217616	Flox_Chow	Flox_HFD	OK	107.266	38.6028	-1.47442	-1.42619	0.0151	0.100641	no	Flox_Chow	FloxCre_Chow	OK	107.266	101.37	-0.0815734	-0.114275	0.851	0.952942	no	Flox_HFD	FloxCre_Chow	OK	38.6028	101.37	1.39285	1.39843	0.01965
ENSMUSG00000031257.14	Nox1	chrX:134059186-134111854	84.3756	67.9754	76.7694	76.0312	122.619	66.8064	52.6943	51.7014	98.4239	58.7998	161.231	79.2858	46.773	49.9666	73.6232	60.2218	ENSMUSG00000031257.14	Nox1	chrX:134059186-134111854	Flox_Chow	Flox_HFD	OK	76.2879	73.4552	-0.0545906	-0.0924924	0.84845	0.952222	no	Flox_Chow	FloxCre_Chow	OK	76.2879	99.4351	0.382301	0.665858	0.1748	0.460294	no	Flox_HFD	FloxCre_Chow	OK	73.4552	99.4351	0.436892	0.740989	0.13
ENSMUSG00000064368.1	mt-Nd6	chrM:11741-14070	131.475	92.4959	118.509	64.7082	81.6632	72.9628	97.9047	31.2093	128.693	75.3678	58.6989	51.6406	77.4707	16.6479	117.816	9.74463	ENSMUSG00000064368.1	mt-Nd6	chrM:11741-14070	Flox_Chow	Flox_HFD	OK	101.797	70.935	-0.521125	-0.764875	0.15385	0.431724	no	Flox_Chow	FloxCre_Chow	OK	101.797	78.6002	-0.37309	-0.529158	0.3123	0.622116	no	Flox_HFD	FloxCre_Chow	OK	70.935	78.6002	0.148035	0.207898	0.70185
ENSMUSG00000039163.9	Cmc1	chr9:118064528-118150196	64.6931	143.603	76.3198	96.4551	63.7941	56.674	98.9699	99.4531	80.0434	60.6098	43.5483	78.0882	86.4746	49.1852	66.0258	60.5198	ENSMUSG00000039163.9	Cmc1	chr9:118064528-118150196	Flox_Chow	Flox_HFD	OK	95.2678	79.7228	-0.256996	-0.392049	0.41885	0.718947	no	Flox_Chow	FloxCre_Chow	OK	95.2678	65.5724	-0.538899	-0.785353	0.1142	0.364113	no	Flox_HFD	FloxCre_Chow	OK	79.7228	65.5724	-0.281903	-0.416102	0.4065
ENSMUSG00000035521.13	Gnptg	chr17:25188396-25240124	81.2889	69.9495	85.7505	86.0433	66.27	71.6118	54.7874	104.09	118.227	73.5229	128.935	45.1811	41.6354	65.7402	77.7038	53.2777	ENSMUSG00000035521.13	Gnptg	chr17:25188396-25240124	Flox_Chow	Flox_HFD	OK	80.758	74.1899	-0.122384	-0.187577	0.7055	0.888996	no	Flox_Chow	FloxCre_Chow	OK	80.758	91.4666	0.179639	0.274991	0.58175	0.826856	no	Flox_HFD	FloxCre_Chow	OK	74.1899	91.4666	0.302023	0.458412	0.35575
ENSMUSG00000084878.1	Lrrc8dos	chr5:105699968-105818988	113.694	112.371	113.42	47.9869	79.7175	53.7119	70.472	31.3975	72.2023	79.2096	157.175	75.3486	41.5954	64.7827	54.3113	55.5064	ENSMUSG00000084878.1	Lrrc8dos	chr5:105699968-105818988	Flox_Chow	Flox_HFD	OK	96.868	58.8247	-0.719596	-0.823546	0.10325	0.345417	no	Flox_Chow	FloxCre_Chow	OK	96.868	95.9839	-0.0132274	-0.0161014	0.971	0.985282	no	Flox_HFD	FloxCre_Chow	OK	58.8247	95.9839	0.706369	0.789775	0.1134
ENSMUSG00000087458.1	Gm13999	chr2:119972698-120027453	192.172	75.3568	60.6487	79.046	50.4543	101.826	74.2018	69.6776	228.3	97.9327	18.1528	37.3246	22.9961	32.1506	61.8363	20.0698	ENSMUSG00000087458.1	Gm13999	chr2:119972698-120027453	Flox_Chow	Flox_HFD	OK	101.806	74.0398	-0.459446	-0.65527	0.19755	0.491562	no	Flox_Chow	FloxCre_Chow	OK	101.806	95.4276	-0.0933411	-0.123391	0.8085	0.936787	no	Flox_HFD	FloxCre_Chow	OK	74.0398	95.4276	0.366105	0.48771	0.3541
ENSMUSG00000054405.14	Dnajc8	chr4:132535549-132553742	41.4822	90.9108	85.9217	58.0228	59.8002	96.7947	87.6476	62.6273	63.8848	64.9325	172.157	55.378	51.5271	87.1521	44.033	97.9536	ENSMUSG00000054405.14	Dnajc8	chr4:132535549-132553742	Flox_Chow	Flox_HFD	OK	69.0844	76.7174	0.151195	0.191776	0.7076	0.890786	no	Flox_Chow	FloxCre_Chow	OK	69.0844	89.0881	0.366874	0.477352	0.3641	0.670393	no	Flox_HFD	FloxCre_Chow	OK	76.7174	89.0881	0.215679	0.303741	0.56705
ENSMUSG00000052632.15	Asap2	chr12:20990458-21286237	92.6613	100.686	83.9988	106.237	57.1821	66.8418	61.7009	65.481	123.83	93.3103	94.1592	89.0996	44.968	48.0565	51.3689	38.7105	ENSMUSG00000052632.15	Asap2	chr12:20990458-21286237	Flox_Chow	Flox_HFD	OK	95.8959	62.8014	-0.610672	-1.04959	0.03485	0.177592	no	Flox_Chow	FloxCre_Chow	OK	95.8959	100.1	0.0618981	0.110866	0.824	0.941657	no	Flox_HFD	FloxCre_Chow	OK	62.8014	100.1	0.67257	1.14826	0.01925
ENSMUSG00000038957.13	Edc3	chr9:57708539-57765860	76.2783	64.6838	62.357	67.8414	97.7058	84.0873	73.1009	89.5613	89.6864	71.5491	139.88	48.7647	63.4141	55.2084	57.5405	76.5882	ENSMUSG00000038957.13	Edc3	chr9:57708539-57765860	Flox_Chow	Flox_HFD	OK	67.7901	86.1138	0.345171	0.666598	0.1816	0.47012	no	Flox_Chow	FloxCre_Chow	OK	67.7901	87.47	0.367715	0.674055	0.1683	0.451843	no	Flox_HFD	FloxCre_Chow	OK	86.1138	87.47	0.0225438	0.0415854	0.9312
ENSMUSG00000040048.14	Ndufb10	chr17:24722059-24724478	39.0045	116.709	64.5611	130.83	73.7232	114.165	36.5143	70.239	45.6334	101.032	172.101	64.3057	20.214	93.8961	30.1998	43.4537	ENSMUSG00000040048.14	Ndufb10	chr17:24722059-24724478	Flox_Chow	Flox_HFD	OK	87.7762	73.6603	-0.252943	-0.341967	0.49865	0.779355	no	Flox_Chow	FloxCre_Chow	OK	87.7762	95.7679	0.125712	0.170231	0.73395	0.903612	no	Flox_HFD	FloxCre_Chow	OK	73.6603	95.7679	0.378655	0.501305	0.31355
ENSMUSG00000048040.8	Arxes2	chrX:135993823-135995355	105.433	106.257	89.4609	69.3689	44.8512	53.0137	77.7622	24.3294	107.626	66.948	96.7254	69.9715	74.6561	75.2609	77.4629	77.1269	ENSMUSG00000048040.8	Arxes2	chrX:135993823-135995355	Flox_Chow	Flox_HFD	OK	92.6298	49.9891	-0.889862	-1.42839	0.0065	0.0541147	no	Flox_Chow	FloxCre_Chow	OK	92.6298	85.3176	-0.118632	-0.203181	0.6871	0.880195	no	Flox_HFD	FloxCre_Chow	OK	49.9891	85.3176	0.77123	1.24551	0.01765
ENSMUSG00000084817.3	Gm5526	chr1:45857331-45857754	43.9233	87.5026	68.3824	71.6925	110.821	79.631	77.4522	88.225	0	76.264	222.177	66.1986	55.3265	97.2994	19.5621	48.1514	ENSMUSG00000084817.3	Gm5526	chr1:45857331-45857754	Flox_Chow	Flox_HFD	OK	67.8752	89.0323	0.391444	0.38805	0.4193	0.718947	no	Flox_Chow	FloxCre_Chow	OK	67.8752	91.1599	0.425514	0.454188	0.40725	0.709947	no	Flox_HFD	FloxCre_Chow	OK	89.0323	91.1599	0.0340703	0.0384558	0.9559
ENSMUSG00000089745.1	1810008B01Rik	chr8:119910359-124345722	142.086	118.592	72.4001	174.806	13.7362	25.5517	53.0262	42.787	122.368	66.4743	7.39557	147.588	56.1974	31.5874	49.093	88.681	ENSMUSG00000089745.1	1810008B01Rik	chr8:119910359-124345722	Flox_Chow	Flox_HFD	OK	126.971	33.7753	-1.91046	-0.543738	0.2997	0.610513	no	Flox_Chow	FloxCre_Chow	OK	126.971	85.9564	-0.562826	-0.238085	0.7563	0.914803	no	Flox_HFD	FloxCre_Chow	OK	33.7753	85.9564	1.34764	0.363058	0.5271
ENSMUSG00000024038.16	Ndufv3	chr17:31520114-31531326	56.3626	126.248	107.332	44.7053	57.1225	85.6332	24.9937	100.414	15.4073	101.342	102.647	123.109	47.8368	71.1792	61.0049	86.6006	ENSMUSG00000024038.16	Ndufv3	chr17:31520114-31531326	Flox_Chow	Flox_HFD	OK	83.662	67.0409	-0.31953	-0.363128	0.51	0.785542	no	Flox_Chow	FloxCre_Chow	OK	83.662	85.6265	0.0334854	0.0357131	0.9452	0.977585	no	Flox_HFD	FloxCre_Chow	OK	67.0409	85.6265	0.353015	0.392552	0.46445
ENSMUSG00000098973.1	Mir6236	chr9:110281286-110281409	0	0	585.566	623.642	0	0	0	0	0	0	0	0	0	0	0	0	ENSMUSG00000098973.1	Mir6236	chr9:110281286-110281409	Flox_Chow	Flox_HFD	NOTEST	302.302	0	#NAME?	0	1	1	no	Flox_Chow	FloxCre_Chow	NOTEST	302.302	0	#NAME?	0	1	1	no	Flox_HFD	FloxCre_Chow	NOTEST	0	0	0	0	1
ENSMUSG00000018286.6	Psmb6	chr11:70525385-70527649	33.9757	113.201	46.8748	31.3158	148.264	65.2165	35.8813	76.2748	63.6365	99.1896	112.421	80.5212	58.9872	114.944	52.6135	73.2636	ENSMUSG00000018286.6	Psmb6	chr11:70525385-70527649	Flox_Chow	Flox_HFD	OK	56.3419	81.4092	0.530983	0.674053	0.17475	0.460265	no	Flox_Chow	FloxCre_Chow	OK	56.3419	88.9421	0.658659	0.852978	0.08735	0.310363	no	Flox_HFD	FloxCre_Chow	OK	81.4092	88.9421	0.127676	0.171227	0.72195
ENSMUSG00000032314.14	Etfa	chr9:55454507-55512243	97.1492	91.5708	83.8182	96.0301	56.7409	39.8854	56.1303	41.4629	76.9653	106.143	89.0805	52.381	95.7205	110.943	42.6788	69.7937	ENSMUSG00000032314.14	Etfa	chr9:55454507-55512243	Flox_Chow	Flox_HFD	OK	92.1421	48.5549	-0.924244	-1.42565	0.00515	0.0450701	yes	Flox_Chow	FloxCre_Chow	OK	92.1421	81.1426	-0.183401	-0.296842	0.54495	0.805557	no	Flox_HFD	FloxCre_Chow	OK	48.5549	81.1426	0.740843	1.12427	0.0272
ENSMUSG00000056342.16	Usp34	chr11:23306894-23499192	104.477	76.4969	82.1418	71.6161	72.8708	69.8594	83.5416	66.2793	106.605	67.8547	105.582	71.8076	57.7981	51.7689	63.6241	50.8801	ENSMUSG00000056342.16	Usp34	chr11:23306894-23499192	Flox_Chow	Flox_HFD	OK	83.683	73.1378	-0.194318	-0.210645	0.6722	0.87363	no	Flox_Chow	FloxCre_Chow	OK	83.683	87.9623	0.0719502	0.0802842	0.8725	0.959441	no	Flox_HFD	FloxCre_Chow	OK	73.1378	87.9623	0.266268	0.274977	0.58815
ENSMUSG00000009291.12	Pttg1ip	chr10:77581719-77598732	63.6218	67.0325	67.8892	79.6821	23.5782	116.124	87.4948	128.597	23.7201	88.0599	60.834	120.805	66.002	79.4397	54.5682	72.1716	ENSMUSG00000009291.12	Pttg1ip	chr10:77581719-77598732	Flox_Chow	Flox_HFD	OK	69.5564	88.9485	0.354788	0.364789	0.4868	0.769865	no	Flox_Chow	FloxCre_Chow	OK	69.5564	73.3547	0.0767063	0.0774478	0.87735	0.960477	no	Flox_HFD	FloxCre_Chow	OK	88.9485	73.3547	-0.278082	-0.271	0.623
ENSMUSG00000034563.16	Ccpg1	chr9:72958784-73039699	60.6277	60.7088	80.5845	74.72	45.0414	91.1796	80.2839	87.1106	70.8765	66.69	77.1912	67.6445	76.4425	82.5709	97.2373	79.6348	ENSMUSG00000034563.16	Ccpg1	chr9:72958784-73039699	Flox_Chow	Flox_HFD	OK	69.1602	75.9039	0.134231	0.0698605	0.91595	0.971047	no	Flox_Chow	FloxCre_Chow	OK	69.1602	70.6006	0.0297369	0.0150303	0.98015	0.988952	no	Flox_HFD	FloxCre_Chow	OK	75.9039	70.6006	-0.104494	-0.0529159	0.9333
ENSMUSG00000097706.1	E030037K01Rik	chr8:47709343-47715021	71.2122	140.195	82.4079	117.647	18.1993	79.7374	56.9853	77.3705	113.797	95.6691	16.5558	121.061	46.4703	83.4967	46.1803	30.2807	ENSMUSG00000097706.1	E030037K01Rik	chr8:47709343-47715021	Flox_Chow	Flox_HFD	OK	102.866	58.0731	-0.824817	-1.20897	0.02895	0.156089	no	Flox_Chow	FloxCre_Chow	OK	102.866	86.7708	-0.245478	-0.42809	0.4408	0.73654	no	Flox_HFD	FloxCre_Chow	OK	58.0731	86.7708	0.579338	0.842361	0.13385
ENSMUSG00000028656.14	Cap1	chr4:122836241-122886056	90.5401	66.016	64.7055	69.8938	58.6716	97.0855	66.8489	84.6326	126.123	44.6908	49.8625	63.7096	63.8205	54.6234	88.8666	104.419	ENSMUSG00000028656.14	Cap1	chr4:122836241-122886056	Flox_Chow	Flox_HFD	OK	72.7889	76.8096	0.0775696	0.131389	0.79225	0.931939	no	Flox_Chow	FloxCre_Chow	OK	72.7889	71.0965	-0.0339386	-0.0567189	0.9111	0.970831	no	Flox_HFD	FloxCre_Chow	OK	76.8096	71.0965	-0.111508	-0.18739	0.7119
ENSMUSG00000028643.11	Svbp	chr4:119195305-119201298	6.90165	340.449	27.7292	12.2523	11.0747	17.2401	462.91	0	8.96086	200.698	52.1136	7.12517	32.2685	0	5.68371	6.82602	ENSMUSG00000028643.11	Svbp	chr4:119195305-119201298	Flox_Chow	Flox_HFD	OK	96.833	122.806	0.342813	0.578635	0.7205	0.897828	no	Flox_Chow	FloxCre_Chow	OK	96.833	67.2244	-0.526515	-0.569114	0.49395	0.775813	no	Flox_HFD	FloxCre_Chow	OK	122.806	67.2244	-0.869328	-0.98156	0.4092
ENSMUSG00000004815.12	Dgkq	chr5:108629769-108684557	77.909	71.553	64.4703	77.0805	111.289	59.5804	72.6431	88.3407	78.6231	70.3879	106.968	69.0699	60.4811	54.6262	48.9423	78.6241	ENSMUSG00000004815.12	Dgkq	chr5:108629769-108684557	Flox_Chow	Flox_HFD	OK	72.7532	82.9633	0.189463	0.217133	0.6665	0.871117	no	Flox_Chow	FloxCre_Chow	OK	72.7532	81.2621	0.159573	0.184174	0.7125	0.892953	no	Flox_HFD	FloxCre_Chow	OK	82.9633	81.2621	-0.0298902	-0.0337928	0.9459
ENSMUSG00000064090.14	Vrk2	chr11:26386134-26593920	61.4107	51.5789	77.1951	76.8401	55.5226	58.0848	69.3881	81.0759	83.1105	96.1273	203.193	51.735	57.351	56.2159	57.2098	53.7235	ENSMUSG00000064090.14	Vrk2	chr11:26386134-26593920	Flox_Chow	Flox_HFD	OK	66.7562	66.0178	-0.0160461	-0.0154287	0.9749	0.986016	no	Flox_Chow	FloxCre_Chow	OK	66.7562	108.541	0.701273	0.712225	0.1805	0.468712	no	Flox_HFD	FloxCre_Chow	OK	66.0178	108.541	0.717319	0.77064	0.1466
ENSMUSG00000052310.9	Slc39a1	chr3:90248171-90253612	65.696	52.2811	54.5853	70.2875	66.7669	83.251	72.9823	100.904	62.1602	80.3452	48.2603	58.8928	70.9964	111.257	90.497	98.6213	ENSMUSG00000052310.9	Slc39a1	chr3:90248171-90253612	Flox_Chow	Flox_HFD	OK	60.7125	80.9761	0.415503	0.732415	0.13855	0.407228	no	Flox_Chow	FloxCre_Chow	OK	60.7125	62.4146	0.0398902	0.0694971	0.88645	0.963376	no	Flox_HFD	FloxCre_Chow	OK	80.9761	62.4146	-0.375612	-0.669251	0.17885
ENSMUSG00000041343.19	Ankrd42	chr7:92561148-92637142	69.5055	100.563	61.7263	81.4106	66.4954	53.7804	60.3819	76.2466	63.5642	77.9719	143.542	98.8922	55.9291	53.6733	73.5391	49.1333	ENSMUSG00000041343.19	Ankrd42	chr7:92561148-92637142	Flox_Chow	Flox_HFD	OK	78.3015	64.2261	-0.28588	-0.48996	0.30485	0.615246	no	Flox_Chow	FloxCre_Chow	OK	78.3015	95.9927	0.293886	0.517245	0.2842	0.5934	no	Flox_HFD	FloxCre_Chow	OK	64.2261	95.9927	0.579766	0.985792	0.04245
ENSMUSG00000032527.13	Pccb	chr9:100982031-101034898	110.252	153.944	68.9869	81.9464	60.2338	45.3674	34.1413	47.0487	67.4571	114.723	129.056	101.878	36.7031	53.7129	41.6005	39.1004	ENSMUSG00000032527.13	Pccb	chr9:100982031-101034898	Flox_Chow	Flox_HFD	OK	103.782	46.6978	-1.15214	-1.98431	0.0001	0.00196617	yes	Flox_Chow	FloxCre_Chow	OK	103.782	103.279	-0.00701899	-0.0124474	0.98055	0.989102	no	Flox_HFD	FloxCre_Chow	OK	46.6978	103.279	1.14512	1.93443	0.0001
ENSMUSG00000073421.5	H2-Ab1	chr17:34263208-34269418	35.4616	34.9801	28.1839	48.0845	122.243	105.56	60.7476	143.746	33.0837	62.6497	55.6889	26.4956	87.242	156.998	89.3326	83.4683	ENSMUSG00000073421.5	H2-Ab1	chr17:34263208-34269418	Flox_Chow	Flox_HFD	OK	36.6775	108.074	1.55905	2.25064	0.0002	0.00354264	yes	Flox_Chow	FloxCre_Chow	OK	36.6775	44.4795	0.278243	0.35832	0.468	0.753858	no	Flox_HFD	FloxCre_Chow	OK	108.074	44.4795	-1.28081	-1.85548	0.0007
ENSMUSG00000081087.1	Rps15a-ps7	chr2:152185290-152185682	25.7401	44.952	61.9885	33.1953	115.417	73.5947	137.398	28.229	17.1022	74.5327	132.713	126.461	29.4673	119.062	47.5908	102.529	ENSMUSG00000081087.1	Rps15a-ps7	chr2:152185290-152185682	Flox_Chow	Flox_HFD	OK	41.469	88.6594	1.09624	0.906231	0.0679	0.267451	no	Flox_Chow	FloxCre_Chow	OK	41.469	87.7023	1.08058	0.881901	0.0747	0.283812	no	Flox_HFD	FloxCre_Chow	OK	88.6594	87.7023	-0.0156602	-0.01536	0.9573
ENSMUSG00000081094.3	Rpl19-ps11	chr8:19492905-19493623	39.527	51.6918	38.9847	55.2349	119.57	79.0217	49.1776	94.587	45.3888	117.136	138.362	64.1599	53.624	87.3958	82.5831	52.8841	ENSMUSG00000081094.3	Rpl19-ps11	chr8:19492905-19493623	Flox_Chow	Flox_HFD	OK	46.3596	85.5892	0.88456	1.00736	0.04245	0.20201	no	Flox_Chow	FloxCre_Chow	OK	46.3596	91.2618	0.977143	1.1495	0.02735	0.150489	no	Flox_HFD	FloxCre_Chow	OK	85.5892	91.2618	0.0925826	0.118501	0.8154
ENSMUSG00000049723.14	Mmp12	chr9:7344396-7388047	5.18773	0	0	3.96205	86.3087	109.023	109.325	170.591	0	0	2.46893	2.67329	117.98	201.946	153.896	204.877	ENSMUSG00000049723.14	Mmp12	chr9:7344396-7388047	Flox_Chow	Flox_HFD	OK	2.28744	118.812	5.6988	2.40631	0.19445	0.487137	no	Flox_Chow	FloxCre_Chow	NOTEST	2.28744	1.28556	-0.831344	0	1	1	no	Flox_HFD	FloxCre_Chow	OK	118.812	1.28556	-6.53014	-1.62211	0.18855
ENSMUSG00000087640.1	Gm14798	chrX:94028853-94123407	61.5164	74.9989	59.1444	41.4017	25.2051	58.5037	127.814	90.0275	101.474	80.8341	20.5884	114.528	86.5722	95.3919	75.6405	48.9119	ENSMUSG00000087640.1	Gm14798	chrX:94028853-94123407	Flox_Chow	Flox_HFD	OK	59.2653	75.3876	0.34714	0.482433	0.3424	0.653914	no	Flox_Chow	FloxCre_Chow	OK	59.2653	79.3562	0.421155	0.590276	0.25595	0.562107	no	Flox_HFD	FloxCre_Chow	OK	75.3876	79.3562	0.0740153	0.103182	0.84175
ENSMUSG00000097542.1	Gm26751	chr14:55854035-55874735	84.7936	29.858	37.8337	55.2402	62.7657	97.3644	101.562	137.103	140.896	55.1043	51.7188	43.7501	63.8388	62.0459	62.2973	76.342	ENSMUSG00000097542.1	Gm26751	chr14:55854035-55874735	Flox_Chow	Flox_HFD	OK	51.9314	99.6985	0.940966	1.70933	0.00095	0.012411	yes	Flox_Chow	FloxCre_Chow	OK	51.9314	72.8674	0.488667	0.828842	0.1008	0.339366	no	Flox_HFD	FloxCre_Chow	OK	99.6985	72.8674	-0.452299	-0.809245	0.1116
ENSMUSG00000040774.15	Cept1	chr3:106481981-106575890	123.439	154.463	118.565	127.597	24.2405	13.4475	19.0625	15.9141	147.467	71.0201	135.422	126.208	28.1364	12.8711	25.1557	18.7912	ENSMUSG00000040774.15	Cept1	chr3:106481981-106575890	Flox_Chow	Flox_HFD	OK	131.016	18.1662	-2.85042	-3.53096	5e-05	0.00107245	yes	Flox_Chow	FloxCre_Chow	OK	131.016	120.029	-0.126356	-0.21116	0.6649	0.870538	no	Flox_HFD	FloxCre_Chow	OK	18.1662	120.029	2.72406	3.41706	5e-05
ENSMUSG00000043483.3	Gm6863	chr12:96922419-96923061	46.0713	67.7782	75.7098	20.8953	89.4696	52.7474	43.4556	37.4638	27.3784	66.132	179.2	72.1624	86.567	92.1635	121.61	81.0167	ENSMUSG00000043483.3	Gm6863	chr12:96922419-96923061	Flox_Chow	Flox_HFD	OK	52.6136	55.7841	0.0844178	0.0913081	0.85745	0.955054	no	Flox_Chow	FloxCre_Chow	OK	52.6136	86.2182	0.712556	0.823004	0.1056	0.348923	no	Flox_HFD	FloxCre_Chow	OK	55.7841	86.2182	0.628138	0.722695	0.14985
ENSMUSG00000020009.12	Ifngr1	chr10:19591948-19610229	73.2021	64.5449	52.028	51.9487	43.6693	97.5321	72.5053	65.5238	69.3212	98.072	93.8757	92.2803	77.3982	71.705	63.0936	71.1963	ENSMUSG00000020009.12	Ifngr1	chr10:19591948-19610229	Flox_Chow	Flox_HFD	OK	60.4309	69.8076	0.208098	0.358049	0.47045	0.756175	no	Flox_Chow	FloxCre_Chow	OK	60.4309	88.3873	0.548552	0.958185	0.05115	0.226678	no	Flox_HFD	FloxCre_Chow	OK	69.8076	88.3873	0.340455	0.598954	0.2256
ENSMUSG00000089766.1	Gm16538	chr19:5727205-5731732	50.3508	38.9033	55.77	41.1941	74.8745	169.519	54.2596	68.335	54.0248	77.3341	99.7375	132.771	85.7235	71.7241	48.8361	33.8436	ENSMUSG00000089766.1	Gm16538	chr19:5727205-5731732	Flox_Chow	Flox_HFD	OK	46.5546	91.7471	0.97874	0.905225	0.08745	0.310363	no	Flox_Chow	FloxCre_Chow	OK	46.5546	90.9669	0.966419	0.918315	0.07735	0.289498	no	Flox_HFD	FloxCre_Chow	OK	91.7471	90.9669	-0.0123211	-0.0130158	0.9595
ENSMUSG00000087299.1	Gm12953	chr4:116551632-116555936	116.67	62.8262	22.4662	67.6985	96.3832	34.8681	148.68	69.698	49.4107	49.0537	91.0931	53.1268	71.7005	36.3662	129.333	56.9143	ENSMUSG00000087299.1	Gm12953	chr4:116551632-116555936	Flox_Chow	Flox_HFD	OK	67.4153	87.4074	0.374679	0.490413	0.3563	0.664105	no	Flox_Chow	FloxCre_Chow	OK	67.4153	60.6711	-0.152067	-0.183665	0.7231	0.898852	no	Flox_HFD	FloxCre_Chow	OK	87.4074	60.6711	-0.526746	-0.678618	0.2037
ENSMUSG00000097760.2	6030442K20Rik	chr1:132417554-132477045	98.3184	49.2077	56.6055	45.3836	95.7294	81.703	52.2936	62.9192	85.7923	42.6681	188.352	61.4927	44.7356	64.5374	66.5671	58.3192	ENSMUSG00000097760.2	6030442K20Rik	chr1:132417554-132477045	Flox_Chow	Flox_HFD	OK	62.3788	73.1613	0.230025	0.343181	0.49175	0.77406	no	Flox_Chow	FloxCre_Chow	OK	62.3788	94.5762	0.600421	0.943484	0.07975	0.293637	no	Flox_HFD	FloxCre_Chow	OK	73.1613	94.5762	0.370396	0.593289	0.2669
ENSMUSG00000039067.4	Psmd7	chr8:107580380-107588482	54.9659	104.889	69.4417	54.9631	56.5111	103.424	56.9724	56.8764	62.8688	56.8661	154.188	72.3704	58.5358	56.7074	80.4289	53.1068	ENSMUSG00000039067.4	Psmd7	chr8:107580380-107588482	Flox_Chow	Flox_HFD	OK	71.0648	68.446	-0.0541681	-0.0884268	0.86115	0.956709	no	Flox_Chow	FloxCre_Chow	OK	71.0648	86.5734	0.28479	0.458314	0.36305	0.669756	no	Flox_HFD	FloxCre_Chow	OK	68.446	86.5734	0.338958	0.548958	0.2796
ENSMUSG00000033916.5	Chmp2a	chr7:13032009-13034807	19.1156	98.3464	75.0566	77.6642	83.2527	104.352	57.8348	85.1657	27.0265	169.131	108.233	44.1795	37.197	65.0139	53.8215	46.5522	ENSMUSG00000033916.5	Chmp2a	chr7:13032009-13034807	Flox_Chow	Flox_HFD	OK	67.5457	82.6512	0.291173	0.363754	0.43965	0.735472	no	Flox_Chow	FloxCre_Chow	OK	67.5457	87.1424	0.367511	0.457925	0.34975	0.660455	no	Flox_HFD	FloxCre_Chow	OK	82.6512	87.1424	0.0763381	0.103149	0.83605
ENSMUSG00000021340.12	Gpld1	chr13:24943151-24990753	80.609	55.4161	68.4406	72.3048	40.7066	122.603	95.6137	56.4719	117.019	75.2938	25.2509	58.4065	67.9691	69.9698	75.4157	70.0877	ENSMUSG00000021340.12	Gpld1	chr13:24943151-24990753	Flox_Chow	Flox_HFD	OK	69.1926	78.8489	0.188473	0.345153	0.4877	0.770382	no	Flox_Chow	FloxCre_Chow	OK	69.1926	68.9926	-0.00417657	-0.00753751	0.99015	0.993669	no	Flox_HFD	FloxCre_Chow	OK	78.8489	68.9926	-0.192649	-0.342643	0.50135
ENSMUSG00000020163.12	Uqcr11	chr10:80402996-80406830	34.5565	124.262	50.6491	97.8106	129.765	13.3046	67.3782	82.0216	45.575	84.5649	117.618	98.3223	0	75.3271	74.7163	54.433	ENSMUSG00000020163.12	Uqcr11	chr10:80402996-80406830	Flox_Chow	Flox_HFD	OK	76.8196	73.1173	-0.0712621	-0.0691221	0.87105	0.959387	no	Flox_Chow	FloxCre_Chow	OK	76.8196	86.5199	0.171557	0.174246	0.7264	0.900487	no	Flox_HFD	FloxCre_Chow	OK	73.1173	86.5199	0.24282	0.239374	0.6239
ENSMUSG00000083669.5	Gm10169	chr7:29930814-29965711	46.3847	110.545	0	23.2219	22.9289	26.7974	19.861	89.6191	143.275	28.4784	85.1221	323.763	65.8106	68.7471	67.2468	26.673	ENSMUSG00000083669.5	Gm10169	chr7:29930814-29965711	Flox_Chow	Flox_HFD	OK	45.0379	39.8016	-0.178312	-0.0397648	0.9013	0.967713	no	Flox_Chow	FloxCre_Chow	OK	45.0379	145.159	1.68843	0.565907	0.4598	0.74906	no	Flox_HFD	FloxCre_Chow	OK	39.8016	145.159	1.86674	0.418389	0.38485
ENSMUSG00000028691.12	Prdx1	chr4:116685543-116700822	37.6158	70.9694	57.8971	93.2929	60.5317	83.8188	81.2951	55.8486	52.8422	56.0807	87.5239	77.7807	55.9464	103.234	85.6156	87.8341	ENSMUSG00000028691.12	Prdx1	chr4:116685543-116700822	Flox_Chow	Flox_HFD	OK	64.9438	70.3735	0.115841	0.143782	0.77555	0.923319	no	Flox_Chow	FloxCre_Chow	OK	64.9438	68.5569	0.0781091	0.0934121	0.85375	0.953849	no	Flox_HFD	FloxCre_Chow	OK	70.3735	68.5569	-0.037732	-0.0438776	0.9301
ENSMUSG00000052525.14	Spdya	chr17:71526895-71598746	97.287	69.2119	89.2807	74.456	45.0624	69.8382	70.684	55.7803	73.8755	59.9057	198.458	43.6289	61.1502	39.7498	45.8032	52.6825	ENSMUSG00000052525.14	Spdya	chr17:71526895-71598746	Flox_Chow	Flox_HFD	OK	82.5589	60.3412	-0.45228	-0.750373	0.12385	0.38098	no	Flox_Chow	FloxCre_Chow	OK	82.5589	93.967	0.18673	0.325193	0.53585	0.800356	no	Flox_HFD	FloxCre_Chow	OK	60.3412	93.967	0.63901	1.07554	0.03645
ENSMUSG00000085208.3	Brip1os	chr11:86201369-86357602	85.5065	83.0247	85.198	75.058	39.0829	73.4826	95.7845	72.5378	133.828	47.1559	29.0689	71.9275	61.7644	49.7452	77.5598	65.8092	ENSMUSG00000085208.3	Brip1os	chr11:86201369-86357602	Flox_Chow	Flox_HFD	OK	82.1968	70.222	-0.227159	-0.279879	0.57875	0.824778	no	Flox_Chow	FloxCre_Chow	OK	82.1968	70.4952	-0.221557	-0.278269	0.5807	0.82616	no	Flox_HFD	FloxCre_Chow	OK	70.222	70.4952	0.00560234	0.00676138	0.99095
[truncated: 18,498 more rows]
[truncated: 32 more columns]

## Sheet: Chow_Flox v Flox Cre
test_id	gene	locus	Flox_Chow_0	Flox_Chow_1	Flox_Chow_2	Flox_Chow_3	Flox_HFD_0	Flox_HFD_1	Flox_HFD_2	Flox_HFD_3	FloxCre_Chow_0	FloxCre_Chow_1	FloxCre_Chow_2	FloxCre_Chow_3	FloxCre_HFD_0	FloxCre_HFD_1	FloxCre_HFD_2	FloxCre_HFD_3	test_id	gene	locus	sample_1	sample_2	status	value_1	value_2	log2(fold_change)	test_stat	p_value	q_value	significant	-log10(q)
[truncated: 19,373 more rows]

## Sheet: Flox Chow v HFD
test_id	gene	locus	Flox_Chow_0	Flox_Chow_1	Flox_Chow_2	Flox_Chow_3	Flox_HFD_0	Flox_HFD_1	Flox_HFD_2	Flox_HFD_3	FloxCre_Chow_0	FloxCre_Chow_1	FloxCre_Chow_2	FloxCre_Chow_3	FloxCre_HFD_0	FloxCre_HFD_1	FloxCre_HFD_2	FloxCre_HFD_3	test_id	gene	locus	sample_1	sample_2	status	value_1	value_2	log2(fold_change)	test_stat	p_value	q_value	significant	log10(q value)
[truncated: 19,373 more rows]

[truncated: 2 more sheets: Flox Cre Chow v HFD, HFD Flox v Flox Cre]
