# Supplementary material for: MBOAT7-driven lysophosphatidylinositol acylation in adipocytes contributes to systemic glucose homeostasis
Source: J Lipid Res. 2023 Feb 18;64(4):100349. doi: 10.1016/j.jlr.2023.100349 (PMC10041558; doi:10.1016/j.jlr.2023.100349)
Supplement: Supplemental Tables S2–S7 [file mmc2.xlsx]

## Sheet: Table 1
Table 2. Summary of results
Sample	Sample	Protein	Accession	Gene	Mass	Pep	Seq. Cov	Amanda	Sequest
Name	number			ID	kDa	#	%	Score	Score
3.8.22	SB19-156-17	Caveolae-associated protein 1	O54724	Cavin1	43.9	27	63	4126.7	463.18
sample 1		Caveolae-associated protein 2	Q63918	Cavin2	46.7	27	67	3227.69	309.77
		Albumin	P07724	Alb	68.6	40	72	9163.14	210.21
		Eukaryotic translation initiation factor 4E-binding protein 1	Q60876	Eif4ebp1	12.3	11	80	170.05	184.05
		EH domain-containing protein 2	Q8BH64	Ehd2	61.1	13	24	1351.05	170.13
		182 kDa tankyrase-1-binding protein	P58871	Tnks1bp1	181.7	29	25	3403.06	149.16
		Alpha-2-HS-glycoprotein	P29699	Ahsg	37.3	5	18	5648.41	148.59
		Caveolae-associated protein 3	Q91VJ2	Cavin3	27.8	9	63	408.05	146.9
		Perilipin-1	Q8CGN5	Plin1	55.6	27	56	7395.43	146.72
		A-kinase anchor protein 12	Q9WTQ5	Akap12	180.6	28	25	1456.59	125.81
		Fibrillin-1	Q61554	Fbn1	312.1	28	17	1659.19	119.87
		cAMP-dependent protein kinase type II-beta regulatory subunit	P31324	Prkar2b	46.1	5	17	770.78	114.59
		Nucleophosmin	Q61937	Npm1	32.5	9	39	34.49	113.83
		Serine/arginine repetitive matrix protein 1	Q52KI8	Srrm1	106.8	17	19	4522.92	113.26
		Vimentin	P20152	Vim	53.7	33	67	5299.96	107.01
		Paxillin	Q8VI36	Pxn	64.4	10	32	4989.74	101.94
		Serine/arginine repetitive matrix protein 2	Q8BTI8	Srrm2	294.7	23	14	2916.31	100.76
		Hormone-sensitive lipase	P54310	Lipe	83.3	10	15	2165.05	90.56
		Spectrin beta chain, non-erythrocytic 1	Q62261	Sptbn1	274.1	20	10	4197.21	87.27
		Hemoglobin subunit beta-1	P02088	Hbb-b1	15.8	10	61	4169.29	86.23
		Microtubule-associated protein 4	P27546	Map4	117.4	16	23	1682.07	83.5
		Myristoylated alanine-rich C-kinase substrate	P26645	Marcks	29.6	12	58	1713.69	82.22
		Serotransferrin	Q921I1	Tf	76.7	31	51	3573.31	79.19
		Prolow-density lipoprotein receptor-related protein 1	Q91ZX7	Lrp1	504.4	13	6	1404.51	76.87
		Myosin-9	Q8VDD5	Myh9	226.2	7	3	2408.07	75.24
		Nuclear ubiquitous casein and cyclin-dependent kinase substrate 1	Q80XU3	Nucks1	26.3	14	48	3231.82	73.27
		Heat shock protein HSP 90-alpha	P07901	Hsp90aa1	84.7	13	18	1645.82	73.2
		Carbonic anhydrase 3	P16015	Ca3	29.3	16	77	2379.34	69.3
		Endoplasmin	P08113	Hsp90b1	92.4	11	15	736.55	67.39
		Heat shock protein HSP 90-beta	P11499	Hsp90ab1	83.2	17	26	3699.58	65.94
		Membrane-associated progesterone receptor component 1	O55022	Pgrmc1	21.7	6	23	1104.95	63.96
		Elongation factor 1-beta	O70251	Eef1b	24.7	4	24	120.16	63.05
		Actin-binding LIM protein 1	Q8K4G5	Ablim1	96.7	10	17	1385.55	62.28
		Actin, cytoplasmic 2	P63260	Actg1	41.8	16	57	2319.26	62.16
		Fatty acid synthase	P19096	Fasn	272.3	33	17	2547.54	60.7
		Calpastatin	P51125	Cast	84.9	12	21	919.84	60.2
		Thyroid hormone receptor-associated protein 3	Q569Z6	Thrap3	108.1	16	14	1170.81	59.97
		WASH complex subunit 2	Q6PGL7	Washc2	145.2	13	17	893.38	56.4
		Spectrin alpha chain, non-erythrocytic 1	P16546	Sptan1	284.4	23	11	1660.67	55.61
		Acetyl-CoA carboxylase 1	Q5SWU9	Acaca	265.1	3	3	1868.82	54.92
		Bcl-2-associated transcription factor 1	Q8K019	Bclaf1	105.9	13	12	1983.44	54.3
		Fatty acid-binding protein, adipocyte	P04117	Fabp4	14.6	10	77	2334.42	52.21
		Calnexin	P35564	Canx	67.2	5	6	1000.8	51.07
		Heat shock cognate 71 kDa protein	P63017	Hspa8	70.8	20	43	1904.94	49.55
		High mobility group protein B1	P63158	Hmgb1	24.9	5	22	47.63	48.69
		Monocarboxylate transporter 1	P53986	Slc16a1	53.2	7	13	1423.34	48.53
		Caveolin-2	Q9WVC3	Cav2	18.2	2	23	71.1	47.71
		Palmdelphin	Q9JHU2	Palmd	62.7	9	20	1412.27	47.65
		Pyruvate dehydrogenase E1 component subunit alpha, somatic form, mitochondrial	P35486	Pdha1	43.2	3	9	2159.21	46.25
		Microtubule-associated protein 1B	P14873	Map1b	270.1	13	10	911.38	46.24
		Tubulin alpha-1A chain	P68369	Tuba1a	50.1	13	37	941.79	45.59
		Gamma-synuclein	Q9Z0F7	Sncg	13.2	11	81	1164.43	45.56
		Hemoglobin subunit alpha	P01942	Hba	15.1	9	51	2501.69	45.07
		Apoptotic chromatin condensation inducer in the nucleus	Q9JIX8	Acin1	150.6	12	14	1127.7	45.04
		Afadin	Q9QZQ1	Afdn	206.4	9	7	937.25	44.11
		Src substrate cortactin	Q60598	Cttn	61.2	4	12	0	43.91
		A-kinase anchor protein 2	O54931	Akap2	98.5	5	16	681.67	43.88
		Beta-1-syntrophin	Q99L88	Sntb1	58	5	15	1378.62	42.51
		Eukaryotic translation initiation factor 3 subunit B	Q8JZQ9	Eif3b	91.3	4	15	0	41.02
		Cordon-bleu protein-like 1	Q3UMF0	Cobll1	137.3	13	18	953.39	40.9
		Glycogen [starch] synthase, muscle	Q9Z1E4	Gys1	83.9	4	11	786.25	40.84
		Heterogeneous nuclear ribonucleoprotein U-like protein 2	Q00PI9	Hnrnpul2	84.9	5	11	299.98	40.64
		Eukaryotic translation initiation factor 4B	Q8BGD9	Eif4b	68.8	5	14	1522.11	39.3
		Fructose-bisphosphate aldolase A	P05064	Aldoa	39.3	13	42	1335.7	39.23
		Prostaglandin E synthase 3	Q9R0Q7	Ptges3	18.7	2	33	1594.93	38.61
		Laminin subunit gamma-1	P02468	Lamc1	177.2	15	14	1444.91	38.43
		E3 SUMO-protein ligase RanBP2	Q9ERU9	Ranbp2	340.9	8	6	79.84	38.4
		14-3-3 protein beta/alpha	Q9CQV8	Ywhab	28.1	10	54	1144.61	37.88
		Transcription intermediary factor 1-beta	Q62318	Trim28	88.8	6	20	294.08	36.75
		Non-histone chromosomal protein HMG-14	P18608	Hmgn1	10.1	3	36	0	36.66
		ATP-binding cassette sub-family F member 1	Q6P542	Abcf1	94.9	8	12	847.8	36.32
		Y-box-binding protein 1	P62960	Ybx1	35.7	5	23	431.12	36.3
		AP-3 complex subunit delta-1	O54774	Ap3d1	135	4	8	457.07	35.78
		60S acidic ribosomal protein P1	P47955	Rplp1	11.5	2	15	2029.35	35.76
		Tubulin polymerization-promoting protein	Q7TQD2	Tppp	23.6	4	23	1338.91	35.68
		14-3-3 protein zeta/delta	P63101	Ywhaz	27.8	7	38	748.26	35.66
		Tubulin alpha-8 chain	Q9JJZ2	Tuba8	50	6	19	670.8	35.61
		Proline-rich AKT1 substrate 1	Q9D1F4	Akt1s1	27.5	4	27	843.13	35.14
		2-oxoisovalerate dehydrogenase subunit alpha, mitochondrial	P50136	Bckdha	50.3	5	7	1027.01	34.71
		Alpha-adducin	Q9QYC0	Add1	80.6	10	15	574.33	34.13
		60S acidic ribosomal protein P2	P99027	Rplp2	11.6	2	25	2004.13	34.08
		DNA topoisomerase 2-beta	Q64511	Top2b	181.8	7	9	341.64	33.95
		Membrane-associated progesterone receptor component 2	Q80UU9	Pgrmc2	23.3	3	11	187.32	33.58
		Transcriptional coactivator YAP1	P46938	Yap1	52.4	5	28	814.3	33.12
		14-3-3 protein epsilon	P62259	Ywhae	29.2	8	43	963.05	32.17
		Calreticulin	P14211	Calr	48	4	21	206.57	32.06
		14-3-3 protein gamma	P61982	Ywhag	28.3	9	44	2386.28	32
		LIM and calponin homology domains-containing protein 1	Q3UH68	Limch1	118.1	8	11	924.49	31.79
		Serine/threonine-protein kinase PAK 2	Q8CIN4	Pak2	57.9	6	17	352.83	31.6
		Treacle protein	O08784	Tcof1	134.9	7	8	502.07	31.47
		Protein phosphatase inhibitor 2	Q9DCL8	Ppp1r2	23.1	5	57	162.7	31.41
		Sorbin and SH3 domain-containing protein 1	Q62417	Sorbs1	143	13	12	1398.09	31.36
		Nucleosome assembly protein 1-like 4	Q78ZA7	Nap1l4	42.7	5	18	197.91	30.97
		Actin, alpha skeletal muscle	P68134	Acta1	42	10	33	1756.13	30.75
		Protein disulfide-isomerase	P09103	P4hb	57	7	25	354.36	30.74
		ATP synthase subunit beta, mitochondrial	P56480	Atp5f1b	56.3	13	36	1181.48	30.47
		Lymphocyte-specific protein 1	P19973	Lsp1	36.7	2	12	394.57	30.32
		TP53-binding protein 1	P70399	Tp53bp1	212.6	8	8	278.23	30.28
		Epidermal growth factor receptor substrate 15	P42567	Eps15	98.4	6	13	184.73	30.17
		General vesicular transport factor p115	Q9Z1Z0	Uso1	106.9	2	3	0	30.13
		NSFL1 cofactor p47	Q9CZ44	Nsfl1c	40.7	7	23	1044.69	30.11
		Paralemmin-1	Q9Z0P4	Palm	41.6	5	11	864.28	29.76
		Band 4.1-like protein 2	O70318	Epb41l2	109.9	8	12	707.58	29.72
		Tubulin beta-5 chain	P99024	Tubb5	49.6	9	26	974.81	29.63
		WD repeat-containing protein 44	Q6NVE8	Wdr44	101.5	6	12	422.25	29.61
		Eukaryotic translation initiation factor 3 subunit J-A	Q3UGC7	Eif3j1	29.3	4	28	0	29.39
		Microtubule-associated protein 1A	Q9QYR6	Map1a	300	12	9	650.64	29.3
		Eukaryotic translation initiation factor 5B	Q05D44	Eif5b	137.5	6	5	588.63	28.99
		BAG family molecular chaperone regulator 3	Q9JLV1	Bag3	61.8	10	27	385.09	28.97
		Hepatoma-derived growth factor	P51859	Hdgf	26.3	8	30	1114.1	28.64
		KN motif and ankyrin repeat domain-containing protein 3	Q9Z1P7	Kank3	84.1	5	6	144.45	28.55
		SAM and SH3 domain-containing protein 1	P59808	Sash1	135.5	8	10	1066.49	28.43
		Carboxylesterase 1D	Q8VCT4	Ces1d	61.7	13	25	1309.65	28.2
		Tubulin beta-4B chain	P68372	Tubb4b	49.8	9	26	1001.72	28
		Membrane primary amine oxidase	O70423	Aoc3	84.5	9	16	877.71	27.89
		Reticulon-4	Q99P72	Rtn4	126.5	4	7	0	27.84
		Annexin A2	P07356	Anxa2	38.7	15	44	1504.65	27.8
		Elongation factor 1-delta	P57776	Eef1d	31.3	5	19	549.85	27.68
		Small glutamine-rich tetratricopeptide repeat-containing protein alpha	Q8BJU0	Sgta	34.3	3	10	1529.95	27.31
		Laminin subunit alpha-4	P97927	Lama4	201.7	8	7	417.62	27.23
		Talin-1	P26039	Tln1	269.7	9	6	781.36	26.95
		Septin-2	P42208	Septin2	41.5	2	6	1201.86	26.91
		Synaptopodin-2	Q91YE8	Synpo2	116.5	7	14	503.03	26.68
		Alpha-1-antitrypsin 1-1	P07758	Serpina1a	46	11	28	893.91	26.65
		E3 ubiquitin-protein ligase NEDD4	P46935	Nedd4	102.6	4	7	464.34	26.65
		Vinculin	Q64727	Vcl	116.6	8	8	955.6	26.57
		Calcium-regulated heat stable protein 1	Q9CR86	Carhsp1	16.1	4	18	1231.9	26.35
		Myc box-dependent-interacting protein 1	O08539	Bin1	64.4	4	8	593.32	26.1
		Annexin A6	P14824	Anxa6	75.8	11	24	792.97	26.01
		Protein scribble homolog	Q80U72	Scrib	174	7	9	105.43	25.98
		Serine protease inhibitor A3K	P07759	Serpina3k	46.9	8	28	866.19	25.92
		SWI/SNF complex subunit SMARCC2	Q6PDG5	Smarcc2	132.5	4	4	845.98	25.81
		Prelamin-A/C	P48678	Lmna	74.2	8	16	939.05	25.76
		Alpha-1-antitrypsin 1-4	Q00897	Serpina1d	46	11	29	943.46	25.5
		Ataxin-2-like protein	Q7TQH0	Atxn2l	110.6	6	14	465.18	25.36
		Aquaporin-1	Q02013	Aqp1	28.8	2	10	887.81	25.35
		P2R1A-PPP2R2A-interacting phosphatase regulator 1	Q9DB52	Pabir1	30.3	5	31	591.12	24.97
		Heat shock 70 kDa protein 4	Q61316	Hspa4	94.1	4	11	129.6	24.96
		Heterogeneous nuclear ribonucleoproteins C1/C2	Q9Z204	Hnrnpc	34.4	4	26	560.74	24.79
		Synemin	Q70IV5	Synm	173.1	6	9	361.84	24.66
		Protein IMPACT	O55091	Impact	36.3	3	8	0	24.49
		Thioredoxin-related transmembrane protein 1	Q8VBT0	Tmx1	31.4	4	9	416	24.4
		Galectin-1	P16045	Lgals1	14.9	8	64	1114.13	24.13
		Transitional endoplasmic reticulum ATPase	Q01853	Vcp	89.3	7	15	506.92	23.98
		SH3 and multiple ankyrin repeat domains protein 3	Q4ACU6	Shank3	185.3	6	7	178.18	23.79
		Rho GTPase-activating protein 31	A6X8Z5	Arhgap31	155.2	7	10	335.26	23.68
		MAP7 domain-containing protein 1	A2AJI0	Map7d1	93.2	4	11	286.03	23.68
		PC4 and SFRS1-interacting protein	Q99JF8	Psip1	59.7	5	11	85.11	23.56
		Ribosomal protein S6 kinase alpha-3	P18654	Rps6ka3	83.6	6	11	830.7	23.38
		BTB/POZ domain-containing protein KCTD12	Q6WVG3	Kctd12	35.9	3	18	0	23.29
		Scaffold attachment factor B1	D3YXK2	Safb	105	5	6	661.9	23.19
		Rho GTPase-activating protein 17	Q3UIA2	Arhgap17	92.1	3	10	0	23.07
		Cytoplasmic dynein 1 intermediate chain 2	O88487	Dync1i2	68.4	3	11	0	23.06
		14-3-3 protein theta	P68254	Ywhaq	27.8	8	40	556.7	23.04
		Malate dehydrogenase, mitochondrial	P08249	Mdh2	35.6	13	47	1030.54	22.8
		Microtubule-associated protein 1S	Q8C052	Map1s	102.9	4	9	641.84	22.79
		Heat shock protein beta-1	P14602	Hspb1	23	6	26	1068.75	22.72
		Eukaryotic translation initiation factor 4E-binding protein 2	P70445	Eif4ebp2	12.9	2	50	0	22.59
		Tubulin alpha-1C chain	P68373	Tuba1c	49.9	13	37	1193.14	22.49
		Histone H1.3	P43277	H1-3	22.1	7	24	900.46	22.46
		Beta-2-syntrophin	Q61235	Sntb2	56.3	5	13	548.88	22.46
		Methionine aminopeptidase 2	O08663	Metap2	52.9	3	4	965.15	22.4
		Lamina-associated polypeptide 2, isoforms beta/delta/epsilon/gamma	Q61029	Tmpo	50.3	4	16	245.65	22.11
		Alpha-1-antitrypsin 1-2	P22599	Serpina1b	45.9	10	29	816.04	22.01
		28 kDa heat- and acid-stable phosphoprotein	Q3UHX2	Pdap1	20.6	4	22	867.57	21.43
		Protein transport protein Sec16A	E9QAT4	Sec16a	254	6	5	50.08	21.35
		Protein NDRG2	Q9QYG0	Ndrg2	40.8	4	11	474.23	21.29
		Beta-arrestin-1	Q8BWG8	Arrb1	46.9	2	5	136.68	21.14
		Aldehyde dehydrogenase, mitochondrial	P47738	Aldh2	56.5	13	37	1008.54	21.13
		Ras-related GTP-binding protein C	Q99K70	Rragc	44.1	3	13	166.58	21.08
		Tensin-2	Q8CGB6	Tns2	151.9	8	11	583.79	21.03
		Nucleolar protein 56	Q9D6Z1	Nop56	64.4	5	7	653.77	20.94
		Patatin-like phospholipase domain-containing protein 2	Q8BJ56	Pnpla2	53.6	4	12	97.29	20.65
		Filamin-A	Q8BTM8	Flna	281	5	4	682.04	20.41
		Phosphatidate phosphatase LPIN1	Q91ZP3	Lpin1	101.9	3	11	0	20.36
		Cofilin-1	P18760	Cfl1	18.5	3	16	840.01	20.13
		Cdc42 effector protein 4	Q9JM96	Cdc42ep4	37.8	5	19	681.12	20.02
		LIM domain and actin-binding protein 1	Q9ERG0	Lima1	84	6	16	156.42	19.95
		Na(+)/H(+) exchange regulatory cofactor NHE-RF1	P70441	Slc9a3r1	38.6	3	10	568.69	19.86
		Band 3 anion transport protein	P04919	Slc4a1	103.1	2	7	0	19.85
		55 kDa erythrocyte membrane protein	P70290	Mpp1	52.2	3	19	0	19.83
		Rho guanine nucleotide exchange factor 7	Q9ES28	Arhgef7	97	6	8	859.86	19.75
		Sorting nexin-2	Q9CWK8	Snx2	58.4	2	7	72.81	19.66
		Deoxynucleoside triphosphate triphosphohydrolase SAMHD1	Q60710	Samhd1	75.8	3	7	89.15	19.55
		SH3 domain-binding protein 5-like	Q99LH9	Sh3bp5l	43.3	4	17	440.24	19.4
		Protein phosphatase 1 regulatory subunit 12A	Q9DBR7	Ppp1r12a	114.9	4	6	513.99	19.37
		Eukaryotic translation initiation factor 3 subunit G	Q9Z1D1	Eif3g	35.6	2	10	0	19.31
		CAP-Gly domain-containing linker protein 1	Q922J3	Clip1	155.7	3	4	424.13	19.28
		Transforming growth factor beta-1-induced transcript 1 protein	Q62219	Tgfb1i1	50.1	5	25	306.16	19.22
		Triosephosphate isomerase	P17751	Tpi1	26.7	7	37	879.89	19.11
		Heat shock 70 kDa protein 1A	Q61696	Hspa1a	70	8	16	727.58	19.09
		Nidogen-1	P10493	Nid1	136.5	10	10	1083.86	19.07
		Histone H1.4	P43274	H1-4	22	8	25	865.15	19.04
		Extended synaptotagmin-2	Q3TZZ7	Esyt2	94.1	2	4	356.92	18.97
		Trans-Golgi network integral membrane protein 1	Q62313	Tgoln1	37.8	5	27	289.1	18.92
		FK506-binding protein 15	Q6P9Q6	Fkbp15	132.9	4	7	225.28	18.7
		Cdc42 effector protein 1	Q91W92	Cdc42ep1	43.1	4	14	541.87	18.63
		Transport and Golgi organization protein 1 homolog	Q8BI84	Mia3	213.5	6	6	536.83	18.57
		CREB-regulated transcription coactivator 2	Q3U182	Crtc2	73.2	5	18	78.24	18.56
		Alpha-1-antitrypsin 1-5	Q00898	Serpina1e	45.9	7	21	540.75	18.45
		Calmodulin-2	P0DP27	Calm2	16.8	9	56	758.05	18.44
		Supervillin	Q8K4L3	Svil	243	8	6	793.62	18.43
		Ankyrin repeat and SAM domain-containing protein 1A	P59672	Anks1a	125.2	4	4	417.43	18.41
		1-phosphatidylinositol 4,5-bisphosphate phosphodiesterase delta-1	Q8R3B1	Plcd1	85.8	2	4	0	18.39
		Sister chromatid cohesion protein PDS5 homolog B	Q4VA53	Pds5b	164.3	3	3	561.47	18.39
		Kelch domain-containing protein 7A	A2APT9	Klhdc7a	83.5	3	9	304.84	18.28
		Actin-binding LIM protein 3	Q69ZX8	Ablim3	77.6	9	19	725.6	18.03
		Interferon regulatory factor 2-binding protein 2	E9Q1P8	Irf2bp2	59.3	6	16	497.04	17.95
		Aspartyl/asparaginyl beta-hydroxylase	Q8BSY0	Asph	83	2	7	315.98	17.94
		Hemopexin	Q91X72	Hpx	51.3	9	28	590.92	17.92
		Plectin	Q9QXS1	Plec	533.9	5	2	254.42	17.9
		Regulator of cell cycle RGCC	Q9DBX1	Rgcc	14.7	4	37	0	17.87
		Catenin delta-1	P30999	Ctnnd1	104.9	6	9	580.93	17.87
		SH2B adapter protein 2	Q9JID9	Sh2b2	66.5	3	8	582.69	17.8
		Nuclear receptor corepressor 1	Q60974	Ncor1	270.5	5	4	150.89	17.68
		Protein Niban 2	Q8R1F1	Niban2	84.8	2	10	0	17.61
		Myosin-11	O08638	Myh11	226.9	2	1	881.76	17.61
		Protein disulfide-isomerase A6	Q922R8	Pdia6	48.1	2	7	0	17.43
		Epsin-1	Q80VP1	Epn1	60.2	3	15	0	17.21
		Cytoplasmic protein NCK1	Q99M51	Nck1	42.9	4	18	124.9	17.2
		Transcriptional activator protein Pur-beta	O35295	Purb	33.9	3	16	794.69	17.18
		(E3-independent) E2 ubiquitin-conjugating enzyme UBE2O	Q6ZPJ3	Ube2o	140.7	4	13	0	17.14
		U1 small nuclear ribonucleoprotein 70 kDa	Q62376	Snrnp70	52	2	14	142.87	17.14
		RNA-binding protein Raly	Q64012	Raly	33.2	3	20	71.65	17.14
		ATP synthase subunit alpha, mitochondrial	Q03265	Atp5f1a	59.7	9	19	726.33	17.08
		G-patch domain and KOW motifs-containing protein	Q56A08	Gpkow	53.8	2	7	163.01	16.93
		Glyceraldehyde-3-phosphate dehydrogenase	P16858	Gapdh	35.8	7	35	537.35	16.85
		Perilipin-4	O88492	Plin4	139.3	11	29	916.41	16.75
		Elongation factor 1-alpha 1	P10126	Eef1a1	50.1	7	18	492.98	16.73
		Nuclear factor 1 A-type	Q02780	Nfia	58.5	5	15	172.98	16.7
		Desmin	P31001	Des	53.5	6	11	553.34	16.59
		Prothymosin alpha	P26350	Ptma	12.2	6	27	818.74	16.57
		Synaptopodin	Q8CC35	Synpo	99.5	5	7	545.96	16.54
		Sorbin and SH3 domain-containing protein 2	Q3UTJ2	Sorbs2	132.3	5	3	475.72	16.42
		Gamma-adducin	Q9QYB5	Add3	78.7	4	9	619.81	16.39
		Peptidyl-prolyl cis-trans isomerase A	P17742	Ppia	18	10	62	822.53	16.35
		Protein PML	Q60953	Pml	98.2	4	5	308.84	16.34
		Phosphatidate cytidylyltransferase 2	Q99L43	Cds2	51.3	4	11	173.17	16.31
		High mobility group protein B2	P30681	Hmgb2	24.1	2	13	0	16.3
		Nestin	Q6P5H2	Nes	207	5	7	210.03	16.18
		F-BAR domain only protein 2	Q3UQN2	Fcho2	88.7	4	13	161.02	16.17
		E3 ubiquitin-protein ligase HECTD1	Q69ZR2	Hectd1	289.9	4	3	185.74	16.12
		Myosin phosphatase Rho-interacting protein	P97434	Mprip	116.3	5	8	327.67	16.1
		Tight junction protein ZO-1	P39447	Tjp1	194.6	4	5	134.65	16.06
		Bcl-2-like protein 13	P59017	Bcl2l13	46.7	3	10	126.33	16.03
		Synapse-associated protein 1	Q9D5V6	Syap1	41.3	5	16	176.35	16.01
		Proliferation-associated protein 2G4	P50580	Pa2g4	43.7	3	10	800.97	16
		Tight junction protein ZO-2	Q9Z0U1	Tjp2	131.2	7	10	351.7	16
		Long-chain-fatty-acid--CoA ligase 1	P41216	Acsl1	77.9	9	15	496.71	15.89
		Proteasome inhibitor PI31 subunit	Q8BHL8	Psmf1	29.6	2	13	456.76	15.89
		cAMP-dependent protein kinase catalytic subunit beta	P68181	Prkacb	40.7	2	8	784.14	15.86
		Peroxiredoxin-1	P35700	Prdx1	22.2	7	43	571.83	15.86
		Histone H4	P62806	H4c1	11.4	6	51	805.72	15.85
		ARF GTPase-activating protein GIT1	Q68FF6	Git1	85.2	2	7	0	15.82
		Alpha-enolase	P17182	Eno1	47.1	8	27	789.55	15.62
		Ankyrin-1	Q02357	Ank1	204.1	5	4	451.84	15.53
		Endoplasmic reticulum chaperone BiP	P20029	Hspa5	72.4	8	15	646.43	15.42
		Sodium/hydrogen exchanger 1	Q61165	Slc9a1	91.4	5	9	470.64	15.33
		Chromodomain-helicase-DNA-binding protein 4	Q6PDQ2	Chd4	217.6	3	4	111.04	15.18
		Epidermal growth factor receptor substrate 15-like 1	Q60902	Eps15l1	99.2	5	10	112.34	15.05
		Malate dehydrogenase, cytoplasmic	P14152	Mdh1	36.5	8	31	639.35	14.99
		Peroxiredoxin-6	O08709	Prdx6	24.9	6	32	634.3	14.99
		GPALPP motifs-containing protein 1	Q69ZC8	Gpalpp1	38.9	4	15	101.02	14.94
		Rho guanine nucleotide exchange factor 2	Q60875	Arhgef2	111.9	3	5	127.49	14.91
		Liprin-beta-1	Q8C8U0	Ppfibp1	108.5	3	6	115.12	14.75
		Neutral amino acid transporter B(0)	P51912	Slc1a5	58.4	2	6	528.83	14.74
		Ubiquitin carboxyl-terminal hydrolase 10	P52479	Usp10	87	3	8	66.84	14.66
		Protein Niban 1	Q3UW53	Niban1	102.6	5	9	170.46	14.62
		Rho GDP-dissociation inhibitor 1	Q99PT1	Arhgdia	23.4	4	40	286.2	14.61
		C-Jun-amino-terminal kinase-interacting protein 4	Q58A65	Spag9	146.1	2	3	0	14.59
		Vitamin D-binding protein	P21614	Gc	53.6	7	22	566.44	14.54
		60 kDa heat shock protein, mitochondrial	P63038	Hspd1	60.9	9	20	618.38	14.47
		Filamin A-interacting protein 1-like	Q6P6L0	Filip1l	129.7	4	7	575.63	14.43
		Protein capicua homolog	Q924A2	Cic	258	6	5	148.7	14.32
		Transcription elongation factor A protein 1	P10711	Tcea1	33.9	2	5	500.32	14.31
		KN motif and ankyrin repeat domain-containing protein 2	Q8BX02	Kank2	90.2	4	12	0	14.25
		Serine/threonine-protein phosphatase 6 regulatory subunit 1	Q7TSI3	Ppp6r1	94.5	2	8	0	14.25
		Protein disulfide-isomerase A3	P27773	Pdia3	56.6	9	20	622.05	14.18
		Calcium/calmodulin-dependent protein kinase type II subunit delta	Q6PHZ2	Camk2d	56.3	2	4	196.47	14.15
		Protein kinase C delta type	P28867	Prkcd	77.5	3	7	179.49	14.15
		Protein phosphatase 1 regulatory subunit 1A	Q9ERT9	Ppp1r1a	18.7	2	27	38.91	14.14
		Rho guanine nucleotide exchange factor 6	Q8K4I3	Arhgef6	87	5	11	362.15	14.1
		Pregnancy zone protein	Q61838	Pzp	165.7	8	7	377.93	14.05
		Nucleolar and coiled-body phosphoprotein 1	E9Q5C9	Nolc1	73.7	2	3	609.54	14
		Catenin alpha-1	P26231	Ctnna1	100	2	4	610.99	13.96
		RNA-binding protein 39	Q8VH51	Rbm39	59.4	3	5	481.22	13.95
		Protein furry homolog	E9Q8I9	Fry	338.9	4	2	385.96	13.94
		Microtubule-associated tumor suppressor 1 homolog	Q5HZI1	Mtus1	134.3	3	3	413.46	13.93
		SRSF protein kinase 2	O54781	Srpk2	76.7	2	12	0	13.91
		Tuftelin-interacting protein 11	Q9ERA6	Tfip11	96.2	2	5	0	13.89
		Epidermal growth factor receptor kinase substrate 8	Q08509	Eps8	91.7	3	9	0	13.8
		Protein transport protein Sec31A	Q3UPL0	Sec31a	133.5	2	3	0	13.71
		RAC-beta serine/threonine-protein kinase	Q60823	Akt2	55.7	3	10	225.01	13.71
		Transketolase	P40142	Tkt	67.6	7	14	718.84	13.53
		Palmitoyltransferase ZDHHC5	Q8VDZ4	Zdhhc5	77.5	5	10	306.99	13.4
		CapZ-interacting protein	Q3UZA1	Rcsd1	44.1	3	19	96.63	13.39
		Enhancer of mRNA-decapping protein 4	Q3UJB9	Edc4	152.4	2	4	0	13.36
		GTP-binding protein 1	O08582	Gtpbp1	72.3	2	4	0	13.31
		Rho GTPase-activating protein 45	Q3TBD2	Arhgap45	122.8	3	5	116.7	13.24
		Ribonucleoprotein PTB-binding 1	Q9CW46	Raver1	79.3	2	4	0	13.12
		Probable E3 ubiquitin-protein ligase IRF2BPL	Q8K3X4	Irf2bpl	80.5	5	11	456.72	13.09
		Cytoplasmic dynein 1 light intermediate chain 1	Q8R1Q8	Dync1li1	56.6	2	7	411.13	13.09
		Tyrosine-protein phosphatase non-receptor type 12	P35831	Ptpn12	86.5	6	14	119.47	13.04
		Myosin light chain kinase, smooth muscle	Q6PDN3	Mylk	212.8	3	2	383.47	12.99
		14-3-3 protein eta	P68510	Ywhah	28.2	6	28	718.14	12.97
		CAP-Gly domain-containing linker protein 2	Q9Z0H8	Clip2	115.8	4	6	373.22	12.92
		Multiple PDZ domain protein	Q8VBX6	Mpdz	218.6	4	4	0	12.91
		Zinc finger Ran-binding domain-containing protein 2	Q9R020	Zranb2	37.3	4	21	424.05	12.87
		Interferon regulatory factor 2-binding protein 1	Q8R3Y8	Irf2bp1	61.7	3	10	161.29	12.87
		Vinexin	Q9R1Z8	Sorbs3	82.3	2	8	0	12.82
		Gephyrin	Q8BUV3	Gphn	83.2	2	4	0	12.8
		PDZ and LIM domain protein 4	P70271	Pdlim4	35.5	3	9	456.6	12.74
		Heterogeneous nuclear ribonucleoprotein K	P61979	Hnrnpk	50.9	3	14	243	12.74
		Annexin A5	P48036	Anxa5	35.7	7	22	607.14	12.73
		Nuclear receptor-binding protein 2	Q91V36	Nrbp2	57.3	4	7	319.12	12.72
		Coiled-coil domain-containing protein 43	Q9CR29	Ccdc43	25	2	16	0	12.7
		La-related protein 1	Q6ZQ58	Larp1	121.1	7	9	533.03	12.68
		Serine/threonine-protein kinase N2	Q8BWW9	Pkn2	111.5	4	8	179.53	12.66
		Endonuclease/exonuclease/phosphatase family domain-containing protein 1	Q3TGW2	Eepd1	62.9	4	7	650.76	12.6
		Histone H1.2	P15864	H1-2	21.3	4	23	575.67	12.59
		Tensin-3	Q5SSZ5	Tns3	155.5	3	4	287	12.59
		D-3-phosphoglycerate dehydrogenase	Q61753	Phgdh	56.5	7	15	703.49	12.58
		CD2-associated protein	Q9JLQ0	Cd2ap	70.4	4	11	280.16	12.53
		Catalase	P24270	Cat	59.8	7	19	626.32	12.5
		Peroxisomal membrane protein PEX14	Q9R0A0	Pex14	41.2	4	26	0	12.47
		Catenin beta-1	Q02248	Ctnnb1	85.4	3	3	501.01	12.39
		Kinesin-like protein KIF1B	Q60575	Kif1b	204	4	3	467.88	12.39
		Heat shock 70 kDa protein 12B	Q9CZJ2	Hspa12b	76.1	2	5	50	12.37
		Myosin-10	Q61879	Myh10	228.9	2	1	414.23	12.36
		Sequestosome-1	Q64337	Sqstm1	48.1	3	19	207.24	12.33
		ARF GTPase-activating protein GIT2	Q9JLQ2	Git2	78.7	3	11	0	12.22
		Transcriptional activator protein Pur-alpha	P42669	Pura	34.9	3	36	0	12.18
		Nucleosome assembly protein 1-like 1	P28656	Nap1l1	45.3	3	13	93.82	12.11
		Nitric oxide synthase, endothelial	P70313	Nos3	132.8	3	5	117.39	12.05
		Nuclear receptor corepressor 2	Q9WU42	Ncor2	269.6	5	4	112.18	11.98
		Prostatic spermine-binding protein	P15501	Sbp	22	2	15	0	11.97
		Protein HEXIM1	Q8R409	Hexim1	40.2	2	21	0	11.92
		Brain acid soluble protein 1	Q91XV3	Basp1	22.1	4	36	62.96	11.9
		Partitioning defective 3 homolog B	Q9CSB4	Pard3b	132.7	3	6	164.45	11.84
		Rab-like protein 6	Q5U3K5	Rabl6	79.8	4	10	49.19	11.84
		Ubiquitin-associated protein 2-like	Q80X50	Ubap2l	116.7	4	5	264.14	11.83
		Alpha-1-syntrophin	Q61234	Snta1	53.6	2	6	595.24	11.82
		Splicing factor, arginine/serine-rich 19	Q5U4C3	Scaf1	133.8	4	5	58.44	11.81
		5'-AMP-activated protein kinase subunit beta-2	Q6PAM0	Prkab2	30.2	2	13	537.27	11.8
		Matrix-remodeling-associated protein 7	Q9CZH7	Mxra7	19.4	2	25	351.98	11.77
		Parkinson disease protein 7 homolog	Q99LX0	Park7	20	6	40	314.15	11.66
		Choline-phosphate cytidylyltransferase A	P49586	Pcyt1a	41.6	2	5	261.1	11.63
		Regulation of nuclear pre-mRNA domain-containing protein 1B	Q9CSU0	Rprd1b	36.9	2	14	70.25	11.63
		Zinc finger CCCH domain-containing protein 18	Q0P678	Zc3h18	105.6	3	6	356.17	11.6
		Myosin regulatory light chain 12B	Q3THE2	Myl12b	19.8	2	17	484.01	11.59
		Protein FAM13A	Q8BGI4	Fam13a	79.4	4	11	161.58	11.59
		Poly(rC)-binding protein 1	P60335	Pcbp1	37.5	2	11	135.56	11.57
		Cyclin-Y	Q8BGU5	Ccny	39.4	3	10	215.44	11.48
		SH3 domain-binding protein 1	P55194	Sh3bp1	74.1	3	8	85.94	11.46
		Histone H1.5	P43276	H1-5	22.6	5	14	561.42	11.44
		MARCKS-related protein	P28667	Marcksl1	20.2	3	39	80.35	11.4
		Palladin	Q9ET54	Palld	152	3	4	336.37	11.36
		Uncharacterized protein FLJ45252 homolog	Q6PIU9	1 SV	37.7	2	10	316.79	11.33
		Kininogen-1	O08677	Kng1	73.1	6	12	635.23	11.24
		Interferon gamma receptor 1	P15261	Ifngr1	52.3	2	7	56.59	11.23
		Tether containing UBX domain for GLUT4	Q8VBT9	Aspscr1	59.8	4	17	62.92	11.1
		Protein PRRC2A	Q7TSC1	Prrc2a	229.1	3	3	289.73	11.08
		Nucleobindin-1	Q02819	Nucb1	53.4	3	10	486.41	11.04
		Actin-related protein 2/3 complex subunit 5	Q9CPW4	Arpc5	16.3	2	23	0	10.95
		Serine/threonine-protein kinase D1	Q62101	Prkd1	102	3	5	237.03	10.94
		Destrin	Q9R0P5	Dstn	18.5	5	22	844.52	10.93
		NADP-dependent malic enzyme	P06801	Me1	63.9	5	8	357.86	10.9
		Armadillo repeat-containing protein 10	Q9D0L7	Armc10	33.3	2	7	314.46	10.89
		Mitogen-activated protein kinase kinase kinase kinase 4	P97820	Map4k4	140.5	5	7	291.72	10.83
		PDZ and LIM domain protein 5	Q8CI51	Pdlim5	63.3	2	12	0	10.81
		Acyl-CoA-binding protein	P31786	Dbi	10	7	68	701.89	10.74
		Disabled homolog 2-interacting protein	Q3UHC7	Dab2ip	131.6	5	5	449.56	10.71
		Double-strand-break repair protein rad21 homolog	Q61550	Rad21	72	2	4	0	10.67
		Nuclear mitotic apparatus protein 1	E9Q7G0	Numa1	235.5	3	3	220.41	10.63
		Phosphatase and actin regulator 4	Q501J7	Phactr4	76.6	3	10	164.37	10.63
		Protein FAM126B	Q8C729	Fam126b	58.6	3	6	399.89	10.61
		Tubulin alpha-4A chain	P68368	Tuba4a	49.9	8	25	432.55	10.6
		Phosphoglycerate kinase 1	P09411	Pgk1	44.5	4	17	293.5	10.58
		Ubiquitin carboxyl-terminal hydrolase 24	B1AY13	Usp24	293.8	3	2	372.7	10.5
		Reticulophagy regulator 3	Q9CQV4	Retreg3	51.6	3	14	62.1	10.45
		Isocitrate dehydrogenase [NADP] cytoplasmic	O88844	Idh1	46.6	5	13	418.68	10.35
		TATA element modulatory factor	B9EKI3	Tmf1	121.7	2	5	82.35	10.29
		Electron transfer flavoprotein subunit alpha, mitochondrial	Q99LC5	Etfa	35	5	20	545.14	10.25
		High mobility group protein HMG-I/HMG-Y	P17095	Hmga1	11.6	2	18	538.07	10.23
		SPARC-like protein 1	P70663	Sparcl1	72.2	3	11	0	10.22
		AP-3 complex subunit beta-1	Q9Z1T1	Ap3b1	122.7	2	2	191.15	10.19
		Small acidic protein	Q9R0P4	Smap	20	2	13	0	10.16
		Disabled homolog 2	P98078	Dab2	82.3	4	8	163.37	10.13
		Rho guanine nucleotide exchange factor 12	Q8R4H2	Arhgef12	172.2	4	4	274.4	10.12
		Serine/threonine-protein kinase N1	P70268	Pkn1	104.3	2	5	0	10.11
		Transthyretin	P07309	Ttr	15.8	2	19	428.59	10.1
		Rho GTPase-activating protein 29	Q8CGF1	Arhgap29	142.3	4	4	327.64	10.06
		Transforming acidic coiled-coil-containing protein 1	Q6Y685	Tacc1	83.9	2	7	0	9.97
		A-kinase anchor protein 13	E9Q394	Akap13	303.8	4	2	378.94	9.93
		BCL2/adenovirus E1B 19 kDa protein-interacting protein 3-like	Q9Z2F7	Bnip3l	23.8	3	19	153.22	9.93
		Monoglyceride lipase	O35678	Mgll	33.4	2	8	412.61	9.88
		Zinc finger protein 185	Q62394	Znf185	38.3	4	11	402.82	9.87
		Platelet glycoprotein 4	Q08857	Cd36	52.7	4	13	292.17	9.86
		Tripartite motif-containing protein 3	Q9R1R2	Trim3	80.7	2	3	346.64	9.85
		Sin3 histone deacetylase corepressor complex component SDS3	Q8BR65	Suds3	38.1	2	18	0	9.84
		Actin-binding LIM protein 2	Q8BL65	Ablim2	68.1	3	13	79.23	9.81
		SUZ domain-containing protein 1	Q6NXN1	Szrd1	17	3	30	0	9.73
		Disks large-associated protein 4	B1AZP2	Dlgap4	108	2	6	0	9.72
		Nucleoprotein TPR	F6ZDS4	Tpr	273.8	2	2	0	9.69
		Striatin	O55106	Strn	85.9	2	7	0	9.69
		Intersectin-1	Q9Z0R4	Itsn1	194.2	3	3	194.7	9.67
		cAMP-dependent protein kinase type I-alpha regulatory subunit	Q9DBC7	Prkar1a	43.2	2	5	523.72	9.65
		Nuclear receptor-binding protein	Q99J45	Nrbp1	59.8	4	14	208.79	9.65
		Biorientation of chromosomes in cell division protein 1-like 1	E9Q6J5	Bod1l	327.3	3	2	161.13	9.65
		Ran-binding protein 3	Q9CT10	Ranbp3	52.5	3	12	198.5	9.64
		Transcription factor EB	Q9R210	Tfeb	52.6	2	10	0	9.61
		Histone H2A type 2-C	Q64523	H2ac20	14	3	27	442.84	9.61
		Formin-like protein 1	Q9JL26	Fmnl1	122	3	3	363.19	9.59
		Dystonin	Q91ZU6	Dst	833.7	3	1	51.32	9.56
		Cingulin-like protein 1	Q6AW69	Cgnl1	148.1	3	4	266.67	9.48
		Dematin	Q9WV69	Dmtn	45.4	2	7	598.66	9.41
		Zinc finger and BTB domain-containing protein 20	Q8K0L9	Zbtb20	81	4	12	0	9.39
		E3 ubiquitin-protein ligase ZNRF2	Q71FD5	Znrf2	23.7	3	29	75.27	9.38
		Tetratricopeptide repeat protein 7B	E9Q6P5	Ttc7b	94.1	2	5	301.11	9.32
		Smoothelin-like protein 2	Q8CI12	Smtnl2	49.5	3	9	352.93	9.31
		SH3 domain-containing kinase-binding protein 1	Q8R550	Sh3kbp1	78.1	3	6	323.37	9.26
		Actin filament-associated protein 1	Q80YS6	Afap1	80.6	4	6	172.08	9.24
		Bcl2-associated agonist of cell death	Q61337	Bad	22.1	4	16	548.1	9.19
		6-phosphogluconate dehydrogenase, decarboxylating	Q9DCD0	Pgd	53.2	3	8	321.47	9.18
		Stromal interaction molecule 1	P70302	Stim1	77.5	4	8	341.33	9.17
		AP2-associated protein kinase 1	Q3UHJ0	Aak1	103.3	4	5	584.6	9.15
		5'-AMP-activated protein kinase subunit beta-1	Q9R078	Prkab1	30.3	2	17	100.42	9.1
		Transcriptional regulator ATRX	Q61687	Atrx	278.4	3	2	485.36	9.07
		Rho guanine nucleotide exchange factor 17	Q80U35	Arhgef17	221.5	3	3	62.98	9.05
		TSC22 domain family protein 4	Q9EQN3	Tsc22d4	40	3	17	298.14	9.04
		Nuclear factor of activated T-cells, cytoplasmic 2	Q60591	Nfatc2	100	3	6	98.56	9.02
		Ras-related protein R-Ras2	P62071	Rras2	23.4	4	8	534.54	8.78
		Transcription elongation factor SPT5	O55201	Supt5h	120.6	2	5	62.8	8.78
		Cell surface glycoprotein MUC18	Q8R2Y2	Mcam	71.5	3	7	134.1	8.77
		Phosphorylase b kinase regulatory subunit beta	Q7TSH2	Phkb	123.8	3	3	106.99	8.76
		RNA cytosine C(5)-methyltransferase NSUN2	Q1HFZ0	Nsun2	85.4	2	3	0	8.74
		Extended synaptotagmin-1	Q3U7R1	Esyt1	121.5	2	6	119.57	8.72
		Microtubule-actin cross-linking factor 1	Q9QXZ0	Macf1	831.4	3	1	350.92	8.69
		Uncharacterized protein KIAA1143 homolog	Q8K039	1 SV	17.5	3	26	82.89	8.68
		Serine/threonine-protein kinase 10	O55098	Stk10	111.8	2	5	178.42	8.67
		Insulin receptor substrate 1	P35569	Irs1	130.6	4	4	130.03	8.65
		Peroxiredoxin-5, mitochondrial	P99029	Prdx5	21.9	4	29	283.3	8.63
		Kinesin light chain 4	Q9DBS5	Klc4	68.6	3	6	503.58	8.62
		Ribosomal protein S6 kinase delta-1	Q8BLK9	Rps6kc1	115.6	4	6	236.36	8.6
		Pyruvate carboxylase, mitochondrial	Q05920	Pc	129.6	8	9	512.38	8.55
		Protein Njmu-R1	Q9CYI0	1 SV	44.4	2	7	126.36	8.51
		Caveolin-1	P49817	Cav1	20.5	4	20	308.38	8.5
		Nucleolin	P09405	Ncl	76.7	2	10	0	8.35
		Actin filament-associated protein 1-like 2	Q5DTU0	Afap1l2	92.1	2	5	76.01	8.34
		Chemerin-like receptor 1	P97468	Cmklr1	41.8	2	8	486.6	8.33
		Serine/threonine-protein kinase WNK1	P83741	Wnk1	250.8	4	3	195.29	8.33
		SUMO-activating enzyme subunit 2	Q9Z1F9	Uba2	70.5	2	7	0	8.31
		Zinc finger CCCH domain-containing protein 13	E9Q784	Zc3h13	203.6	4	2	286.84	8.29
		Glucocorticoid receptor	P06537	Nr3c1	87.1	2	4	72.98	8.29
		Zinc finger E-box-binding homeobox 2	Q9R0G7	Zeb2	136.5	3	5	57.36	8.26
		Gelsolin	P13020	Gsn	85.9	6	8	364.11	8.25
		Nuclear autoantigen Sp-100	O35892	Sp100	54.7	2	5	279.51	8.24
		Caskin-2	Q8VHK1	Caskin2	126.7	4	7	114.43	8.2
		Peroxisomal biogenesis factor 19	Q8VCI5	Pex19	32.7	2	13	315.48	8.17
		ATP-dependent RNA helicase DDX42	Q810A7	Ddx42	101.9	2	7	0	8.16
		Luc7-like protein 3	Q5SUF2	Luc7l3	51.4	2	6	198.12	8.14
		Nexilin	Q7TPW1	Nexn	72.1	3	8	220.01	8.12
		Protein NDRG1	Q62433	Ndrg1	43	2	4	385.22	8.08
		Eukaryotic translation initiation factor 4 gamma 1	Q6NZJ6	Eif4g1	176	4	3	379.73	8.07
		Pleckstrin homology domain-containing family G member 5	Q66T02	Plekhg5	118.9	2	3	259.91	8.07
		Acetyl-coenzyme A synthetase, cytoplasmic	Q9QXG4	Acss2	78.8	3	4	498.77	8.05
		Vacuolar protein sorting-associated protein 4B	P46467	Vps4b	49.4	3	4	418.63	8.05
		Protein PRRC2C	Q3TLH4	Prrc2c	310.7	2	1	290.05	7.92
		Cytochrome b5	P56395	Cyb5a	15.2	4	38	205.03	7.92
		Nuclear-interacting partner of ALK	Q80YV2	Zc3hc1	55.2	4	16	0	7.91
		Aconitate hydratase, mitochondrial	Q99KI0	Aco2	85.4	4	7	260.51	7.89
		RalBP1-associated Eps domain-containing protein 1	O54916	Reps1	86.5	4	5	363.39	7.88
		Microtubule-associated serine/threonine-protein kinase 2	Q60592	Mast2	190.4	3	2	320.36	7.87
		Pleckstrin homology-like domain family B member 1	Q6PDH0	Phldb1	150	3	3	216.98	7.87
		Pyruvate kinase PKM	P52480	Pkm	57.8	4	8	289.95	7.85
		Phostensin	Q8BQ30	Ppp1r18	65.6	3	8	184.65	7.83
		CREB-regulated transcription coactivator 3	Q91X84	Crtc3	67	3	7	227.39	7.82
		Proline-, glutamic acid- and leucine-rich protein 1	Q9DBD5	Pelp1	118	2	5	0	7.79
		Protein SON	Q9QX47	Son	265.5	4	2	271.06	7.79
		Forkhead box protein O1	Q9R1E0	Foxo1	69.5	2	10	0	7.78
		EH domain-binding protein 1-like protein 1	Q99MS7	Ehbp1l1	184.7	3	5	40.34	7.77
		Septin-4	P28661	Septin4	54.9	2	10	0	7.73
		Low-density lipoprotein receptor-related protein 2	A2ARV4	Lrp2	518.9	2	1	214.67	7.72
		Protein CASC3	Q8K3W3	Casc3	75.7	3	5	154.77	7.72
		Protein kinase C iota type	Q62074	Prkci	68.2	2	11	0	7.7
		Heterogeneous nuclear ribonucleoprotein L	Q8R081	Hnrnpl	63.9	2	4	0	7.69
		Apolipoprotein A-I	Q00623	Apoa1	30.6	6	20	498.2	7.62
		MICAL-like protein 1	Q8BGT6	Micall1	94	3	7	166.98	7.53
		Glutathione S-transferase A3	P30115	Gsta3	25.3	4	15	286.81	7.52
		Protein LYRIC	Q80WJ7	Mtdh	63.8	3	6	148.42	7.51
		Glucose-6-phosphate 1-dehydrogenase X	Q00612	G6pdx	59.2	5	8	297.05	7.48
		Myotubularin-related protein 3	Q8K296	Mtmr3	133.8	3	3	239.39	7.48
		Laminin subunit beta-1	P02469	Lamb1	197	6	3	309.82	7.44
		Stress-70 protein, mitochondrial	P38647	Hspa9	73.4	7	13	446.17	7.43
		Plakophilin-4	Q68FH0	Pkp4	131.5	3	4	178.92	7.43
		Arf-GAP with Rho-GAP domain, ANK repeat and PH domain-containing protein 1	Q4LDD4	Arap1	162.2	2	5	0	7.41
		Pyruvate dehydrogenase E1 component subunit beta, mitochondrial	Q9D051	Pdhb	38.9	4	14	562.8	7.39
		Annexin A1	P10107	Anxa1	38.7	3	15	227.09	7.36
		Excitatory amino acid transporter 1	P56564	Slc1a3	59.6	2	3	426.9	7.35
		Plasminogen	P20918	Plg	90.7	3	12	0	7.33
		Signal-induced proliferation-associated 1-like protein 1	Q8C0T5	Sipa1l1	196.9	4	3	266.26	7.3
		Alpha-actinin-4	P57780	Actn4	104.9	3	4	282.09	7.29
		Mitochondrial fission regulator 1-like	Q9CWE0	Mtfr1l	31.7	2	9	308.7	7.26
		TBC1 domain family member 9B	Q5SVR0	Tbc1d9b	141.7	2	5	0	7.24
		Reticulon-1	Q8K0T0	Rtn1	83.5	2	5	148.16	7.24
		Coiled-coil domain-containing protein 6	D3YZP9	Ccdc6	52.9	2	6	203.03	7.21
		FYVE and coiled-coil domain-containing protein 1	Q8VDC1	Fyco1	162.2	2	2	0	7.2
		Zinc finger CCHC domain-containing protein 8	Q9CYA6	Zcchc8	78	2	10	0	7.2
		Lumican	P51885	Lum	38.2	4	12	355.62	7.18
		Complement component C9	P06683	C9	62	2	9	0	7.16
		RalA-binding protein 1	Q62172	Ralbp1	75	4	5	196.41	7.15
		FH1/FH2 domain-containing protein 1	Q6P9Q4	Fhod1	129.5	3	2	302.7	7.09
		Band 4.1-like protein 1	Q9Z2H5	Epb41l1	98.3	4	4	287.43	7.09
		Mitoguardin 2	Q8BK03	Miga2	65.5	2	7	122.61	7.09
		Trafficking protein particle complex subunit 12	Q8K2L8	Trappc12	87.6	2	7	0	7.07
		Glutamine synthetase	P15105	Glul	42.1	3	9	371.55	7.07
		Protein S100-A11	P50543	S100a11	11.1	3	35	389.27	7.06
		Junctional protein associated with coronary artery disease	Q5DTX6	Jcad	144.7	2	4	74.96	7.06
		Glutathione S-transferase P 1	P19157	Gstp1	23.6	5	30	421.22	7.05
		U4/U6 small nuclear ribonucleoprotein Prp3	Q922U1	Prpf3	77.4	2	4	0	7
		Myosin light polypeptide 6	Q60605	Myl6	16.9	5	31	369.49	7
		Formin-binding protein 1	Q80TY0	Fnbp1	71.3	2	6	0	6.97
		Parathymosin	Q9D0J8	Ptms	11.4	3	64	126.58	6.96
		Profilin-1	P62962	Pfn1	14.9	3	25	270.67	6.95
		Keratin, type II cytoskeletal 8	P11679	Krt8	54.5	5	15	227.06	6.95
		Host cell factor 1	Q61191	Hcfc1	210.3	3	2	160.28	6.94
		Ankyrin repeat and IBR domain-containing protein 1	Q6ZPS6	Ankib1	121.8	3	3	159.27	6.91
		Decorin	P28654	Dcn	39.8	3	11	229.97	6.9
		Keratin, type I cytoskeletal 19	P19001	Krt19	44.5	3	12	172.36	6.83
		Protein ITPRID2	Q922B9	Itprid2	136.9	3	4	239.13	6.79
		Ral GTPase-activating protein subunit alpha-1	Q6GYP7	Ralgapa1	229.2	3	3	148.97	6.78
		Glycerol-3-phosphate dehydrogenase [NAD(+)], cytoplasmic	P13707	Gpd1	37.5	4	13	287.36	6.75
		Histone H2B type 1-B	Q64475	H2bc3	13.9	3	26	252.39	6.69
		Nuclear fragile X mental retardation-interacting protein 2	Q5F2E7	Nufip2	75.6	3	7	205.31	6.66
		Serine/threonine-protein kinase PRP4 homolog	Q61136	Prpf4b	116.9	3	5	143.74	6.66
		Zinc finger CCCH domain-containing protein 4	Q6ZPZ3	Zc3h4	140.9	2	3	42.26	6.66
		BCAS3 microtubule associated cell migration factor	Q8CCN5	Bcas3	101	2	4	0	6.65
		Breakpoint cluster region protein	Q6PAJ1	Bcr	143	2	4	0	6.64
		Zinc finger ZZ-type and EF-hand domain-containing protein 1	Q5SSH7	Zzef1	328.1	2	2	0	6.6
		Nidogen-2	O88322	Nid2	153.8	9	8	404.77	6.6
		Isovaleryl-CoA dehydrogenase, mitochondrial	Q9JHI5	Ivd	46.3	3	8	188.3	6.6
		SNF-related serine/threonine-protein kinase	Q8VDU5	Snrk	81.9	2	5	56.75	6.57
		Breast cancer anti-estrogen resistance protein 3 homolog	Q9QZK2	Bcar3	92.2	2	4	187.28	6.54
		Calpain-2 catalytic subunit	O08529	Capn2	79.8	2	4	434.01	6.52
		Heme-binding protein 1	Q9R257	Hebp1	21.1	2	12	120.32	6.5
		Transmembrane protein 45B	Q8VCZ2	Tmem45b	32.4	2	6	191.76	6.43
		Phosphatidylinositol 4-phosphate 5-kinase type-1 gamma	O70161	Pip5k1c	72.4	2	3	0	6.37
		Tyrosine-protein phosphatase non-receptor type 14	Q62130	Ptpn14	135	2	3	63.1	6.37
		Cytospin-A	Q2KN98	Specc1l	124.4	2	3	234	6.34
		Serine/threonine-protein kinase D2	Q8BZ03	Prkd2	96.5	2	3	207.66	6.33
		Nuclear factor 1 B-type	P97863	Nfib	63.5	3	10	163.26	6.33
		Unconventional myosin-XVIIIa	Q9JMH9	Myo18a	232.6	3	2	126.03	6.29
		Histone-lysine N-methyltransferase SETD1A	E9PYH6	Setd1a	185.9	2	4	0	6.28
		Alpha-parvin	Q9EPC1	Parva	42.3	3	5	257.81	6.26
		Ubiquitin-like modifier-activating enzyme 1	Q02053	Uba1	117.7	3	4	149.45	6.26
		Hsc70-interacting protein	Q99L47	St13	41.6	3	8	236.5	6.25
		Pinin	O35691	Pnn	82.4	4	12	184.08	6.24
		E3 ubiquitin-protein ligase MYCBP2	Q7TPH6	Mycbp2	520.9	3	1	284.1	6.23
		Unconventional myosin-IXb	Q9QY06	Myo9b	238.7	2	2	79.04	6.2
		THUMP domain-containing protein 1	Q99J36	Thumpd1	38.9	3	11	102.83	6.19
		Plasma membrane calcium-transporting ATPase 1	G5E829	Atp2b1	134.7	2	2	0	6.17
		Large proline-rich protein BAG6	Q9Z1R2	Bag6	121	2	4	0	6.15
		E3 ubiquitin-protein ligase BRE1A	Q5DTM8	Rnf20	113.5	2	6	103.28	6.13
		Arf-GAP with SH3 domain, ANK repeat and PH domain-containing protein 1	Q9QWY8	Asap1	127.3	3	5	124.45	6.12
		Spectrin beta chain, erythrocytic	P15508	Sptb	245.1	3	2	355.57	6.09
		Phospholipid transfer protein C2CD2L	Q80X80	C2cd2l	76.3	2	7	0	6.06
		L-lactate dehydrogenase A chain	P06151	Ldha	36.5	4	13	220.96	6.05
		Electron transfer flavoprotein subunit beta	Q9DCW4	Etfb	27.6	3	13	238.65	6.02
		CLIP-associating protein 1	Q80TV8	Clasp1	169.1	2	2	165.95	6.01
		Plexin domain-containing protein 2	Q9DC11	Plxdc2	59.6	3	5	331.26	5.98
		Platelet glycoprotein Ib beta chain	P56400	Gp1bb	21.7	2	9	193.5	5.98
		PTB-containing, cubilin and LRP1-interacting protein	Q3UBG2	Pid1	24.8	2	9	0	5.96
		Glutathione peroxidase 1	P11352	Gpx1	22.3	3	22	307.68	5.96
		Cytochrome b-c1 complex subunit 1, mitochondrial	Q9CZ13	Uqcrc1	52.8	3	8	235.12	5.93
		Ubiquitin carboxyl-terminal hydrolase 4	P35123	Usp4	108.3	2	4	0	5.9
		SH3 and PX domain-containing protein 2A	O89032	Sh3pxd2a	124.1	5	6	409.26	5.9
		Glycylpeptide N-tetradecanoyltransferase 1	O70310	Nmt1	56.9	2	9	49.85	5.9
		SAFB-like transcription modulator	Q8CH25	Sltm	116.9	2	1	301.18	5.89
		Pericentriolar material 1 protein	Q9R0L6	Pcm1	228.7	2	2	105.71	5.89
		Rho GTPase-activating protein 12	Q8C0D4	Arhgap12	95.3	3	8	0	5.87
		ADP-ribosylation factor-binding protein GGA2	Q6P5E6	Gga2	66	2	9	0	5.87
		E3 ubiquitin-protein ligase DTX3L	Q3UIR3	Dtx3l	83	2	2	277.86	5.85
		S-phase kinase-associated protein 1	Q9WTX5	Skp1	18.7	2	6	295.27	5.83
		Dedicator of cytokinesis protein 2	Q8C3J5	Dock2	211.6	2	2	122.85	5.83
		Nucleolar protein 58	Q6DFW4	Nop58	60.3	2	4	112.96	5.82
		Pleckstrin homology-like domain family B member 2	Q8K1N2	Phldb2	141.4	2	3	73.47	5.8
		Echinoderm microtubule-associated protein-like 4	Q3UMY5	Eml4	110	2	5	37.4	5.78
		GPN-loop GTPase 1	Q8VCE2	Gpn1	41.6	2	10	152.79	5.76
		Rho GTPase-activating protein 27	A2AB59	Arhgap27	97	3	8	67.06	5.74
		GRB10-interacting GYF protein 2	Q6Y7W8	Gigyf2	149.1	2	4	74.82	5.71
		Cytosolic phospholipase A2	P47713	Pla2g4a	85.2	2	4	237.8	5.65
		Ankyrin-2	Q8C8R3	Ank2	426	2	1	109.12	5.65
		Eukaryotic translation initiation factor 2 subunit 2	Q99L45	Eif2s2	38.1	2	4	883.26	5.64
		DISP complex protein LRCH3	Q8BVU0	Lrch3	86.3	2	5	228.05	5.63
		Matrin-3	Q8K310	Matr3	94.6	2	4	61.51	5.63
		UBX domain-containing protein 1	Q922Y1	Ubxn1	33.6	2	8	0	5.62
		Protein virilizer homolog	A2AIV2	Virma	201.3	2	2	0	5.6
		Rho GTPase-activating protein 23	Q69ZH9	Arhgap23	161.7	3	3	268.28	5.6
		Tubulin beta-1 chain	A2AQ07	Tubb1	50.4	2	7	93.72	5.59
		Arginine/serine-rich protein PNISR	A2AJT4	Pnisr	92.1	2	4	0	5.55
		Splicing factor, suppressor of white-apricot homolog	Q3USH5	Sfswap	104.1	2	5	0	5.54
		TCF3 fusion partner homolog	Q3U1J1	Tfpt	28.9	2	12	209.93	5.54
		Activating transcription factor 7-interacting protein 1	Q7TT18	Atf7ip	138.5	2	3	168.55	5.53
		Eukaryotic elongation factor 2 kinase	O08796	Eef2k	81.7	3	4	332.82	5.5
		Unconventional myosin-Ic	Q9WTI7	Myo1c	121.9	2	2	248.62	5.49
		Eukaryotic translation initiation factor 5A-1	P63242	Eif5a	16.8	2	21	66.94	5.49
		Solute carrier family 2, facilitated glucose transporter member 4	P14142	Slc2a4	54.7	2	5	0	5.46
		Rho GTPase-activating protein 21	Q6DFV3	Arhgap21	215.6	2	2	191.6	5.45
		Pre-mRNA 3'-end-processing factor FIP1	Q9D824	Fip1l1	64.9	2	3	148.18	5.44
		Target of EGR1 protein 1	Q9D2E2	Toe1	56.8	2	10	0	5.43
		Thioredoxin	P10639	Txn	11.7	2	21	241.38	5.41
		Nucleolar RNA helicase 2	Q9JIK5	Ddx21	93.5	2	5	172.14	5.4
		Metalloreductase STEAP3	Q8CI59	Steap3	54.7	2	3	183.68	5.39
		Golgi reassembly-stacking protein 2	Q99JX3	Gorasp2	47	2	8	79.96	5.39
		Serine/threonine-protein kinase TAO3	Q8BYC6	Taok3	105.3	2	3	61.2	5.36
		Heterogeneous nuclear ribonucleoprotein A1	P49312	Hnrnpa1	34.2	2	4	236.32	5.34
		Protein Shroom2	A2ALU4	Shroom2	164.6	2	2	141.82	5.3
		Ubiquitin conjugation factor E4 B	Q9ES00	Ube4b	133.2	2	3	142.06	5.27
		Sickle tail protein	A2AQ25	Skt	212.9	2	2	42.45	5.26
		Fatty acid-binding protein 5	Q05816	Fabp5	15.1	2	19	263.97	5.25
		Mitogen-activated protein kinase kinase kinase 7	Q62073	Map3k7	64.2	2	5	210.66	5.25
		Electrogenic sodium bicarbonate cotransporter 1	O88343	Slc4a4	121.4	2	2	141.11	5.25
		Pleckstrin homology domain-containing family F member 2	Q91WB4	Plekhf2	27.7	2	12	52.23	5.23
		Phosphatidylinositol 4-kinase type 2-alpha	Q2TBE6	Pi4k2a	54.2	2	7	240.83	5.22
		Survival motor neuron protein	P97801	Smn1	31.2	2	7	194.76	5.22
		26S proteasome non-ATPase regulatory subunit 1	Q3TXS7	Psmd1	105.7	2	5	107.05	5.21
		Protein kinase C and casein kinase II substrate protein 3	Q99JB8	Pacsin3	48.6	2	7	0	5.2
		Rho guanine nucleotide exchange factor 40	Q3UPH7	Arhgef40	165	2	3	136.15	5.19
		Zinc finger and BTB domain-containing protein 7A	O88939	Zbtb7a	60.2	2	7	0	5.18
		Phosphoprotein associated with glycosphingolipid-enriched microdomains 1	Q3U1F9	Pag1	46.5	2	7	69.7	5.17
		Serine/threonine-protein kinase B-raf	P28028	Braf	82.5	2	5	64.26	5.17
		Rho family-interacting cell polarization regulator 1	Q68FE6	Ripor1	132.3	2	2	215.83	5.16
		Rab11 family-interacting protein 5	Q8R361	Rab11fip5	69.5	3	4	344.44	5.15
		60S acidic ribosomal protein P0	P14869	Rplp0	34.2	2	6	229.01	5.15
		Epsin-2	Q8CHU3	Epn2	63.4	2	7	166.54	5.15
		High affinity cAMP-specific and IBMX-insensitive 3',5'-cyclic phosphodiesterase 8A	O88502	Pde8a	93.1	2	4	136.91	5.15
		Krueppel-like factor 3	Q60980	Klf3	38.5	2	13	47.2	5.15
		Roundabout homolog 4	Q8C310	Robo4	108.4	3	6	204.28	5.14
		RB1-inducible coiled-coil protein 1	Q9ESK9	Rb1cc1	182.2	2	2	107.09	5.14
		Misshapen-like kinase 1	Q9JM52	Mink1	147.2	2	4	95.83	5.14
		Dual specificity mitogen-activated protein kinase kinase 2	Q63932	Map2k2	44.4	2	8	90.04	5.14
		Caspase activity and apoptosis inhibitor 1	Q8VDY9	Caap1	37.8	2	11	70.81	5.14
		Dedicator of cytokinesis protein 7	Q8R1A4	Dock7	241.3	2	1	0	5.11
		Protein CDV3	Q4VAA2	Cdv3	29.7	2	9	83.53	5.1
		Cerebral cavernous malformations protein 2 homolog	Q8K2Y9	Ccm2	49.9	2	7	77.65	5.06
		A-kinase anchor protein 1, mitochondrial	O08715	Akap1	92.1	3	7	125.98	5.04
		YTH domain-containing protein 1	E9Q5K9	Ythdc1	85.6	2	4	106.09	5.04
		Coronin-1A	O89053	Coro1a	51	2	4	254.05	4.99
		Optineurin	Q8K3K8	Optn	67	2	6	112.55	4.99
		Mothers against decapentaplegic homolog 2	Q62432	Smad2	52.2	2	3	204.84	4.97
		Cyclin-dependent kinase 12	Q14AX6	Cdk12	163.6	2	2	0	4.96
		V-type immunoglobulin domain-containing suppressor of T-cell activation	Q9D659	Vsir	33.5	2	20	0	4.96
		Histone deacetylase 4	Q6NZM9	Hdac4	118.5	2	3	37.93	4.91
		Cerebellar degeneration-related protein 2	P97817	Cdr2	52.1	2	5	86.39	4.89
		Pleckstrin homology domain-containing family O member 2	Q8K124	Plekho2	53.8	2	8	127.82	4.88
		Peptidase inhibitor 16	Q9ET66	Pi16	53.6	2	9	55.14	4.86
		Superoxide dismutase [Cu-Zn]	P08228	Sod1	15.9	4	30	325.03	4.85
		Ena/VASP-like protein	P70429	Evl	44.3	2	8	254.07	4.84
		Acetyl-CoA acetyltransferase, mitochondrial	Q8QZT1	Acat1	44.8	3	10	187.99	4.84
		Selenium-binding protein 2	Q63836	Selenbp2	52.6	3	6	290.78	4.81
		Uncharacterized protein KIAA0754	Q69ZZ9	Kiaa0754	104.6	2	3	143.64	4.81
		RNA-binding protein 15	Q0VBL3	Rbm15	105.7	2	2	192.72	4.79
		UV radiation resistance-associated protein	Q8K245	Uvrag	77.5	2	8	0	4.77
		Thrombospondin-3	Q05895	Thbs3	104.1	2	6	0	4.75
		Transmembrane and coiled-coil domains protein 1	Q69ZZ6	Tmcc1	71.6	2	6	101.8	4.75
		Glucocorticoid-induced transcript 1 protein	Q8K3I9	Glcci1	57.4	2	8	78.82	4.72
		Glutamine--fructose-6-phosphate aminotransferase [isomerizing] 2	Q9Z2Z9	Gfpt2	77	2	2	244.81	4.69
		Zinc finger CCCH-type antiviral protein 1	Q3UPF5	Zc3hav1	106.6	2	3	202.44	4.68
		Microfibrillar-associated protein 1B	C0HKD9	Mfap1b	51.9	3	14	234.63	4.65
		Basement membrane-specific heparan sulfate proteoglycan core protein	Q05793	Hspg2	398	2	1	48.97	4.65
		Zyxin	Q62523	Zyx	60.5	2	7	108.21	4.64
		Rho GTPase-activating protein 30	Q640N3	Arhgap30	120	2	4	54.47	4.64
		Branched-chain-amino-acid aminotransferase, mitochondrial	O35855	Bcat2	44.1	2	6	0	4.62
		GRB2-associated-binding protein 2	Q9Z1S8	Gab2	73.2	2	5	37.49	4.6
		Far upstream element-binding protein 2	Q3U0V1	Khsrp	76.7	2	7	49.27	4.58
		5'-AMP-activated protein kinase subunit gamma-2	Q91WG5	Prkag2	62.9	2	5	159.83	4.53
		Sterol carrier protein 2	P32020	Scp2	59.1	3	5	201.57	4.51
		Phosphatidylethanolamine-binding protein 1	P70296	Pebp1	20.8	5	45	136.55	4.51
		Elongation factor 2	P58252	Eef2	95.3	3	3	213.45	4.47
		Protein transport protein Sec61 subunit beta	Q9CQS8	Sec61b	10	2	21	279.76	4.46
		BCL2/adenovirus E1B 19 kDa protein-interacting protein 3	O55003	Bnip3	21	2	12	76.76	4.45
		Ankyrin repeat domain-containing protein SOWAHC	Q8C0J6	Sowahc	54.9	2	4	196.67	4.44
		RNA-binding protein 14	Q8C2Q3	Rbm14	69.4	2	7	52.17	4.44
		FERM, ARHGEF and pleckstrin domain-containing protein 1	F8VPU2	Farp1	118.8	4	6	328.99	4.41
		Amyloid beta A4 precursor protein-binding family B member 1-interacting protein	Q8R5A3	Apbb1ip	74.3	3	4	171.77	4.4
		Eukaryotic translation initiation factor 4 gamma 3	Q80XI3	Eif4g3	174.8	2	3	44.27	4.4
		Guanine nucleotide-binding protein G(I)/G(S)/G(T) subunit beta-1	P62874	Gnb1	37.4	3	9	139.83	4.37
		Serine/threonine-protein kinase PAK 4	Q8BTW9	Pak4	64.6	2	7	98.15	4.37
		Periplakin	Q9R269	Ppl	203.9	2	1	151.69	4.35
		Histone H1.1	P43275	H1-1	21.8	2	15	119.53	4.32
		Hepatoma-derived growth factor-related protein 2	Q3UMU9	Hdgfl2	74.2	4	7	342.56	4.29
		Neprilysin	Q61391	Mme	85.6	2	3	196.55	4.27
		Inositol hexakisphosphate and diphosphoinositol-pentakisphosphate kinase 1	A2ARP1	Ppip5k1	159.8	2	2	231.84	4.26
		Drebrin	Q9QXS6	Dbn1	77.2	3	8	183.07	4.26
		Uncharacterized protein C18orf25 homolog	Q8BH50	1 SV	26.4	2	13	172.66	4.26
		Programmed cell death protein 4	Q61823	Pdcd4	51.7	2	4	167.8	4.24
		Insulin receptor substrate 2	P81122	Irs2	136.7	5	5	246.66	4.19
		Transgelin-2	Q9WVA4	Tagln2	22.4	2	13	194.35	4.16
		Cathepsin D	P18242	Ctsd	44.9	2	10	41.14	4.15
		Chromobox protein homolog 3	P23198	Cbx3	20.8	2	13	193.22	4.14
		RNA polymerase-associated protein CTR9 homolog	Q62018	Ctr9	133.3	2	2	87.34	4.14
		Methylmalonate-semialdehyde dehydrogenase [acylating], mitochondrial	Q9EQ20	Aldh6a1	57.9	4	9	348.27	4.12
		Y-box-binding protein 3	Q9JKB3	Ybx3	38.8	3	17	151.47	4.12
		Complement C3	P01027	C3	186.4	3	2	343.18	4.1
		Cathepsin B	P10605	Ctsb	37.3	2	11	183.66	4.09
		UDP-glucose 6-dehydrogenase	O70475	Ugdh	54.8	2	2	155.89	4.09
		Guanine nucleotide-binding protein-like 1	P36916	Gnl1	68.7	2	9	41.76	4.09
		Betaine--homocysteine S-methyltransferase 1	O35490	Bhmt	45	2	5	163.9	4.08
		Aldehyde dehydrogenase, cytosolic 1	O35945	Aldh1a7	54.6	3	5	79.46	4.08
		Astrocytic phosphoprotein PEA-15	Q62048	Pea15	15	2	12	176.16	4.06
		Regulation of nuclear pre-mRNA domain-containing protein 2	Q6NXI6	Rprd2	156.5	2	2	70.68	4.05
		Serine/threonine-protein phosphatase 6 regulatory subunit 2	Q8R3Q2	Ppp6r2	100.4	2	4	40.09	4.04
		Collagen alpha-1(XV) chain	O35206	Col15a1	140.4	3	2	214.75	4
		Inactive tyrosine-protein kinase PEAK1	Q69Z38	Peak1	191	2	2	150.64	3.96
		N-alpha-acetyltransferase 15, NatA auxiliary subunit	Q80UM3	Naa15	100.9	2	4	195.17	3.92
		Erbin	Q80TH2	Erbin	157.2	2	1	112.75	3.91
		Nischarin	Q80TM9	Nisch	174.9	2	3	62.39	3.84
		Methyl-CpG-binding protein 2	Q9Z2D6	Mecp2	52.3	2	8	0	3.83
		ADP/ATP translocase 2	P51881	Slc25a5	32.9	3	8	186.83	3.81
		Antithrombin-III	P32261	Serpinc1	52	4	4	188.67	3.76
		Aldehyde dehydrogenase 1A1	P24549	Aldh1a1	54.4	3	5	66.67	3.76
		Dermatopontin	Q9QZZ6	Dpt	24	4	21	204.24	3.71
		Uncharacterized protein C11orf96 homolog	Q3UPL5	Ag2	27.1	2	8	175.51	3.7
		Carbamoyl-phosphate synthase [ammonia], mitochondrial	Q8C196	Cps1	164.5	2	1	159.58	3.7
		NADH-cytochrome b5 reductase 3	Q9DCN2	Cyb5r3	34.1	2	7	133.9	3.7
		Carboxylesterase 1F	Q91WU0	Ces1f	61.6	3	5	177.54	3.69
		FYVE, RhoGEF and PH domain-containing protein 5	Q80UZ0	Fgd5	134.6	2	2	110.49	3.68
		10 kDa heat shock protein, mitochondrial	Q64433	Hspe1	11	3	30	139	3.67
		Histone H3.3	P84244	H3-3a	15.3	2	10	115.35	3.66
		RNA-binding protein 25	B2RY56	Rbm25	99.5	2	4	201.22	3.64
		CLIP-associating protein 2	Q8BRT1	Clasp2	140.7	2	2	242.37	3.62
		Wings apart-like protein homolog	Q65Z40	Wapl	134	2	3	0	3.59
		1-phosphatidylinositol 3-phosphate 5-kinase	Q9Z1T6	Pikfyve	236.7	2	1	156.23	3.56
		Pumilio homolog 2	Q80U58	Pum2	114.2	2	2	281.49	3.55
		Guanidinoacetate N-methyltransferase	O35969	Gamt	26.3	2	9	121.25	3.52
		Syntaxin-4	P70452	Stx4	34.1	2	11	181.33	3.49
		Mucosa-associated lymphoid tissue lymphoma translocation protein 1 homolog	Q2TBA3	Malt1	93.2	2	2	151.92	3.4
		Serine/threonine-protein kinase SIK2	Q8CFH6	Sik2	104.1	2	3	181.37	3.34
		DENN domain-containing protein 4C	A6H8H2	Dennd4c	211.3	3	2	138.88	3.33
		CTTNBP2 N-terminal-like protein	Q99LJ0	Cttnbp2nl	69.8	2	5	150.3	3.2
		Cofilin-2	P45591	Cfl2	18.7	2	8	191.29	3.18
		Protein LSM14 homolog A	Q8K2F8	Lsm14a	50.5	2	7	34.79	3.1
		E3 ubiquitin-protein ligase UBR4	A2AN08	Ubr4	571.9	3	1	177.55	3.05
		Protein 4.1	P48193	Epb41	95.9	2	4	46.53	3.04
		E3 ubiquitin-protein ligase HUWE1	Q7TMY8	Huwe1	482.3	2	1	149.61	3.03
		Ankyrin repeat domain-containing protein 17	Q99NH0	Ankrd17	274	2	1	93.46	3.03
		Apolipoprotein B receptor	Q8VBT6	Apobr	102.6	2	3	192.6	3.01
		Forkhead box protein K2	Q3UCQ1	Foxk2	68.4	2	8	62.12	2.92
		Striatin-4	P58404	Strn4	81.6	2	6	65.16	2.83
		mRNA (2'-O-methyladenosine-N(6)-)-methyltransferase	P59114	Pcif1	80.5	2	7	0	2.82
		Ankycorbin	Q9EP71	Rai14	108.8	2	4	66.47	2.78
		Torsin-1A-interacting protein 1	Q921T2	Tor1aip1	66.7	2	8	88.73	2.76
		Histone-lysine N-methyltransferase 2D	Q6PDK2	Kmt2d	599.9	2	0	177.28	2.73
		Target of Myb protein 1	O88746	Tom1	54.3	2	7	54.88	2.71
		Nipped-B-like protein	Q6KCD5	Nipbl	315.3	2	1	166.56	2.69
		Apolipoprotein A-IV	P06728	Apoa4	45	2	8	49.34	2.66
		Syntaxin-binding protein 5	Q8K400	Stxbp5	127.6	2	2	166.06	2.62
		Transcription elongation factor A protein-like 3	Q8R0A5	Tceal3	22.5	2	21	44.38	2.61
		Tropomyosin alpha-4 chain	Q6IRU2	Tpm4	28.5	4	14	279.8	2.6
		Leucine zipper protein 1	Q8R4U7	Luzp1	119.2	2	2	119	2.58
		Septin-8	Q8CHH9	Septin8	49.8	2	4	97.45	2.57
		Ubiquitin carboxyl-terminal hydrolase 8	Q80U87	Usp8	122.5	2	2	160.02	2.55
		Collagen alpha-1(I) chain	P11087	Col1a1	137.9	2	2	62.64	2.52
		26S proteasome non-ATPase regulatory subunit 2	Q8VDM4	Psmd2	100.1	2	4	46.93	2.52
		Enoyl-CoA hydratase, mitochondrial	Q8BH95	Echs1	31.5	2	7	172.58	2.49
		Pyridoxal-dependent decarboxylase domain-containing protein 1	Q99K01	Pdxdc1	87.3	2	3	101.91	2.47
		Glia maturation factor beta	Q9CQI3	Gmfb	16.7	2	12	110.41	2.44
		Teneurin-4	Q3UHK6	Tenm4	308.2	2	1	149.6	2.43
		Sphingomyelin phosphodiesterase 3	Q9JJY3	Smpd3	71.2	2	4	143.98	2.42
		BolA-like protein 1	Q9D8S9	Bola1	14.4	2	18	113.37	2.41
		Rho GTPase-activating protein 7	Q9R0Z9	Dlc1	123.3	2	2	74.43	2.41
		Pleckstrin homology domain-containing family G member 3	Q4VAC9	Plekhg3	148.4	3	4	133.74	2.29
		Glutathione S-transferase Mu 1	P10649	Gstm1	26	2	10	112.44	2.26
		AT-rich interactive domain-containing protein 1A	A2BH40	Arid1a	241.9	2	2	80.7	2.22
		Cytosolic 10-formyltetrahydrofolate dehydrogenase	Q8R0Y6	Aldh1l1	98.6	2	3	118.18	2.21
		Cytoplasmic dynein 1 light intermediate chain 2	Q6PDL0	Dync1li2	54.2	2	4	143.07	2.2
		Lamin-B2	P21619	Lmnb2	67.3	3	4	215.59	2.19
		Nesprin-2	Q6ZWQ0	Syne2	782.2	2	0	149.41	2.18
		Transducin-like enhancer protein 3	Q08122	Tle3	83.4	3	6	137.73	2.17
		Phosphoglycerate mutase 1	Q9DBJ1	Pgam1	28.8	2	12	48.13	2.16
		Refilin-B	Q5SVD0	Rflnb	23.4	3	24	89.54	2.15
		Protein PAT1 homolog 1	Q3TC46	Patl1	86.7	2	2	90.13	2.13
		Prolargin	Q9JK53	Prelp	43.3	2	6	80.91	2.13
		Heterogeneous nuclear ribonucleoproteins A2/B1	O88569	Hnrnpa2b1	37.4	2	6	134.54	2.12
		Peroxiredoxin-2	Q61171	Prdx2	21.8	6	27	336.45	2.11
		Ras-interacting protein 1	Q3U0S6	Rasip1	103.5	2	4	43.93	2.11
		Protein phosphatase 1 regulatory subunit 14A	Q91VC7	Ppp1r14a	16.6	2	20	104.21	2.08
		SLAIN motif-containing protein 2	Q8CI08	Slain2	62.3	3	7	45.79	2.08
		Ral GTPase-activating protein subunit alpha-2	A3KGS3	Ralgapa2	210.2	4	2	241.53	2.06
		Citrate synthase, mitochondrial	Q9CZU6	Cs	51.7	2	6	75.85	2.04
		GEM-interacting protein	Q6PGG2	Gmip	107.5	2	3	55.25	2.03
		Nuclear pore complex protein Nup98-Nup96	Q6PFD9	Nup98	197.1	2	2	99.08	2.02
		IQ motif and SEC7 domain-containing protein 1	Q8R0S2	Iqsec1	107.9	2	2	115.61	1.98
		BUD13 homolog	Q8R149	Bud13	72.1	2	5	79.54	1.98
		Immunoglobulin-binding protein 1	Q61249	Igbp1	38.9	2	4	68.59	1.95
		Septin-7	O55131	Septin7	50.5	2	3	87.81	1.94
		Coactosin-like protein	Q9CQI6	Cotl1	15.9	2	13	65.18	1.92
		Protein FAM83H	Q148V8	Fam83h	131	2	4	138.29	1.87
		DmX-like protein 1	Q6PNC0	Dmxl1	335.8	2	1	39.32	1.76
		Heterochromatin protein 1-binding protein 3	Q3TEA8	Hp1bp3	60.8	2	2	177.18	1.75
		DNA replication licensing factor MCM2	P97310	Mcm2	102	2	3	68.29	1.74
		Medium-chain specific acyl-CoA dehydrogenase, mitochondrial	P45952	Acadm	46.5	3	8	231.19	1.73
		EF-hand domain-containing protein D2	Q9D8Y0	Efhd2	26.8	3	7	151.97	1.69
		Cyclin-dependent kinase 13	Q69ZA1	Cdk13	164.5	2	2	44.37	1.68
		ATP-citrate synthase	Q91V92	Acly	119.7	3	2	228.23	1.66
		Transformer-2 protein homolog alpha	Q6PFR5	Tra2a	32.3	3	8	183.19	1.66
		Adenylate cyclase type 5	P84309	Adcy5	139	2	2	129.29	1.66
		Tubulin polymerization-promoting protein family member 3	Q9CRB6	Tppp3	19	2	9	52.43	1.66
		Protein-glutamine gamma-glutamyltransferase 2	P21981	Tgm2	77	2	1	115.66	1.65
		Formin-binding protein 1-like	Q8K012	Fnbp1l	69.8	2	4	133.53	1.64
		Melanoma inhibitory activity protein 2	Q91ZV0	Mia2	156.4	3	4	118.45	1.64
		Cyclin-dependent kinase 11B	P24788	Cdk11b	91.5	2	4	82.48	1.63
		Dihydrolipoyl dehydrogenase, mitochondrial	O08749	Dld	54.2	2	4	116.55	1.62
		Centrosomal protein of 170 kDa	Q6A065	Cep170	174.9	2	3	0	0
		Receptor-type tyrosine-protein phosphatase C	P06800	Ptprc	144.7	4	3	252.82	0
		Histone H1.0	P10922	H1-0	20.8	4	17	208.62	0
		Transformer-2 protein homolog beta	P62996	Tra2b	33.6	3	9	193.91	0
		Testis-expressed protein 2	Q6ZPJ0	Tex2	125.1	2	2	177.69	0
		Catechol O-methyltransferase	O88587	Comt	29.5	2	5	165.3	0
		Tropomyosin alpha-3 chain	P21107	Tpm3	33	4	14	163.78	0
		Ras-related protein Rab-12	P35283	Rab12	27.3	2	13	143.25	0
		RNA-binding protein 26	Q6NZN0	Rbm26	114.1	2	1	134.19	0
		Small ubiquitin-related modifier 1	P63166	Sumo1	11.6	2	17	126.52	0
		Four and a half LIM domains protein 1	P97447	Fhl1	31.9	2	10	123.33	0
		[F-actin]-monooxygenase MICAL3	Q8CJ19	Mical3	223.6	2	1	117.02	0
		Guanine nucleotide exchange protein SMCR8	Q3UMB5	Smcr8	104.9	2	3	112.05	0
		CCAAT/enhancer-binding protein delta	Q00322	Cebpd	28.6	2	5	100.91	0
		Myc target protein 1	Q8R411	Myct1	21.1	2	15	93.84	0
		Splicing factor 3B subunit 1	Q99NB9	Sf3b1	145.7	2	2	86.86	0
		NHS-like protein 2	B1AXH1	Nhsl2	132.3	3	4	75.45	0
		Aldo-keto reductase family 1 member B1	P45376	Akr1b1	35.7	2	4	65	0
		Friend leukemia integration 1 transcription factor	P26323	Fli1	51	2	8	55.47	0
		Tumor protein D54	Q9CYZ2	Tpd52l2	24	2	16	53.8	0
		Dedicator of cytokinesis protein 5	B2RY04	Dock5	214.3	2	2	38.16	0
3.8.22	SB19-156-18	Caveolae-associated protein 1	O54724	Cavin1	43.9	27	66	4900	837.44
sample 2		Caveolae-associated protein 2	Q63918	Cavin2	46.7	27	70	4646.86	411.38
		Albumin	P07724	Alb	68.6	45	79	15252.7	403.58
		EH domain-containing protein 2	Q8BH64	Ehd2	61.1	29	58	3034.66	299.72
		Fatty acid-binding protein, adipocyte	P04117	Fabp4	14.6	14	81	10824	295.01
		Fatty acid synthase	P19096	Fasn	272.3	83	47	8323.72	260.75
		Eukaryotic translation initiation factor 4E-binding protein 1	Q60876	Eif4ebp1	12.3	12	91	271.37	213.4
		Alpha-2-HS-glycoprotein	P29699	Ahsg	37.3	8	35	7473.36	187.63
		182 kDa tankyrase-1-binding protein	P58871	Tnks1bp1	181.7	33	28	4108.72	176.05
		Spectrin alpha chain, non-erythrocytic 1	P16546	Sptan1	284.4	69	34	4981.64	172.84
		Carbonic anhydrase 3	P16015	Ca3	29.3	20	87	4920.36	163.78
		Vimentin	P20152	Vim	53.7	36	69	7611.55	159.27
		Caveolae-associated protein 3	Q91VJ2	Cavin3	27.8	9	53	857.21	157.06
		Perilipin-1	Q8CGN5	Plin1	55.6	27	58	7149.1	154.48
		Spectrin beta chain, non-erythrocytic 1	Q62261	Sptbn1	274.1	46	26	5255.3	149.56
		cAMP-dependent protein kinase catalytic subunit alpha	P05132	Prkaca	40.5	2	13	885.94	140.43
		cAMP-dependent protein kinase type II-beta regulatory subunit	P31324	Prkar2b	46.1	11	37	1269.42	136.09
		Serotransferrin	Q921I1	Tf	76.7	40	61	5883.79	135.72
		Fibrillin-1	Q61554	Fbn1	312.1	33	18	2303.56	131.78
		Hemoglobin subunit beta-1	P02088	Hbb-b1	15.8	13	71	5251.01	131.06
		Hormone-sensitive lipase	P54310	Lipe	83.3	20	36	2790.91	128.2
		A-kinase anchor protein 12	Q9WTQ5	Akap12	180.6	28	25	1720.74	128.07
		Tubulin alpha-1B chain	P05213	Tuba1b	50.1	17	52	1585.56	124.5
		Acetyl-CoA carboxylase 1	Q5SWU9	Acaca	265.1	18	12	3350.21	123.56
		14-3-3 protein beta/alpha	Q9CQV8	Ywhab	28.1	10	54	1480.14	120.75
		Serine/arginine repetitive matrix protein 1	Q52KI8	Srrm1	106.8	21	22	4673.66	118.96
		Heat shock protein HSP 90-alpha	P07901	Hsp90aa1	84.7	19	26	2456.79	114.13
		Serine/arginine repetitive matrix protein 2	Q8BTI8	Srrm2	294.7	31	17	3690.65	113.77
		Actin, cytoplasmic 2	P63260	Actg1	41.8	19	67	2872.72	113.2
		Actin, cytoplasmic 1	P60710	Actb	41.7	19	67	2724.12	110.64
		Nucleophosmin	Q61937	Npm1	32.5	9	39	41.11	110.44
		Nuclear ubiquitous casein and cyclin-dependent kinase substrate 1	Q80XU3	Nucks1	26.3	11	46	3974.13	105.19
		Heat shock protein HSP 90-beta	P11499	Hsp90ab1	83.2	26	38	5515.35	101.16
		Myosin-9	Q8VDD5	Myh9	226.2	18	11	3406.3	99.32
		Hemoglobin subunit alpha	P01942	Hba	15.1	8	71	3623.41	96.03
		Laminin subunit gamma-1	P02468	Lamc1	177.2	39	34	3243	91.11
		Heat shock cognate 71 kDa protein	P63017	Hspa8	70.8	25	49	3160.26	90.31
		Transketolase	P40142	Tkt	67.6	19	42	2415.3	83.76
		Transitional endoplasmic reticulum ATPase	Q01853	Vcp	89.3	28	48	2923.88	83.49
		Pyruvate dehydrogenase E1 component subunit alpha, somatic form, mitochondrial	P35486	Pdha1	43.2	10	29	3306.2	82.37
		Talin-1	P26039	Tln1	269.7	27	18	1746.78	81.84
		ATP synthase subunit beta, mitochondrial	P56480	Atp5f1b	56.3	21	61	2596.4	81.72
		Elongation factor 1-beta	O70251	Eef1b	24.7	4	30	190.44	81.52
		Caveolin-2	Q9WVC3	Cav2	18.2	5	38	59.48	77.73
		Laminin subunit alpha-4	P97927	Lama4	201.7	24	19	1884.43	76.32
		Microtubule-associated protein 4	P27546	Map4	117.4	18	28	1530.44	75.84
		Actin-binding LIM protein 1	Q8K4G5	Ablim1	96.7	10	17	1862.79	75.06
		Membrane-associated progesterone receptor component 1	O55022	Pgrmc1	21.7	8	34	1300.01	74.88
		Perilipin-4	O88492	Plin4	139.3	23	46	2362.01	74.86
		Fructose-bisphosphate aldolase A	P05064	Aldoa	39.3	22	68	2231.42	74.22
		14-3-3 protein zeta/delta	P63101	Ywhaz	27.8	10	55	1386.11	74
		Pyruvate carboxylase, mitochondrial	Q05920	Pc	129.6	32	35	3246.87	73.2
		Tubulin beta-4B chain	P68372	Tubb4b	49.8	18	62	2211.71	67.36
		Annexin A6	P14824	Anxa6	75.8	30	56	2063.87	67.28
		NADP-dependent malic enzyme	P06801	Me1	63.9	18	45	2095.08	66.97
		Myristoylated alanine-rich C-kinase substrate	P26645	Marcks	29.6	12	58	1437.51	66.21
		Calnexin	P35564	Canx	67.2	6	10	1422.78	65.8
		Tubulin beta-5 chain	P99024	Tubb5	49.6	17	58	2137.45	65.66
		Gamma-synuclein	Q9Z0F7	Sncg	13.2	10	74	1464.07	64.98
		Actin, aortic smooth muscle	P62737	Acta2	42	13	48	2432.17	64.3
		14-3-3 protein gamma	P61982	Ywhag	28.3	11	50	3275.77	64.27
		Annexin A2	P07356	Anxa2	38.7	19	54	2394.49	64.01
		Glyceraldehyde-3-phosphate dehydrogenase	P16858	Gapdh	35.8	9	40	1121.55	61.75
		Microtubule-associated protein 1B	P14873	Map1b	270.1	17	12	734.14	61.61
		Endoplasmic reticulum chaperone BiP	P20029	Hspa5	72.4	19	39	2348.39	61.6
		14-3-3 protein epsilon	P62259	Ywhae	29.2	11	58	1526.36	61.54
		Afadin	Q9QZQ1	Afdn	206.4	11	10	931.41	61.08
		Laminin subunit beta-1	P02469	Lamb1	197	26	22	1772.73	60.66
		Bcl-2-associated transcription factor 1	Q8K019	Bclaf1	105.9	14	13	2176.09	60.61
		Alpha-1-antitrypsin 1-1	P07758	Serpina1a	46	12	28	1500.83	58.17
		High mobility group protein B1	P63158	Hmgb1	24.9	6	31	130.48	57.95
		Alpha-1-antitrypsin 1-2	P22599	Serpina1b	45.9	12	31	1686.22	57.69
		Endoplasmin	P08113	Hsp90b1	92.4	18	26	1316.13	57.57
		Nascent polypeptide-associated complex subunit alpha, muscle-specific form	P70670	Naca	220.4	2	2	76.12	57.12
		Tubulin beta-4A chain	Q9D6F9	Tubb4a	49.6	15	53	1685.69	57
		Tubulin alpha-1C chain	P68373	Tuba1c	49.9	15	47	1773.12	56.38
		Tubulin beta-2A chain	Q7TMM9	Tubb2a	49.9	15	49	1917.03	56.19
		Protein disulfide-isomerase	P09103	P4hb	57	15	46	1245.87	56.17
		Calpastatin	P51125	Cast	84.9	12	21	1168.55	55.93
		Thyroid hormone receptor-associated protein 3	Q569Z6	Thrap3	108.1	15	13	1363.66	55.52
		Long-chain-fatty-acid--CoA ligase 1	P41216	Acsl1	77.9	22	38	2020.92	55.38
		Alpha-1-antitrypsin 1-4	Q00897	Serpina1d	46	13	36	1696.59	55.1
		60 kDa heat shock protein, mitochondrial	P63038	Hspd1	60.9	18	42	1564.16	54.42
		Alpha-1-antitrypsin 1-5	Q00898	Serpina1e	45.9	11	25	1453.42	54.38
		Aldehyde dehydrogenase, mitochondrial	P47738	Aldh2	56.5	17	48	1832.05	53.9
		60S acidic ribosomal protein P1	P47955	Rplp1	11.5	4	67	1840.9	53.37
		Catalase	P24270	Cat	59.8	22	56	1964.42	52.35
		Malate dehydrogenase, mitochondrial	P08249	Mdh2	35.6	13	53	1627.65	52.21
		Vinculin	Q64727	Vcl	116.6	19	21	1334.86	52.12
		Calreticulin	P14211	Calr	48	11	54	343.23	51.73
		Eukaryotic translation initiation factor 3 subunit B	Q8JZQ9	Eif3b	91.3	5	17	81.97	51.1
		ATP-binding cassette sub-family F member 1	Q6P542	Abcf1	94.9	7	12	840.93	50.48
		Beta-1-syntrophin	Q99L88	Sntb1	58	6	18	1196.76	50.01
		Alpha-enolase	P17182	Eno1	47.1	17	59	1565.21	49.2
		Carboxylesterase 1D	Q8VCT4	Ces1d	61.7	17	39	2171.09	49.08
		Prelamin-A/C	P48678	Lmna	74.2	22	37	1980.04	48.97
		Prolow-density lipoprotein receptor-related protein 1	Q91ZX7	Lrp1	504.4	12	5	887.25	48.53
		Heterogeneous nuclear ribonucleoprotein U-like protein 2	Q00PI9	Hnrnpul2	84.9	6	11	556.85	47.98
		Hemopexin	Q91X72	Hpx	51.3	17	47	1238.12	47.08
		Cordon-bleu protein-like 1	Q3UMF0	Cobll1	137.3	13	18	957.74	46.83
		Src substrate cortactin	Q60598	Cttn	61.2	4	12	0	46.02
		Glycogen [starch] synthase, muscle	Q9Z1E4	Gys1	83.9	6	14	1132.74	45.92
		Methylmalonate-semialdehyde dehydrogenase [acylating], mitochondrial	Q9EQ20	Aldh6a1	57.9	14	39	994.77	45.8
		Nidogen-1	P10493	Nid1	136.5	20	23	1794.24	45.6
		60S acidic ribosomal protein P2	P99027	Rplp2	11.6	4	70	1237.83	45.41
		Sorbin and SH3 domain-containing protein 1	Q62417	Sorbs1	143	15	13	1682.33	45.3
		Galectin-1	P16045	Lgals1	14.9	8	77	1913.26	44.83
		Membrane primary amine oxidase	O70423	Aoc3	84.5	13	24	1447.16	44.7
		Transcriptional coactivator YAP1	P46938	Yap1	52.4	5	28	1061.93	43.94
		Alpha-actinin-4	P57780	Actn4	104.9	15	21	1494.42	43.42
		Apoptotic chromatin condensation inducer in the nucleus	Q9JIX8	Acin1	150.6	11	14	889.49	42.03
		A-kinase anchor protein 2	O54931	Akap2	98.5	5	16	678.16	41.71
		Eukaryotic translation initiation factor 3 subunit J-A	Q3UGC7	Eif3j1	29.3	3	24	0	41.67
		Aconitate hydratase, mitochondrial	Q99KI0	Aco2	85.4	18	29	1710.91	41.43
		Annexin A5	P48036	Anxa5	35.7	17	61	1436.22	41.26
		Triosephosphate isomerase	P17751	Tpi1	26.7	11	53	1925.96	41.25
		SH3 and multiple ankyrin repeat domains protein 3	Q4ACU6	Shank3	185.3	11	12	328.34	40.9
		Transcription intermediary factor 1-beta	Q62318	Trim28	88.8	5	15	247.94	40.54
		Monocarboxylate transporter 1	P53986	Slc16a1	53.2	7	13	1256.33	40.36
		Prostaglandin E synthase 3	Q9R0Q7	Ptges3	18.7	2	20	1585.47	40.02
		Palmdelphin	Q9JHU2	Palmd	62.7	8	18	1132.67	39.97
		Eukaryotic translation initiation factor 4B	Q8BGD9	Eif4b	68.8	4	13	1657.16	39.47
		Heterogeneous nuclear ribonucleoprotein K	P61979	Hnrnpk	50.9	9	29	546.37	39.31
		Elongation factor 1-delta	P57776	Eef1d	31.3	8	36	865.44	39.27
		Serine protease inhibitor A3K	P07759	Serpina3k	46.9	10	32	1348.81	39.19
		ATP synthase subunit alpha, mitochondrial	Q03265	Atp5f1a	59.7	16	34	1489.03	39.09
		Calmodulin-2	P0DP27	Calm2	16.8	9	54	1114.4	38.99
		AP-3 complex subunit delta-1	O54774	Ap3d1	135	6	8	546.9	38.98
		WASH complex subunit 2	Q6PGL7	Washc2	145.2	8	11	936.58	38.92
		Filamin-A	Q8BTM8	Flna	281	15	9	1250.37	38.59
		Tubulin alpha-8 chain	Q9JJZ2	Tuba8	50	8	27	904.43	38.58
		Peptidyl-prolyl cis-trans isomerase A	P17742	Ppia	18	12	71	1374.26	38.47
		Isocitrate dehydrogenase [NADP] cytoplasmic	O88844	Idh1	46.6	18	60	1538.59	38.03
		Band 4.1-like protein 2	O70318	Epb41l2	109.9	12	15	749.3	37.71
		Pregnancy zone protein	Q61838	Pzp	165.7	16	15	870.46	37.53
		Y-box-binding protein 1	P62960	Ybx1	35.7	6	29	468.69	37.43
		Paxillin	Q8VI36	Pxn	64.4	7	25	1377.94	37.19
		Methanethiol oxidase	P17563	Selenbp1	52.5	15	41	1330.84	36.88
		Gelsolin	P13020	Gsn	85.9	15	23	1336.23	36.72
		Membrane-associated progesterone receptor component 2	Q80UU9	Pgrmc2	23.3	4	15	354.34	36.63
		Protein disulfide-isomerase A6	Q922R8	Pdia6	48.1	8	29	358.85	36.57
		Electron transfer flavoprotein subunit alpha, mitochondrial	Q99LC5	Etfa	35	11	42	1285.02	36.45
		Hepatoma-derived growth factor	P51859	Hdgf	26.3	9	38	1505.44	36.44
		D-3-phosphoglycerate dehydrogenase	Q61753	Phgdh	56.5	13	23	1429.15	36.4
		Elongation factor 1-alpha 1	P10126	Eef1a1	50.1	10	39	998.59	36.38
		2-oxoisovalerate dehydrogenase subunit alpha, mitochondrial	P50136	Bckdha	50.3	5	7	1117.17	36.31
		Proteasome subunit alpha type-3	O70435	Psma3	28.4	2	10	1842.17	36.24
		Peroxiredoxin-6	O08709	Prdx6	24.9	11	60	1213.75	36.21
		Acyl-CoA-binding protein	P31786	Dbi	10	11	77	1733.95	35.79
		Tubulin polymerization-promoting protein	Q7TQD2	Tppp	23.6	4	23	1372.56	35.69
		E3 ubiquitin-protein ligase NEDD4	P46935	Nedd4	102.6	5	8	573.03	35.33
		Glycerol-3-phosphate dehydrogenase [NAD(+)], cytoplasmic	P13707	Gpd1	37.5	13	45	1243.25	35.02
		SAM and SH3 domain-containing protein 1	P59808	Sash1	135.5	10	12	974.02	34.87
		Paralemmin-1	Q9Z0P4	Palm	41.6	7	19	596.81	33.94
		Ribosomal protein S6 kinase alpha-3	P18654	Rps6ka3	83.6	8	19	927.61	33.73
		TP53-binding protein 1	P70399	Tp53bp1	212.6	10	11	397.23	33.7
		Vitamin D-binding protein	P21614	Gc	53.6	12	39	881.21	33.55
		Pyruvate kinase PKM	P52480	Pkm	57.8	13	39	770.28	33.51
		Peroxiredoxin-1	P35700	Prdx1	22.2	12	68	1033.48	33.41
		Non-histone chromosomal protein HMG-14	P18608	Hmgn1	10.1	3	36	0	33.4
		Small glutamine-rich tetratricopeptide repeat-containing protein alpha	Q8BJU0	Sgta	34.3	5	17	1949.87	33.38
		14-3-3 protein theta	P68254	Ywhaq	27.8	12	57	1031.93	33.32
		Tensin-2	Q8CGB6	Tns2	151.9	8	8	742.54	33.14
		Acetyl-CoA acetyltransferase, mitochondrial	Q8QZT1	Acat1	44.8	12	40	875.21	33.07
		DNA topoisomerase 2-beta	Q64511	Top2b	181.8	5	8	243.44	32.92
		KN motif and ankyrin repeat domain-containing protein 3	Q9Z1P7	Kank3	84.1	6	13	146.69	32.55
		Synemin	Q70IV5	Synm	173.1	6	10	343.14	32.44
		Stress-70 protein, mitochondrial	P38647	Hspa9	73.4	16	32	1491.87	32.2
		Scaffold attachment factor B1	D3YXK2	Safb	105	7	9	1007.56	32.01
		Glutamine synthetase	P15105	Glul	42.1	11	39	1303.17	31.95
		Nestin	Q6P5H2	Nes	207	8	8	384.4	31.9
		Phosphatidylethanolamine-binding protein 1	P70296	Pebp1	20.8	7	71	350.22	31.58
		Unconventional myosin-Ic	Q9WTI7	Myo1c	121.9	15	18	1101.36	31.4
		Septin-2	P42208	Septin2	41.5	4	12	1220.3	31.33
		Malate dehydrogenase, cytoplasmic	P14152	Mdh1	36.5	11	39	1384.42	31.17
		Protein Niban 1	Q3UW53	Niban1	102.6	5	9	283.28	31.17
		Protein-glutamine gamma-glutamyltransferase 2	P21981	Tgm2	77	13	26	779.49	31.08
		Microtubule-associated protein 1A	Q9QYR6	Map1a	300	8	6	353.75	30.9
		ATP-citrate synthase	Q91V92	Acly	119.7	14	15	1320.66	30.89
		Calcium-regulated heat stable protein 1	Q9CR86	Carhsp1	16.1	5	28	1320.01	30.7
		Protein disulfide-isomerase A3	P27773	Pdia3	56.6	15	37	909.55	30.67
		WD repeat-containing protein 44	Q6NVE8	Wdr44	101.5	4	7	483.42	30.41
		Electron transfer flavoprotein subunit beta	Q9DCW4	Etfb	27.6	12	50	1203.57	30.39
		Glucose-6-phosphate 1-dehydrogenase X	Q00612	G6pdx	59.2	15	34	1346.58	30.38
		Cytochrome b-c1 complex subunit 1, mitochondrial	Q9CZ13	Uqcrc1	52.8	12	36	731.98	30.36
		Basement membrane-specific heparan sulfate proteoglycan core protein	Q05793	Hspg2	398	17	7	656.83	29.94
		BAG family molecular chaperone regulator 3	Q9JLV1	Bag3	61.8	8	23	522.24	29.88
		Protein furry homolog	E9Q8I9	Fry	338.9	8	5	504.96	29.87
		Nucleosome assembly protein 1-like 4	Q78ZA7	Nap1l4	42.7	7	28	297.23	29.67
		Eukaryotic translation initiation factor 5B	Q05D44	Eif5b	137.5	5	5	440.22	29.54
		Nidogen-2	O88322	Nid2	153.8	17	16	1273.48	29.44
		Alpha-adducin	Q9QYC0	Add1	80.6	7	15	365.63	29.4
		Eukaryotic translation initiation factor 5A-1	P63242	Eif5a	16.8	7	64	472.15	29.3
		Cofilin-1	P18760	Cfl1	18.5	6	47	1258.58	29.14
		General vesicular transport factor p115	Q9Z1Z0	Uso1	106.9	2	3	0	28.96
		Myc box-dependent-interacting protein 1	O08539	Bin1	64.4	4	8	513.51	28.95
		CapZ-interacting protein	Q3UZA1	Rcsd1	44.1	6	33	235.28	28.92
		6-phosphogluconate dehydrogenase, decarboxylating	Q9DCD0	Pgd	53.2	11	30	1372.33	28.67
		LIM domain and actin-binding protein 1	Q9ERG0	Lima1	84	5	14	108.54	28.63
		Glutathione S-transferase P 1	P19157	Gstp1	23.6	7	42	1076.02	28.29
		E3 SUMO-protein ligase RanBP2	Q9ERU9	Ranbp2	340.9	5	4	63.97	27.98
		Proline-rich AKT1 substrate 1	Q9D1F4	Akt1s1	27.5	5	33	848.72	27.79
		Treacle protein	O08784	Tcof1	134.9	8	9	511.29	27.64
		Extended synaptotagmin-2	Q3TZZ7	Esyt2	94.1	2	4	411.43	27.43
		Histone H1.4	P43274	H1-4	22	9	25	1013.38	27.33
		Actin-binding LIM protein 3	Q69ZX8	Ablim3	77.6	8	17	826.31	27.06
		Neutral amino acid transporter B(0)	P51912	Slc1a5	58.4	6	13	956.04	26.95
		Heat shock protein beta-1	P14602	Hspb1	23	7	34	1290.47	26.81
		Phosphatidate phosphatase LPIN1	Q91ZP3	Lpin1	101.9	5	15	53.03	26.77
		Regulator of microtubule dynamics protein 3	Q3UJU9	Rmdn3	52	2	9	620.71	26.59
		Bcl-2-like protein 13	P59017	Bcl2l13	46.7	5	16	242.27	26.12
		LIM and calponin homology domains-containing protein 1	Q3UH68	Limch1	118.1	7	11	568.68	26.03
		Nitric oxide synthase, endothelial	P70313	Nos3	132.8	5	7	250.7	25.92
		Pyruvate dehydrogenase E1 component subunit beta, mitochondrial	Q9D051	Pdhb	38.9	8	27	1070.55	25.87
		Thioredoxin-related transmembrane protein 1	Q8VBT0	Tmx1	31.4	4	9	311.68	25.86
		Ubiquitin-like modifier-activating enzyme 1	Q02053	Uba1	117.7	8	11	808.9	25.57
		Band 3 anion transport protein	P04919	Slc4a1	103.1	4	9	105.15	25.45
		Clathrin heavy chain 1	Q68FD5	Cltc	191.4	12	10	646.35	25.43
		Superoxide dismutase [Cu-Zn]	P08228	Sod1	15.9	6	57	574.22	25.24
		Nuclear receptor corepressor 1	Q60974	Ncor1	270.5	5	4	237.73	25.14
		Protein transport protein Sec16A	E9QAT4	Sec16a	254	6	5	100.25	24.92
		Isocitrate dehydrogenase [NAD] subunit alpha, mitochondrial	Q9D6R2	Idh3a	39.6	9	30	684.17	24.9
		Rho GDP-dissociation inhibitor 1	Q99PT1	Arhgdia	23.4	5	47	638.86	24.67
		Epidermal growth factor receptor substrate 15	P42567	Eps15	98.4	7	13	98.96	24.51
		High mobility group protein B2	P30681	Hmgb2	24.1	2	13	0	24.48
		55 kDa erythrocyte membrane protein	P70290	Mpp1	52.2	5	24	246.78	24.33
		Bifunctional epoxide hydrolase 2	P34914	Ephx2	62.5	10	29	572.85	24.27
		Transforming growth factor beta-1-induced transcript 1 protein	Q62219	Tgfb1i1	50.1	5	22	565.52	24.11
		Asc-type amino acid transporter 1	P63115	Slc7a10	57.5	2	7	0	23.86
		FK506-binding protein 15	Q6P9Q6	Fkbp15	132.9	4	9	414.96	23.84
		Carboxylesterase 1F	Q91WU0	Ces1f	61.6	12	25	1110.8	23.82
		Patatin-like phospholipase domain-containing protein 2	Q8BJ56	Pnpla2	53.6	4	12	102.52	23.82
		Decorin	P28654	Dcn	39.8	9	28	591.18	23.8
		Heterogeneous nuclear ribonucleoproteins C1/C2	Q9Z204	Hnrnpc	34.4	4	26	637.37	23.79
		Poly(rC)-binding protein 1	P60335	Pcbp1	37.5	7	33	483.96	23.76
		Histone H1.3	P43277	H1-3	22.1	8	25	962.61	23.58
		Synapse-associated protein 1	Q9D5V6	Syap1	41.3	3	16	164.03	23.52
		Heterogeneous nuclear ribonucleoprotein U	Q8VEK3	Hnrnpu	87.9	2	6	99.01	23.47
		SH3 domain-binding protein 5-like	Q99LH9	Sh3bp5l	43.3	7	20	787.42	23.38
		Protein capicua homolog	Q924A2	Cic	258	6	6	93.11	23.37
		5'-AMP-activated protein kinase subunit beta-2	Q6PAM0	Prkab2	30.2	4	22	825.28	23.23
		Serine/threonine-protein kinase PAK 2	Q8CIN4	Pak2	57.9	5	13	326.84	23.14
		Aquaporin-1	Q02013	Aqp1	28.8	3	13	713.42	23.13
		Myosin-11	O08638	Myh11	226.9	6	4	1040.43	23.05
		NADH-ubiquinone oxidoreductase 75 kDa subunit, mitochondrial	Q91VD9	Ndufs1	79.7	11	20	996.88	22.99
		Kelch domain-containing protein 7A	A2APT9	Klhdc7a	83.5	3	9	254.38	22.96
		Synaptopodin-2	Q91YE8	Synpo2	116.5	6	13	293.85	22.92
		Protein phosphatase 1 regulatory subunit 1A	Q9ERT9	Ppp1r1a	18.7	2	27	164.24	22.78
		Glutathione peroxidase 1	P11352	Gpx1	22.3	10	65	1104.05	22.67
		Gamma-adducin	Q9QYB5	Add3	78.7	5	9	679.6	22.6
		14-3-3 protein eta	P68510	Ywhah	28.2	8	37	1070.31	22.53
		MAP7 domain-containing protein 1	A2AJI0	Map7d1	93.2	5	11	427.58	22.2
		Heat shock 70 kDa protein 12B	Q9CZJ2	Hspa12b	76.1	3	8	386.44	22.2
		Histone H1.2	P15864	H1-2	21.3	6	24	852.64	22.15
		Phosphoglucomutase-1	Q9D0F9	Pgm1	61.4	7	16	446.72	22.11
		Rho GTPase-activating protein 17	Q3UIA2	Arhgap17	92.1	4	11	77.17	22.06
		Isovaleryl-CoA dehydrogenase, mitochondrial	Q9JHI5	Ivd	46.3	11	30	665.96	21.89
		Thyroid hormone-inducible hepatic protein	Q62264	Thrsp	17.1	4	48	182.64	21.88
		Beta-2-syntrophin	Q61235	Sntb2	56.3	5	13	358.88	21.8
		Desmin	P31001	Des	53.5	6	15	508.95	21.78
		Inorganic pyrophosphatase	Q9D819	Ppa1	32.6	7	36	664.92	21.77
		Tyrosine-protein phosphatase non-receptor type 12	P35831	Ptpn12	86.5	8	19	159.51	21.65
		RAC-beta serine/threonine-protein kinase	Q60823	Akt2	55.7	3	10	290.49	21.62
		3-ketoacyl-CoA thiolase, mitochondrial	Q8BWT1	Acaa2	41.8	11	41	628.2	21.6
		Lamina-associated polypeptide 2, isoforms beta/delta/epsilon/gamma	Q61029	Tmpo	50.3	3	14	291.32	21.47
		F-BAR domain only protein 2	Q3UQN2	Fcho2	88.7	4	11	106.41	21.46
		Sorbin and SH3 domain-containing protein 2	Q3UTJ2	Sorbs2	132.3	6	6	764.63	21.39
		Ras-related GTP-binding protein C	Q99K70	Rragc	44.1	2	9	65.93	21.38
		NSFL1 cofactor p47	Q9CZ44	Nsfl1c	40.7	6	18	871.15	21.22
		Deoxynucleoside triphosphate triphosphohydrolase SAMHD1	Q60710	Samhd1	75.8	2	7	88.81	21.21
		Monoglyceride lipase	O35678	Mgll	33.4	8	32	932.21	21.12
		E3 ubiquitin-protein ligase HECTD1	Q69ZR2	Hectd1	289.9	4	4	148.38	20.91
		SH3 domain-containing kinase-binding protein 1	Q8R550	Sh3kbp1	78.1	5	14	480.67	20.7
		Tight junction protein ZO-2	Q9Z0U1	Tjp2	131.2	6	7	441.35	20.68
		Annexin A1	P10107	Anxa1	38.7	12	44	987.56	20.63
		Protein NDRG2	Q9QYG0	Ndrg2	40.8	3	11	397.79	20.63
		Profilin-1	P62962	Pfn1	14.9	6	62	637.39	20.48
		Eukaryotic translation initiation factor 4E-binding protein 2	P70445	Eif4ebp2	12.9	2	50	0	20.39
		Calcium/calmodulin-dependent protein kinase type II subunit delta	Q6PHZ2	Camk2d	56.3	2	4	404.41	20.3
		Nucleolar protein 56	Q9D6Z1	Nop56	64.4	4	7	434.57	20.22
		Methionine aminopeptidase 2	O08663	Metap2	52.9	3	4	869.25	20.19
		Cdc42 effector protein 4	Q9JM96	Cdc42ep4	37.8	5	24	766.25	20.14
		BTB/POZ domain-containing protein KCTD12	Q6WVG3	Kctd12	35.9	3	18	0	20.13
		Large proline-rich protein BAG6	Q9Z1R2	Bag6	121	4	4	141.1	19.93
		Guanine nucleotide-binding protein G(I)/G(S)/G(T) subunit beta-1	P62874	Gnb1	37.4	10	45	498.28	19.87
		Short-chain specific acyl-CoA dehydrogenase, mitochondrial	Q07417	Acads	44.9	8	29	760.36	19.74
		Eukaryotic translation initiation factor 4 gamma 1	Q6NZJ6	Eif4g1	176	5	5	641.96	19.63
		Phosphoglycerate kinase 1	P09411	Pgk1	44.5	10	30	897.07	19.61
		Rho GTPase-activating protein 45	Q3TBD2	Arhgap45	122.8	4	6	232.2	19.55
		Golgi reassembly-stacking protein 1	Q91X51	Gorasp1	46.9	2	16	0	19.53
		Immunoglobulin kappa constant	P01837	Igkc	11.9	6	81	664.27	19.39
		Laminin subunit beta-2	Q61292	Lamb2	196.5	12	8	797.8	19.36
		Transcriptional activator protein Pur-beta	O35295	Purb	33.9	4	22	682.01	19.33
		Sodium/hydrogen exchanger 1	Q61165	Slc9a1	91.4	6	11	446.65	19.31
		Peroxiredoxin-5, mitochondrial	P99029	Prdx5	21.9	8	56	681.17	19.3
		Heat shock 70 kDa protein 4	Q61316	Hspa4	94.1	7	16	382.79	19.27
		Dihydrolipoyl dehydrogenase, mitochondrial	O08749	Dld	54.2	8	19	626.84	19.17
		Cytochrome b5 type B	Q9CQX2	Cyb5b	16.3	5	59	199.19	19.01
		P2R1A-PPP2R2A-interacting phosphatase regulator 1	Q9DB52	Pabir1	30.3	4	27	487.15	18.96
		Histone H4	P62806	H4c1	11.4	6	51	950.41	18.94
		Myosin-10	Q61879	Myh10	228.9	3	2	493.5	18.93
		Catenin delta-1	P30999	Ctnnd1	104.9	6	10	563.07	18.91
		Cytosolic 10-formyltetrahydrofolate dehydrogenase	Q8R0Y6	Aldh1l1	98.6	11	15	962.03	18.9
		Sterol carrier protein 2	P32020	Scp2	59.1	6	11	629.23	18.89
		Beta-arrestin-1	Q8BWG8	Arrb1	46.9	2	5	129.21	18.88
		STE20-like serine/threonine-protein kinase	O54988	Slk	141.4	3	3	0	18.86
		Nuclear factor 1 A-type	Q02780	Nfia	58.5	5	15	196.34	18.76
		Parkinson disease protein 7 homolog	Q99LX0	Park7	20	7	40	487.39	18.68
		Trafficking protein particle complex subunit 12	Q8K2L8	Trappc12	87.6	4	14	0	18.6
		Ig gamma-1 chain C region, membrane-bound form	P01869	Ighg1	43.4	5	22	343.3	18.59
		Protein scribble homolog	Q80U72	Scrib	174	4	6	84.17	18.59
		Interferon gamma receptor 1	P15261	Ifngr1	52.3	3	15	0	18.54
		Actin filament-associated protein 1	Q80YS6	Afap1	80.6	5	10	156.59	18.54
		Nuclear receptor corepressor 2	Q9WU42	Ncor2	269.6	6	4	252.85	18.53
		Carboxylesterase 1C	P23953	Ces1c	61	10	25	691.35	18.5
		Probable E3 ubiquitin-protein ligase IRF2BPL	Q8K3X4	Irf2bpl	80.5	6	11	578.41	18.5
		Proliferation-associated protein 2G4	P50580	Pa2g4	43.7	4	12	1001.34	18.48
		Dihydropyrimidinase-related protein 2	O08553	Dpysl2	62.2	7	18	527.56	18.46
		Medium-chain specific acyl-CoA dehydrogenase, mitochondrial	P45952	Acadm	46.5	7	19	728.8	18.27
		Ras-related protein R-Ras2	P62071	Rras2	23.4	5	16	802.89	18.23
		Regulator of cell cycle RGCC	Q9DBX1	Rgcc	14.7	3	36	0	18.18
		Complement C3	P01027	C3	186.4	13	10	962.82	18.17
		Double-strand-break repair protein rad21 homolog	Q61550	Rad21	72	2	4	0	18.16
		Ataxin-2-like protein	Q7TQH0	Atxn2l	110.6	6	14	301.23	18.13
		Gephyrin	Q8BUV3	Gphn	83.2	2	4	0	18.09
		Supervillin	Q8K4L3	Svil	243	8	6	638.76	18.02
		Caveolin-1	P49817	Cav1	20.5	8	44	841.49	17.94
		Protein kinase C alpha type	P20444	Prkca	76.8	2	9	0	17.9
		Cdc42 effector protein 1	Q91W92	Cdc42ep1	43.1	4	14	575.3	17.79
		C-Jun-amino-terminal kinase-interacting protein 4	Q58A65	Spag9	146.1	3	4	136.27	17.72
		28 kDa heat- and acid-stable phosphoprotein	Q3UHX2	Pdap1	20.6	4	22	353.7	17.61
		Interferon regulatory factor 2-binding protein 2	E9Q1P8	Irf2bp2	59.3	6	15	589.84	17.61
		Trinucleotide repeat-containing gene 6B protein	Q8BKI2	Tnrc6b	191.8	3	4	338.49	17.5
		MARCKS-related protein	P28667	Marcksl1	20.2	4	58	120.15	17.49
		Serine protease inhibitor A3M	Q03734	Serpina3m	47	6	19	627.02	17.47
		Eukaryotic translation initiation factor 3 subunit G	Q9Z1D1	Eif3g	35.6	2	10	0	17.47
		Glucocorticoid receptor	P06537	Nr3c1	87.1	4	16	0	17.46
		Complement component C9	P06683	C9	62	3	9	0	17.4
		Kininogen-1	O08677	Kng1	73.1	12	24	1102.76	17.36
		PDZ and LIM domain protein 5	Q8CI51	Pdlim5	63.3	2	7	0	17.36
		Sequestosome-1	Q64337	Sqstm1	48.1	5	24	260.11	17.35
		Endonuclease/exonuclease/phosphatase family domain-containing protein 1	Q3TGW2	Eepd1	62.9	4	7	901.7	17.31
		Aldehyde dehydrogenase, cytosolic 1	O35945	Aldh1a7	54.6	13	29	769.67	17.3
		Serpin H1	P19324	Serpinh1	46.5	10	32	509.57	17.22
		CAP-Gly domain-containing linker protein 1	Q922J3	Clip1	155.7	3	4	491.74	17.22
		Rho GTPase-activating protein 31	A6X8Z5	Arhgap31	155.2	5	7	470.34	17.14
		Epidermal growth factor receptor substrate 15-like 1	Q60902	Eps15l1	99.2	4	8	175.48	17.13
		MAP kinase-activated protein kinase 2	P49138	Mapkapk2	44	2	16	0	17.06
		Trans-Golgi network integral membrane protein 1	Q62313	Tgoln1	37.8	4	27	386.75	16.99
		PDZ and LIM domain protein 4	P70271	Pdlim4	35.5	2	9	699.86	16.99
		Rho guanine nucleotide exchange factor 6	Q8K4I3	Arhgef6	87	6	11	485.86	16.89
		Thioredoxin-dependent peroxide reductase, mitochondrial	P20108	Prdx3	28.1	6	33	457.46	16.87
		GPALPP motifs-containing protein 1	Q69ZC8	Gpalpp1	38.9	5	23	69.82	16.86
		Enoyl-CoA hydratase, mitochondrial	Q8BH95	Echs1	31.5	8	33	538.03	16.85
		SUZ domain-containing protein 1	Q6NXN1	Szrd1	17	4	31	0	16.84
		Sister chromatid cohesion protein PDS5 homolog B	Q4VA53	Pds5b	164.3	3	3	651.58	16.84
		Lymphocyte-specific protein 1	P19973	Lsp1	36.7	2	12	309.9	16.81
		Myosin light chain kinase, smooth muscle	Q6PDN3	Mylk	212.8	4	2	694.31	16.74
		L-lactate dehydrogenase A chain	P06151	Ldha	36.5	9	30	785.84	16.65
		E3 ubiquitin-protein ligase ZFP91	Q62511	Zfp91	63.4	2	13	0	16.62
		Plectin	Q9QXS1	Plec	533.9	3	1	153.59	16.61
		Liprin-beta-1	Q8C8U0	Ppfibp1	108.5	4	7	253.87	16.44
		Transthyretin	P07309	Ttr	15.8	4	42	541.95	16.4
		EH domain-binding protein 1-like protein 1	Q99MS7	Ehbp1l1	184.7	4	6	126.44	16.38
		Multiple PDZ domain protein	Q8VBX6	Mpdz	218.6	3	4	0	16.38
		Guanine nucleotide-binding protein G(I)/G(S)/G(T) subunit beta-2	P62880	Gnb2	37.3	7	32	446.61	16.24
		Reticulon-4	Q99P72	Rtn4	126.5	3	7	0	16.22
		Alpha-actinin-1	Q7TPR4	Actn1	103	6	8	770.63	16.17
		SWI/SNF complex subunit SMARCC2	Q6PDG5	Smarcc2	132.5	4	4	764.65	16.17
		Insulin receptor substrate 1	P35569	Irs1	130.6	6	7	176.72	16.16
		Cytoplasmic dynein 1 intermediate chain 2	O88487	Dync1i2	68.4	3	11	0	16.15
		Platelet glycoprotein 4	Q08857	Cd36	52.7	5	16	465.28	16.13
		Serine/threonine-protein kinase WNK1	P83741	Wnk1	250.8	5	4	92.74	16.13
		Protein phosphatase 1 regulatory subunit 12A	Q9DBR7	Ppp1r12a	114.9	5	6	337.92	16.08
		Serine/threonine-protein kinase TAO3	Q8BYC6	Taok3	105.3	4	10	63.26	16.03
		Epsin-1	Q80VP1	Epn1	60.2	3	15	0	16.02
		Kinesin-like protein KIF1B	Q60575	Kif1b	204	4	3	430.52	15.98
		Caskin-2	Q8VHK1	Caskin2	126.7	4	9	49.49	15.94
		Voltage-dependent anion-selective channel protein 1	Q60932	Vdac1	32.3	6	26	545.75	15.89
		Eukaryotic elongation factor 2 kinase	O08796	Eef2k	81.7	5	6	644.2	15.87
		Synaptopodin	Q8CC35	Synpo	99.5	5	7	370.24	15.84
		Histone H2A type 2-C	Q64523	H2ac20	14	3	27	652.84	15.83
		Sorting nexin-2	Q9CWK8	Snx2	58.4	3	9	118.46	15.76
		Transgelin-2	Q9WVA4	Tagln2	22.4	7	45	605.74	15.74
		Succinate dehydrogenase [ubiquinone] flavoprotein subunit, mitochondrial	Q8K2B3	Sdha	72.5	9	20	610.18	15.74
		Transcription elongation factor A protein 1	P10711	Tcea1	33.9	2	5	704.47	15.72
		Prothymosin alpha	P26350	Ptma	12.2	6	27	902.37	15.71
		40S ribosomal protein SA	P14206	Rpsa	32.8	8	29	549.12	15.65
		Cathepsin B	P10605	Ctsb	37.3	5	19	893.04	15.62
		Plasma membrane calcium-transporting ATPase 1	G5E829	Atp2b1	134.7	3	4	63.22	15.6
		Lumican	P51885	Lum	38.2	7	30	608.8	15.22
		Nucleolar and coiled-body phosphoprotein 1	E9Q5C9	Nolc1	73.7	3	5	1084.78	15.2
		Tetratricopeptide repeat protein 7B	E9Q6P5	Ttc7b	94.1	4	10	333.76	15.1
		Serine/threonine-protein kinase D1	Q62101	Prkd1	102	3	5	293.92	15.09
		(E3-independent) E2 ubiquitin-conjugating enzyme UBE2O	Q6ZPJ3	Ube2o	140.7	4	8	81.3	15.04
		ARF GTPase-activating protein GIT2	Q9JLQ2	Git2	78.7	2	8	0	15
		Tether containing UBX domain for GLUT4	Q8VBT9	Aspscr1	59.8	4	13	0	14.99
		Myosin light polypeptide 6	Q60605	Myl6	16.9	8	58	808.66	14.83
		Ubiquitin-associated protein 2-like	Q80X50	Ubap2l	116.7	4	8	176.03	14.83
		Coiled-coil domain-containing protein 43	Q9CR29	Ccdc43	25	2	16	0	14.81
		Apolipoprotein A-IV	P06728	Apoa4	45	5	18	566.07	14.78
		Collagen alpha-1(XV) chain	O35206	Col15a1	140.4	6	5	558.08	14.76
		Catenin beta-1	Q02248	Ctnnb1	85.4	2	2	368.9	14.69
		Ankyrin repeat and SAM domain-containing protein 1A	P59672	Anks1a	125.2	4	6	378.45	14.64
		UV excision repair protein RAD23 homolog A	P54726	Rad23a	39.7	3	31	0	14.61
		Epidermal growth factor receptor kinase substrate 8	Q08509	Eps8	91.7	3	9	0	14.59
		Histone H2B type 1-B	Q64475	H2bc3	13.9	4	33	605.66	14.57
		SH2B adapter protein 2	Q9JID9	Sh2b2	66.5	3	8	449.21	14.57
		DISP complex protein LRCH3	Q8BVU0	Lrch3	86.3	3	5	377.26	14.52
		Mitochondrial import receptor subunit TOM70	Q9CZW5	Tomm70	67.5	2	7	63.58	14.43
		Immunoglobulin heavy constant gamma 2B	P01867	Ighg2b	44.2	7	25	457.12	14.42
		Heterogeneous nuclear ribonucleoprotein D0	Q60668	Hnrnpd	38.3	4	14	1181.03	14.41
		Branched-chain-amino-acid aminotransferase, mitochondrial	O35855	Bcat2	44.1	5	10	347.79	14.4
		Apolipoprotein A-I	Q00623	Apoa1	30.6	10	34	1006.28	14.37
		RalBP1-associated Eps domain-containing protein 1	O54916	Reps1	86.5	5	8	447.23	14.35
		Regulatory-associated protein of mTOR	Q8K4Q0	Rptor	149.4	2	3	220.05	14.32
		Myosin regulatory light chain 12B	Q3THE2	Myl12b	19.8	5	34	766.47	14.31
		Rho guanine nucleotide exchange factor 7	Q9ES28	Arhgef7	97	5	7	639.56	14.26
		Trafficking regulator of GLUT4 1	Q8C838	Trarg1	18.7	3	31	98.58	14.23
		NADPH--cytochrome P450 reductase	P37040	Por	77	6	10	414.39	14.12
		AP2-associated protein kinase 1	Q3UHJ0	Aak1	103.3	5	9	617.39	13.99
		Trifunctional enzyme subunit alpha, mitochondrial	Q8BMS1	Hadha	82.6	9	15	660.37	13.98
		Protein phosphatase inhibitor 2	Q9DCL8	Ppp1r2	23.1	4	45	110.8	13.93
		Cytochrome b5	P56395	Cyb5a	15.2	6	52	479.41	13.89
		Ubiquitin carboxyl-terminal hydrolase 24	B1AY13	Usp24	293.8	3	2	521.63	13.89
		Cyclin-Y	Q8BGU5	Ccny	39.4	3	10	91.8	13.87
		Stromal interaction molecule 1	P70302	Stim1	77.5	5	10	515.87	13.79
		Cytoplasmic protein NCK1	Q99M51	Nck1	42.9	3	18	69.24	13.71
		Fatty acid-binding protein 5	Q05816	Fabp5	15.1	5	38	220.74	13.7
		Ribonucleoprotein PTB-binding 1	Q9CW46	Raver1	79.3	2	4	0	13.64
		Chemerin-like receptor 1	P97468	Cmklr1	41.8	2	8	582.35	13.61
		Zinc finger Ran-binding domain-containing protein 2	Q9R020	Zranb2	37.3	4	17	304.36	13.59
		Glucosidase 2 subunit beta	O08795	Prkcsh	58.8	4	9	146.15	13.47
		Disabled homolog 2	P98078	Dab2	82.3	4	13	73.36	13.44
		Acetyl-CoA carboxylase 2	E9Q4Z2	Acacb	275.6	6	4	395.81	13.44
		Protein kinase C delta type	P28867	Prkcd	77.5	4	10	280.61	13.42
		Ester hydrolase C11orf54 homolog	Q91V76	1 SV	35	5	21	441.92	13.37
		Partitioning defective 3 homolog B	Q9CSB4	Pard3b	132.7	3	6	199.42	13.31
		Palmitoyltransferase ZDHHC5	Q8VDZ4	Zdhhc5	77.5	5	10	370.85	13.27
		Glutamate dehydrogenase 1, mitochondrial	P26443	Glud1	61.3	8	19	237.32	13.25
		Nucleosome assembly protein 1-like 1	P28656	Nap1l1	45.3	2	13	160.97	13.16
		Multidrug resistance-associated protein 1	O35379	Abcc1	171.1	3	3	406.85	13.11
		Matrin-3	Q8K310	Matr3	94.6	3	9	78.13	13.1
		Golgin subfamily A member 5	Q9QYE6	Golga5	82.3	3	7	213.44	13.04
		Bcl2-associated agonist of cell death	Q61337	Bad	22.1	4	16	672.38	12.95
		Nuclear-interacting partner of ALK	Q80YV2	Zc3hc1	55.2	3	13	0	12.92
		Ankyrin-2	Q8C8R3	Ank2	426	4	2	280.15	12.87
		Serine/threonine-protein kinase SIK2	Q8CFH6	Sik2	104.1	3	5	345.11	12.82
		Cerebral cavernous malformations protein 2 homolog	Q8K2Y9	Ccm2	49.9	2	7	217.08	12.8
		Destrin	Q9R0P5	Dstn	18.5	4	21	831.55	12.75
		La-related protein 1	Q6ZQ58	Larp1	121.1	5	8	520.34	12.72
		Protein IMPACT	O55091	Impact	36.3	2	8	0	12.7
		Peroxisomal multifunctional enzyme type 2	P51660	Hsd17b4	79.4	6	10	553.82	12.62
		Catenin alpha-1	P26231	Ctnna1	100	3	4	379.72	12.62
		Dematin	Q9WV69	Dmtn	45.4	2	7	662.74	12.56
		Adenylate kinase 2, mitochondrial	Q9WTP6	Ak2	26.5	6	33	456.89	12.51
		CD2-associated protein	Q9JLQ0	Cd2ap	70.4	4	13	146.33	12.5
		Tight junction protein ZO-1	P39447	Tjp1	194.6	4	4	264.47	12.47
		RNA cytosine C(5)-methyltransferase NSUN2	Q1HFZ0	Nsun2	85.4	2	3	0	12.45
		Guanine deaminase	Q9R111	Gda	51	7	19	338.08	12.43
		Myosin phosphatase Rho-interacting protein	P97434	Mprip	116.3	4	7	215.85	12.4
		Protein LYRIC	Q80WJ7	Mtdh	63.8	3	6	116.37	12.37
		Maleylacetoacetate isomerase	Q9WVL0	Gstz1	24.3	6	44	280.43	12.32
		Zinc finger CCCH domain-containing protein 18	Q0P678	Zc3h18	105.6	4	9	421.34	12.32
		Splicing factor, arginine/serine-rich 19	Q5U4C3	Scaf1	133.8	4	8	38.94	12.31
		Rho family-interacting cell polarization regulator 1	Q68FE6	Ripor1	132.3	3	6	249.84	12.3
		Ankyrin repeat domain-containing protein SOWAHC	Q8C0J6	Sowahc	54.9	3	5	361.34	12.2
		Rho guanine nucleotide exchange factor 2	Q60875	Arhgef2	111.9	3	5	146.32	12.16
		Myosin regulatory light polypeptide 9	Q9CQ19	Myl9	19.8	4	27	604.38	12.15
		SH3 and PX domain-containing protein 2A	O89032	Sh3pxd2a	124.1	4	5	378.21	12.11
		Protein PRRC2A	Q7TSC1	Prrc2a	229.1	5	3	270.1	12.11
		Coiled-coil and C2 domain-containing protein 1B	Q8BRN9	Cc2d1b	93	2	5	378.56	12.09
		Ena/VASP-like protein	P70429	Evl	44.3	3	12	347.97	12.07
		Moesin	P26041	Msn	67.7	9	17	577.36	12.01
		E3 ubiquitin-protein ligase ZNRF2	Q71FD5	Znrf2	23.7	4	37	136.06	12
		Aspartyl/asparaginyl beta-hydroxylase	Q8BSY0	Asph	83	3	9	161.54	11.96
		Peroxiredoxin-2	Q61171	Prdx2	21.8	8	40	518.77	11.93
		Vacuolar protein sorting-associated protein 4B	P46467	Vps4b	49.4	4	6	561.39	11.93
		Histone H1.5	P43276	H1-5	22.6	6	20	571.31	11.9
		Microtubule-associated tumor suppressor 1 homolog	Q5HZI1	Mtus1	134.3	3	3	406.46	11.9
		Hsc70-interacting protein	Q99L47	St13	41.6	7	20	667.03	11.89
		RNA-binding protein 39	Q8VH51	Rbm39	59.4	3	5	574.34	11.86
		Protein transport protein Sec31A	Q3UPL0	Sec31a	133.5	2	3	0	11.85
		Extended synaptotagmin-1	Q3U7R1	Esyt1	121.5	8	12	404.95	11.83
		Palladin	Q9ET54	Palld	152	3	4	424.71	11.77
		Tropomyosin alpha-4 chain	Q6IRU2	Tpm4	28.5	7	26	627.09	11.71
		Dihydrolipoyllysine-residue succinyltransferase component of 2-oxoglutarate dehydrogenase complex, mitochondrial	Q9D2G2	Dlst	49	2	7	0	11.69
		Heterogeneous nuclear ribonucleoprotein U-like protein 1	Q8VDM6	Hnrnpul1	95.9	2	4	0	11.68
		Armadillo repeat-containing protein 10	Q9D0L7	Armc10	33.3	2	7	310.75	11.63
		Actin-related protein 2/3 complex subunit 5	Q9CPW4	Arpc5	16.3	3	31	90.05	11.6
		Mitochondrial antiviral-signaling protein	Q8VCF0	Mavs	53.4	2	15	0	11.59
		Purine nucleoside phosphorylase	P23492	Pnp	32.3	5	27	215.85	11.54
		Heterogeneous nuclear ribonucleoproteins A2/B1	O88569	Hnrnpa2b1	37.4	6	24	394.69	11.52
		Delta(3,5)-Delta(2,4)-dienoyl-CoA isomerase, mitochondrial	O35459	Ech1	36.1	4	18	376.82	11.52
		Proteasome inhibitor PI31 subunit	Q8BHL8	Psmf1	29.6	2	13	297.8	11.5
		Protein FAM13A	Q8BGI4	Fam13a	79.4	4	11	137.9	11.34
		Nuclear mitotic apparatus protein 1	E9Q7G0	Numa1	235.5	3	2	91.23	11.32
		Protein kinase C iota type	Q62074	Prkci	68.2	2	11	0	11.3
		Y-box-binding protein 3	Q9JKB3	Ybx3	38.8	2	18	261.37	11.29
		H-2 class I histocompatibility antigen, D-B alpha chain	P01899	H2-D1	40.8	4	14	406.26	11.29
		Parathymosin	Q9D0J8	Ptms	11.4	4	65	146.39	11.27
		Nucleoprotein TPR	F6ZDS4	Tpr	273.8	2	2	0	11.24
		26S proteasome non-ATPase regulatory subunit 4	O35226	Psmd4	40.7	2	10	115.01	11.22
		Histone H2A.V	Q3THW5	H2az2	13.5	3	20	466.78	11.17
		Rab GDP dissociation inhibitor alpha	P50396	Gdi1	50.5	7	23	388.6	11.11
		Ubiquitin carboxyl-terminal hydrolase 10	P52479	Usp10	87	2	6	0	11.1
		E3 ubiquitin-protein ligase HUWE1	Q7TMY8	Huwe1	482.3	4	2	141.13	11.1
		SNF-related serine/threonine-protein kinase	Q8VDU5	Snrk	81.9	2	5	58.2	11.08
		BLOC-1-related complex subunit 6	Q9D6W8	Borcs6	38	3	21	71.41	11.05
		Dual specificity mitogen-activated protein kinase kinase 2	Q63932	Map2k2	44.4	2	8	244.6	11.02
		Eukaryotic translation initiation factor 4 gamma 3	Q80XI3	Eif4g3	174.8	2	3	189.42	10.99
		Ataxin-2	O70305	Atxn2	136.4	4	7	134.27	10.97
		Cingulin-like protein 1	Q6AW69	Cgnl1	148.1	3	5	165.99	10.9
		DCC-interacting protein 13-alpha	Q8K3H0	Appl1	79.3	2	9	154.4	10.86
		3-hydroxyisobutyrate dehydrogenase, mitochondrial	Q99L13	Hibadh	35.4	4	16	456.5	10.85
		Zinc finger protein 185	Q62394	Znf185	38.3	4	11	399.27	10.82
		Cyclin-dependent kinase 11B	P24788	Cdk11b	91.5	3	5	340.91	10.82
		Nuclear fragile X mental retardation-interacting protein 2	Q5F2E7	Nufip2	75.6	3	7	305.93	10.81
		Translationally-controlled tumor protein	P63028	Tpt1	19.5	4	50	298.14	10.8
		Tripartite motif-containing protein 3	Q9R1R2	Trim3	80.7	2	3	479.55	10.79
		Cathepsin D	P18242	Ctsd	44.9	4	17	168.82	10.73
		Ankyrin-1	Q02357	Ank1	204.1	5	4	441.99	10.71
		Ras-related protein Rab-1B	Q9D1G1	Rab1b	22.2	5	33	304.7	10.68
		Proteasome activator complex subunit 1	P97371	Psme1	28.7	4	22	310.65	10.65
		Serine/threonine-protein kinase N2	Q8BWW9	Pkn2	111.5	3	5	195.71	10.65
		Signal-induced proliferation-associated 1-like protein 1	Q8C0T5	Sipa1l1	196.9	3	3	190.04	10.65
		Transaldolase	Q93092	Taldo1	37.4	5	16	550.42	10.64
		Eukaryotic initiation factor 4A-I	P60843	Eif4a1	46.1	6	17	605.49	10.61
		Septin-5	Q9Z2Q6	Septin5	42.7	2	12	42.32	10.61
		SPARC-like protein 1	P70663	Sparcl1	72.2	4	14	52.21	10.58
		Heterogeneous nuclear ribonucleoprotein H2	P70333	Hnrnph2	49.2	3	10	483.48	10.53
		Rho GTPase-activating protein 27	A2AB59	Arhgap27	97	3	8	166.56	10.53
		Oxysterol-binding protein-related protein 11	Q8CI95	Osbpl11	83.6	3	7	90.1	10.53
		Nuclear factor of activated T-cells, cytoplasmic 2	Q60591	Nfatc2	100	2	4	73.41	10.52
		Intersectin-1	Q9Z0R4	Itsn1	194.2	3	2	201.29	10.52
		6-phosphogluconolactonase	Q9CQ60	Pgls	27.2	3	24	187.98	10.5
		Aldo-keto reductase family 1 member A1	Q9JII6	Akr1a1	36.6	6	22	414.77	10.47
		cAMP-dependent protein kinase type I-alpha regulatory subunit	Q9DBC7	Prkar1a	43.2	2	5	748.03	10.47
		Transforming acidic coiled-coil-containing protein 2	Q9JJG0	Tacc2	124.1	3	7	0	10.46
		2,4-dienoyl-CoA reductase [(3E)-enoyl-CoA-producing], mitochondrial	Q9CQ62	Decr1	36.2	5	21	167.6	10.44
		Phosphoglycerate mutase 1	Q9DBJ1	Pgam1	28.8	6	35	439.32	10.42
		Microtubule-actin cross-linking factor 1	Q9QXZ0	Macf1	831.4	3	1	144.55	10.41
		Extracellular superoxide dismutase [Cu-Zn]	O09164	Sod3	27.4	5	28	321.26	10.4
		Zinc finger and BTB domain-containing protein 20	Q8K0L9	Zbtb20	81	2	8	0	10.39
		UMP-CMP kinase	Q9DBP5	Cmpk1	22.2	5	28	389.84	10.36
		Cytospin-A	Q2KN98	Specc1l	124.4	2	3	152.83	10.36
		Junctional protein associated with coronary artery disease	Q5DTX6	Jcad	144.7	2	2	0	10.32
		Importin subunit beta-1	P70168	Kpnb1	97.1	3	4	458.46	10.29
		Reticulophagy regulator 3	Q9CQV4	Retreg3	51.6	3	14	60.85	10.26
		Interferon regulatory factor 2-binding protein 1	Q8R3Y8	Irf2bp1	61.7	4	13	106.85	10.26
		Brain acid soluble protein 1	Q91XV3	Basp1	22.1	3	28	47.84	10.18
		Coiled-coil domain-containing protein 6	D3YZP9	Ccdc6	52.9	3	14	211.5	10.15
		GTP:AMP phosphotransferase AK3, mitochondrial	Q9WTP7	Ak3	25.4	7	40	713.5	10.14
		Elongation factor 2	P58252	Eef2	95.3	7	7	500.94	10.13
		Fibronectin	P11276	Fn1	272.4	2	2	38.01	10.1
		Pinin	O35691	Pnn	82.4	3	8	381.73	10.08
		Uncharacterized protein KIAA1143 homolog	Q8K039	1 SV	17.5	2	17	0	10.02
		3-ketoacyl-CoA thiolase A, peroxisomal	Q921H8	Acaa1a	43.9	5	21	175.35	10
		GRB10-interacting GYF protein 2	Q6Y7W8	Gigyf2	149.1	3	5	106.75	10
		Protein CASC3	Q8K3W3	Casc3	75.7	3	5	182.95	9.97
		Microtubule-associated serine/threonine-protein kinase 2	Q60592	Mast2	190.4	3	2	225.53	9.96
		40S ribosomal protein S12	P63323	Rps12	14.5	3	30	163.53	9.92
		CLIP-associating protein 2	Q8BRT1	Clasp2	140.7	2	2	338.93	9.92
		Talin-2	Q71LX4	Tln2	253.5	6	4	332.9	9.9
		Actin filament-associated protein 1-like 2	Q5DTU0	Afap1l2	92.1	2	5	160.18	9.89
		Protein SON	Q9QX47	Son	265.5	3	3	173.76	9.89
		Phosphatase and actin regulator 4	Q501J7	Phactr4	76.6	4	9	110.86	9.86
		Calpain small subunit 1	O88456	Capns1	28.4	4	21	238.14	9.74
		Antithrombin-III	P32261	Serpinc1	52	4	15	258.05	9.71
		Elongation factor Tu, mitochondrial	Q8BFR5	Tufm	49.5	6	17	332.98	9.69
		Transmembrane protein 87B	Q8BKU8	Tmem87b	62.9	2	10	0	9.67
		Filamin A-interacting protein 1-like	Q6P6L0	Filip1l	129.7	3	3	512.01	9.65
		Target of EGR1 protein 1	Q9D2E2	Toe1	56.8	2	10	0	9.63
		Acetyl-coenzyme A synthetase, cytoplasmic	Q9QXG4	Acss2	78.8	3	4	651.15	9.61
		Vinexin	Q9R1Z8	Sorbs3	82.3	3	10	0	9.56
		Serpin B6	Q60854	Serpinb6	42.6	6	19	429.12	9.55
		Apolipoprotein E	P08226	Apoe	35.8	6	21	347.83	9.52
		Annexin A4	P97429	Anxa4	35.9	4	17	307.1	9.47
		Phosphatidate cytidylyltransferase 2	Q99L43	Cds2	51.3	2	6	184.17	9.45
		Transcriptional regulator ATRX	Q61687	Atrx	278.4	2	1	392.01	9.45
		Protein S100-A10	P08207	S100a10	11.2	3	29	503.89	9.44
		Glutathione S-transferase A3	P30115	Gsta3	25.3	4	19	327.8	9.4
		Enhancer of mRNA-decapping protein 4	Q3UJB9	Edc4	152.4	3	6	0	9.38
		Murinoglobulin-1	P28665	Mug1	165.2	4	3	326.26	9.38
		ARF GTPase-activating protein GIT1	Q68FF6	Git1	85.2	2	7	0	9.37
		Formin-binding protein 1	Q80TY0	Fnbp1	71.3	3	8	61.39	9.35
		Nucleobindin-1	Q02819	Nucb1	53.4	4	10	407.19	9.34
		Ras-related protein Rab-12	P35283	Rab12	27.3	2	13	375.24	9.32
		G-patch domain and KOW motifs-containing protein	Q56A08	Gpkow	53.8	2	7	87.05	9.31
		Host cell factor 1	Q61191	Hcfc1	210.3	3	2	228.09	9.3
		Ras-responsive element-binding protein 1	Q3UH06	Rreb1	184	3	4	57.7	9.27
		Alanyl-tRNA editing protein Aarsd1	Q3THG9	Aarsd1	44.9	3	10	270.86	9.25
		Glycogen phosphorylase, brain form	Q8CI94	Pygb	96.7	5	7	373.13	9.25
		Protein PML	Q60953	Pml	98.2	3	4	123.69	9.24
		GRB2-associated-binding protein 1	Q9QYY0	Gab1	76.8	3	11	61.06	9.18
		Protein CDV3	Q4VAA2	Cdv3	29.7	2	9	99.37	9.18
		Myocardin-related transcription factor B	P59759	Mrtfb	117.5	2	5	0	9.18
		Microtubule-associated protein 1S	Q8C052	Map1s	102.9	3	5	297.65	9.15
		Solute carrier family 2, facilitated glucose transporter member 4	P14142	Slc2a4	54.7	2	5	0	9.15
		Mitogen-activated protein kinase kinase kinase 3	Q61084	Map3k3	70.7	2	5	152.77	9.14
		Plakophilin-4	Q68FH0	Pkp4	131.5	5	5	470.05	9.1
		Ribonuclease inhibitor	Q91VI7	Rnh1	49.8	5	14	349.44	9.08
		Interferon-activable protein 205-B	P0DOV1	Mnda	46.9	2	14	0	9.06
		KN motif and ankyrin repeat domain-containing protein 2	Q8BX02	Kank2	90.2	5	16	75.59	9.04
		Complement factor D	P03953	Cfd	28	2	12	126.03	9.04
		Tensin-3	Q5SSZ5	Tns3	155.5	2	3	235.15	9.04
		5'-AMP-activated protein kinase subunit gamma-2	Q91WG5	Prkag2	62.9	5	12	250.47	9
		Rho guanine nucleotide exchange factor 17	Q80U35	Arhgef17	221.5	4	5	45.57	8.99
		GTPase-activating protein and VPS9 domain-containing protein 1	Q6PAR5	Gapvd1	162.3	2	4	0	8.98
		Mitochondrial fission regulator 1-like	Q9CWE0	Mtfr1l	31.7	3	12	376.53	8.97
		Disabled homolog 2-interacting protein	Q3UHC7	Dab2ip	131.6	4	4	494.36	8.97
		Mitogen-activated protein kinase kinase kinase 7	Q62073	Map3k7	64.2	2	5	335.87	8.92
		Biorientation of chromosomes in cell division protein 1-like 1	E9Q6J5	Bod1l	327.3	3	2	78.96	8.92
		High mobility group protein HMG-I/HMG-Y	P17095	Hmga1	11.6	2	18	411.2	8.9
		1-phosphatidylinositol 4,5-bisphosphate phosphodiesterase delta-1	Q8R3B1	Plcd1	85.8	2	4	0	8.9
		Haptoglobin	Q61646	Hp	38.7	2	10	307.88	8.87
		Propionyl-CoA carboxylase alpha chain, mitochondrial	Q91ZA3	Pcca	79.9	6	10	632.85	8.86
		Cytochrome P450 2E1	Q05421	Cyp2e1	56.8	4	10	270.42	8.84
		Unconventional myosin-XVIIIa	Q9JMH9	Myo18a	232.6	3	3	53.1	8.84
		Protein S100-A11	P50543	S100a11	11.1	3	35	447.18	8.8
		Aldo-keto reductase family 1 member B1	P45376	Akr1b1	35.7	11	31	594.81	8.78
		AP-3 complex subunit beta-1	Q9Z1T1	Ap3b1	122.7	2	2	109.47	8.78
		RNA-binding protein 14	Q8C2Q3	Rbm14	69.4	2	7	94.77	8.77
		Calpain-2 catalytic subunit	O08529	Capn2	79.8	4	6	585.41	8.77
		Transcription factor EB	Q9R210	Tfeb	52.6	2	10	0	8.75
		cAMP-dependent protein kinase type II-alpha regulatory subunit	P12367	Prkar2a	45.4	2	9	72.13	8.75
		Lamin-B1	P14733	Lmnb1	66.7	4	8	343	8.73
		Cytochrome c oxidase subunit 6B1	P56391	Cox6b1	10.1	4	51	349.89	8.71
		Cytosol aminopeptidase	Q9CPY7	Lap3	56.1	3	9	391.84	8.68
		Nexilin	Q7TPW1	Nexn	72.1	3	8	181.17	8.68
		Unconventional myosin-IXb	Q9QY06	Myo9b	238.7	4	3	247.6	8.67
		Nuclear receptor-binding protein	Q99J45	Nrbp1	59.8	4	14	140.35	8.66
		Guanine nucleotide-binding protein-like 1	P36916	Gnl1	68.7	2	9	0	8.66
		E3 ubiquitin-protein ligase RBBP6	P97868	Rbbp6	199.5	2	2	67.08	8.65
		Citrate synthase, mitochondrial	Q9CZU6	Cs	51.7	5	13	401.72	8.61
		Flavin reductase (NADPH)	Q923D2	Blvrb	22.2	4	22	289.1	8.57
		ERBB receptor feedback inhibitor 1	Q99JZ7	Errfi1	50	2	7	177.34	8.57
		Succinyl-CoA:3-ketoacid coenzyme A transferase 1, mitochondrial	Q9D0K2	Oxct1	56	6	16	389.15	8.56
		Sickle tail protein	A2AQ25	Skt	212.9	4	5	198.79	8.55
		Endophilin-B2	Q8R3V5	Sh3glb2	44.5	3	11	32.58	8.53
		10 kDa heat shock protein, mitochondrial	Q64433	Hspe1	11	5	47	456.44	8.52
		RalA-binding protein 1	Q62172	Ralbp1	75	4	5	182.23	8.5
		Resistin	Q99P87	Retn	12.5	3	47	237.13	8.48
		Adenosine 5'-monophosphoramidase HINT1	P70349	Hint1	13.8	3	33	259.5	8.48
		Complement factor H	P06909	Cfh	139	3	5	332.7	8.48
		Nuclear factor 1 C-type	P70255	Nfic	48.7	3	14	149.16	8.44
		Na(+)/H(+) exchange regulatory cofactor NHE-RF1	P70441	Slc9a3r1	38.6	3	10	458.31	8.42
		Fumarylacetoacetase	P35505	Fah	46.1	4	11	335.83	8.36
		Vasodilator-stimulated phosphoprotein	P70460	Vasp	39.6	2	11	235.81	8.35
		ADP/ATP translocase 1	P48962	Slc25a4	32.9	5	14	364.08	8.3
		Ras-related protein R-Ras	P10833	Rras	23.7	3	22	269.19	8.27
		Tyrosine-protein phosphatase non-receptor type 14	Q62130	Ptpn14	135	3	4	49.75	8.25
		Pumilio homolog 1	Q80U78	Pum1	126.5	2	3	118.96	8.24
		Glutathione S-transferase Mu 1	P10649	Gstm1	26	6	33	511.33	8.22
		Septin-4	P28661	Septin4	54.9	3	14	0	8.2
		Rab GDP dissociation inhibitor beta	Q61598	Gdi2	50.5	5	14	449.41	8.19
		Ral GTPase-activating protein subunit alpha-1	Q6GYP7	Ralgapa1	229.2	3	3	110.11	8.19
		Pleckstrin homology domain-containing family G member 5	Q66T02	Plekhg5	118.9	2	3	239.67	8.14
		Interferon-activable protein 204	P0DOV2	Ifi204	69.4	2	7	0	8.1
		Luc7-like protein 3	Q5SUF2	Luc7l3	51.4	2	6	216.22	8.1
		Carboxymethylenebutenolidase homolog	Q8R1G2	Cmbl	27.9	5	26	249.28	8.09
		High mobility group nucleosome-binding domain-containing protein 5	Q9JL35	Hmgn5	45.3	2	15	0	8.06
		BCAS3 microtubule associated cell migration factor	Q8CCN5	Bcas3	101	2	6	0	7.99
		Guanine nucleotide-binding protein G(i) subunit alpha-1	B2RSH2	Gnai1	40.3	4	14	408.4	7.96
		Metalloreductase STEAP4	Q923B6	Steap4	53	5	13	292.49	7.96
		Tropomyosin alpha-3 chain	P21107	Tpm3	33	4	16	459.74	7.95
		Nuclear factor NF-kappa-B p105 subunit	P25799	Nfkb1	105.5	2	5	138.15	7.95
		V-type immunoglobulin domain-containing suppressor of T-cell activation	Q9D659	Vsir	33.5	2	20	0	7.93
		Cyclin-dependent kinase 12	Q14AX6	Cdk12	163.6	2	2	0	7.91
		Plasma membrane calcium-transporting ATPase 4	Q6Q477	Atp2b4	133	2	3	0	7.89
		Tropomyosin alpha-1 chain	P58771	Tpm1	32.7	5	18	493.44	7.86
		SRSF protein kinase 2	O54781	Srpk2	76.7	2	8	69.04	7.86
		Zinc finger CCCH domain-containing protein 4	Q6ZPZ3	Zc3h4	140.9	3	7	117.5	7.86
		Phospholipid transfer protein C2CD2L	Q80X80	C2cd2l	76.3	2	3	0	7.85
		Glutaredoxin-3	Q9CQM9	Glrx3	37.8	3	16	100.7	7.79
		Lactoylglutathione lyase	Q9CPU0	Glo1	20.8	3	26	154.05	7.78
		Peroxisomal biogenesis factor 19	Q8VCI5	Pex19	32.7	2	13	304.69	7.78
		Serine/arginine-rich splicing factor 6	Q3TWW8	Srsf6	39	3	9	247.71	7.78
		Optineurin	Q8K3K8	Optn	67	3	8	128.21	7.76
		Protein FAM126B	Q8C729	Fam126b	58.6	3	6	236.11	7.76
		Protein polybromo-1	Q8BSQ9	Pbrm1	187.1	2	3	0	7.76
		RAF proto-oncogene serine/threonine-protein kinase	Q99N57	Raf1	72.9	3	11	67.36	7.74
		CAP-Gly domain-containing linker protein 2	Q9Z0H8	Clip2	115.8	3	4	354.16	7.73
		Heterochromatin protein 1-binding protein 3	Q3TEA8	Hp1bp3	60.8	3	10	476.1	7.72
		Dedicator of cytokinesis protein 7	Q8R1A4	Dock7	241.3	3	2	0	7.68
		Regulation of nuclear pre-mRNA domain-containing protein 2	Q6NXI6	Rprd2	156.5	3	4	139.02	7.62
		Rab3 GTPase-activating protein catalytic subunit	Q80UJ7	Rab3gap1	110.1	2	4	75.18	7.6
		Electrogenic sodium bicarbonate cotransporter 1	O88343	Slc4a4	121.4	2	2	205.44	7.58
		Histone-lysine N-methyltransferase 2D	Q6PDK2	Kmt2d	599.9	3	1	261.21	7.56
		Prolargin	Q9JK53	Prelp	43.3	5	15	431.02	7.55
		Adipocyte plasma membrane-associated protein	Q9D7N9	Apmap	46.4	3	8	253.79	7.54
		Zinc finger E-box-binding homeobox 2	Q9R0G7	Zeb2	136.5	3	7	0	7.54
		Band 4.1-like protein 1	Q9Z2H5	Epb41l1	98.3	5	5	384.05	7.53
		Hydroxyacyl-coenzyme A dehydrogenase, mitochondrial	Q61425	Hadh	34.4	4	18	280.85	7.52
		Carbonic anhydrase 5B, mitochondrial	Q9QZA0	Ca5b	36.6	4	16	325	7.52
		Alanine aminotransferase 1	Q8QZR5	Gpt	55.1	5	14	236.32	7.5
		Nuclear factor 1 B-type	P97863	Nfib	63.5	3	10	202.68	7.5
		Coatomer subunit beta'	O55029	Copb2	102.4	3	5	63.12	7.49
		Guanine nucleotide-binding protein G(i) subunit alpha-2	P08752	Gnai2	40.5	3	10	354.91	7.47
		CREB-regulated transcription coactivator 2	Q3U182	Crtc2	73.2	2	9	0	7.47
		Protein ITPRID2	Q922B9	Itprid2	136.9	3	4	167.08	7.47
		Fumarate hydratase, mitochondrial	P97807	Fh	54.3	3	9	323.52	7.46
		Transgelin	P37804	Tagln	22.6	7	37	613.57	7.45
		Oxidation resistance protein 1	Q4KMM3	Oxr1	95.9	3	7	262.41	7.41
		Ras-related protein Rab-1A	P62821	Rab1A	22.7	5	28	302.44	7.39
		Melanoma inhibitory activity protein 2	Q91ZV0	Mia2	156.4	2	3	109.32	7.38
		Ankyrin repeat domain-containing protein 17	Q99NH0	Ankrd17	274	2	1	57.25	7.38
		Autophagy-related protein 9A	Q68FE2	Atg9a	94.4	2	5	67.09	7.37
		Ral GTPase-activating protein subunit alpha-2	A3KGS3	Ralgapa2	210.2	4	2	234.94	7.37
		Fermitin family homolog 2	Q8CIB5	Fermt2	77.8	2	12	0	7.36
		Neprilysin	Q61391	Mme	85.6	3	3	213.28	7.35
		Protein transport protein Sec61 subunit beta	Q9CQS8	Sec61b	10	2	21	393.27	7.34
		ADP/ATP translocase 2	P51881	Slc25a5	32.9	5	14	305.03	7.34
		Transforming acidic coiled-coil-containing protein 1	Q6Y685	Tacc1	83.9	2	7	0	7.34
		Plasminogen	P20918	Plg	90.7	3	12	39.46	7.33
		PC4 and SFRS1-interacting protein	Q99JF8	Psip1	59.7	3	10	140.15	7.33
		Histone H1.1	P43275	H1-1	21.8	3	15	197.36	7.31
		Heterogeneous nuclear ribonucleoprotein A3	Q8BG05	Hnrnpa3	39.6	2	8	96.96	7.24
		Protein Noxp20	Q9D281	Fam114a1	61	2	8	171.77	7.21
		D-dopachrome decarboxylase	O35215	Ddt	13.1	3	29	207.93	7.19
		Nuclear autoantigen Sp-100	O35892	Sp100	54.7	3	5	213.1	7.18
		Pre-mRNA 3'-end-processing factor FIP1	Q9D824	Fip1l1	64.9	3	4	207.04	7.18
		Ubiquitin carboxyl-terminal hydrolase MINDY-2	Q6PDI6	Mindy2	65.6	3	13	0	7.17
		Epsin-2	Q8CHU3	Epn2	63.4	3	9	170.82	7.17
		Protein Njmu-R1	Q9CYI0	1 SV	44.4	2	7	88.25	7.17
		Immunoglobulin heavy constant mu	P01872	Ighm	49.9	4	11	278.58	7.15
		Protein NDRG1	Q62433	Ndrg1	43	2	4	371	7.14
		5'-AMP-activated protein kinase subunit beta-1	Q9R078	Prkab1	30.3	2	17	163.14	7.13
		Cytoplasmic dynein 1 light intermediate chain 1	Q8R1Q8	Dync1li1	56.6	2	7	314.67	7.12
		Transport and Golgi organization protein 1 homolog	Q8BI84	Mia3	213.5	3	2	391.47	7.12
		Protein disulfide-isomerase A4	P08003	Pdia4	71.9	3	6	247.93	7.11
		Protein HEXIM1	Q8R409	Hexim1	40.2	2	21	0	7.08
		Guanine nucleotide-binding protein G(s) subunit alpha isoforms short	P63094	Gnas	45.6	2	5	265.64	7.08
		MICOS complex subunit Mic25	Q91VN4	Chchd6	29.8	2	5	175.96	7.05
		A-kinase anchor protein 1, mitochondrial	O08715	Akap1	92.1	3	7	167.08	6.98
		ATP synthase-coupling factor 6, mitochondrial	P97450	Atp5pf	12.5	3	40	225.67	6.97
		Kinesin light chain 4	Q9DBS5	Klc4	68.6	2	5	373	6.9
		Dihydropteridine reductase	Q8BVI4	Qdpr	25.6	3	19	174.68	6.89
		Rho GTPase-activating protein 7	Q9R0Z9	Dlc1	123.3	3	4	59.99	6.89
		Carbonyl reductase [NADPH] 1	P48758	Cbr1	30.6	7	23	451.22	6.88
		Mitogen-activated protein kinase kinase kinase kinase 4	P97820	Map4k4	140.5	3	5	110.92	6.86
		Serine/threonine-protein phosphatase 2A catalytic subunit beta isoform	P62715	Ppp2cb	35.6	4	20	139.49	6.85
		FH1/FH2 domain-containing protein 1	Q6P9Q4	Fhod1	129.5	3	2	449.94	6.84
		U1 small nuclear ribonucleoprotein 70 kDa	Q62376	Snrnp70	52	2	14	48.24	6.82
		Formin-binding protein 1-like	Q8K012	Fnbp1l	69.8	3	5	119.92	6.82
		TATA element modulatory factor	B9EKI3	Tmf1	121.7	2	5	47.69	6.82
		Glucose-6-phosphate isomerase	P06745	Gpi	62.7	3	6	183.65	6.8
		Cyclin-dependent kinase 13	Q69ZA1	Cdk13	164.5	5	5	111.83	6.8
		NADH-cytochrome b5 reductase 3	Q9DCN2	Cyb5r3	34.1	4	15	344.18	6.78
		SR-related and CTD-associated factor 4	Q7TSH6	Scaf4	129	2	6	0	6.77
		A-kinase anchor protein 13	E9Q394	Akap13	303.8	2	1	177.22	6.76
		Protein phosphatase 1 regulatory subunit 14A	Q91VC7	Ppp1r14a	16.6	2	20	207.41	6.75
		TSC22 domain family protein 4	Q9EQN3	Tsc22d4	40	3	17	304.75	6.74
		SH3 domain-binding glutamic acid-rich-like protein	Q9JJU8	Sh3bgrl	12.8	3	31	268.46	6.72
		Zyxin	Q62523	Zyx	60.5	3	8	119.95	6.72
		Survival motor neuron protein	P97801	Smn1	31.2	2	7	108.74	6.69
		Nuclear pore complex protein Nup98-Nup96	Q6PFD9	Nup98	197.1	3	4	97.61	6.69
		Beta-2-glycoprotein 1	Q01339	Apoh	38.6	3	12	125.26	6.66
		Complex I assembly factor ACAD9, mitochondrial	Q8JZN5	Acad9	68.7	2	4	0	6.65
		Fibrinogen beta chain	Q8K0E8	Fgb	54.7	3	12	137.19	6.64
		Angiomotin-like protein 1	Q9D4H4	Amotl1	107.9	4	4	227.24	6.64
		Annexin A3	O35639	Anxa3	36.4	5	19	264.96	6.63
		Eukaryotic translation initiation factor 2 subunit 2	Q99L45	Eif2s2	38.1	2	4	561.84	6.63
		Histone H1.0	P10922	H1-0	20.8	5	24	394.58	6.61
		H-2 class I histocompatibility antigen, K-B alpha chain	P01901	H2-K1	41.3	3	10	227.15	6.61
		Cofilin-2	P45591	Cfl2	18.7	3	13	233.57	6.6
		Heat shock 70 kDa protein 1A	Q61696	Hspa1a	70	3	5	300.12	6.58
		Serine/threonine-protein kinase Nek9	Q8K1R7	Nek9	107.1	2	7	77.84	6.57
		Ras-interacting protein 1	Q3U0S6	Rasip1	103.5	3	6	236.92	6.55
		26S proteasome regulatory subunit 6A	O88685	Psmc3	49.5	2	6	335.75	6.55
		WW domain-containing transcription regulator protein 1	Q9EPK5	Wwtr1	43.6	2	12	0	6.53
		Rho guanine nucleotide exchange factor 10	Q8C033	Arhgef10	147.9	2	6	0	6.53
		Formin-like protein 1	Q9JL26	Fmnl1	122	2	3	267.53	6.47
		Poly(rC)-binding protein 2	Q61990	Pcbp2	38.2	2	9	61.21	6.46
		Activating transcription factor 7-interacting protein 1	Q7TT18	Atf7ip	138.5	2	3	150.99	6.46
		Transmembrane protein 45B	Q8VCZ2	Tmem45b	32.4	2	6	204.04	6.44
		Zinc finger CCCH-type antiviral protein 1	Q3UPF5	Zc3hav1	106.6	2	6	66.76	6.41
		Glycophorin-C	Q78HU7	Gypc	10.3	2	33	0	6.37
		GPN-loop GTPase 1	Q8VCE2	Gpn1	41.6	2	10	195.31	6.34
		Fibrinogen gamma chain	Q8VCM7	Fgg	49.4	4	12	198.04	6.33
		Pyridoxal-dependent decarboxylase domain-containing protein 1	Q99K01	Pdxdc1	87.3	2	3	185.68	6.33
		B-cell receptor-associated protein 31	Q61335	Bcap31	27.9	3	15	301.08	6.32
		Transcriptional repressor p66-beta	Q8VHR5	Gatad2b	65.4	2	7	44.56	6.3
		Dual specificity protein phosphatase 3	Q9D7X3	Dusp3	20.5	3	24	204.82	6.29
		Choline-phosphate cytidylyltransferase A	P49586	Pcyt1a	41.6	3	9	168.05	6.29
		Rho GTPase-activating protein 30	Q640N3	Arhgap30	120	2	4	62.28	6.29
		High affinity cAMP-specific and IBMX-insensitive 3',5'-cyclic phosphodiesterase 8A	O88502	Pde8a	93.1	2	4	74.66	6.23
		Transcription elongation factor A protein-like 3	Q8R0A5	Tceal3	22.5	2	21	148.3	6.22
		Centrosomal protein of 170 kDa	Q6A065	Cep170	174.9	2	3	31.07	6.18
		Peroxisome biogenesis factor 1	Q5BL07	Pex1	141.3	2	1	158.43	6.17
		Stathmin	P54227	Stmn1	17.3	2	18	188.96	6.15
		NPC intracellular cholesterol transporter 2	Q9Z0J0	Npc2	16.4	4	28	331.66	6.13
		Angiomotin-like protein 2	Q8K371	Amotl2	85.2	2	6	0	6.12
		Four and a half LIM domains protein 1	P97447	Fhl1	31.9	7	29	452.59	6.11
		2-oxoglutarate dehydrogenase, mitochondrial	Q60597	Ogdh	116.4	4	5	161.01	6.1
		Rho guanine nucleotide exchange factor 12	Q8R4H2	Arhgef12	172.2	4	4	230.85	6.09
		Zinc finger CCCH domain-containing protein 13	E9Q784	Zc3h13	203.6	4	2	327.58	6.09
		Roundabout homolog 4	Q8C310	Robo4	108.4	2	4	91.52	6.07
		Excitatory amino acid transporter 1	P56564	Slc1a3	59.6	2	3	286.08	6.07
		Nucleolar RNA helicase 2	Q9JIK5	Ddx21	93.5	2	5	178.51	6.02
		Creatine kinase B-type	Q04447	Ckb	42.7	2	8	152.74	6.01
		Rabenosyn-5	Q80Y56	Rbsn	88.4	2	7	0	6.01
		SH3 domain-containing protein 19	Q91X43	Sh3d19	86	2	7	38.45	6.01
		NF-kappa-B inhibitor beta	Q60778	Nfkbib	37.9	2	16	63.36	5.98
		Serine/threonine-protein kinase D2	Q8BZ03	Prkd2	96.5	2	3	155.78	5.98
		Dedicator of cytokinesis protein 6	Q8VDR9	Dock6	233.1	2	3	0	5.97
		40S ribosomal protein S21	Q9CQR2	Rps21	9.1	3	41	156.4	5.96
		Inactive tyrosine-protein kinase PEAK1	Q69Z38	Peak1	191	3	2	237.35	5.95
		Enhancer of rudimentary homolog	P84089	Erh	12.3	3	28	166.96	5.94
		Glucocorticoid-induced transcript 1 protein	Q8K3I9	Glcci1	57.4	2	8	43.98	5.93
		Proteasome subunit beta type-7	P70195	Psmb7	29.9	2	10	166.9	5.9
		Serine/threonine-protein kinase 10	O55098	Stk10	111.8	2	4	141.27	5.9
		Rho GTPase-activating protein 18	Q8K0Q5	Arhgap18	74.9	2	3	0	5.89
		Endothelial cell-selective adhesion molecule	Q925F2	Esam	41.8	2	12	0	5.88
		Protein PRRC2C	Q3TLH4	Prrc2c	310.7	2	1	250.15	5.88
		Vacuolar protein sorting-associated protein 13C	Q8BX70	Vps13c	419.8	3	2	56.6	5.86
		Echinoderm microtubule-associated protein-like 4	Q3UMY5	Eml4	110	2	5	77.34	5.81
		Serine/threonine-protein kinase B-raf	P28028	Braf	82.5	3	7	126.04	5.8
		Methyl-CpG-binding protein 2	Q9Z2D6	Mecp2	52.3	2	8	0	5.75
		Calumenin	O35887	Calu	37	3	9	158.8	5.74
		Adiponectin	Q60994	Adipoq	26.8	2	9	253.29	5.7
		Guanidinoacetate N-methyltransferase	O35969	Gamt	26.3	2	9	173.28	5.7
		ADP-ribosylation factor 3	P61205	Arf3	20.6	3	18	304.21	5.69
		mRNA (2'-O-methyladenosine-N(6)-)-methyltransferase	P59114	Pcif1	80.5	2	7	0	5.66
		Twinfilin-1	Q91YR1	Twf1	40.1	3	9	271.74	5.64
		TBC1 domain family member 10B	Q8BHL3	Tbc1d10b	87.2	2	6	0	5.64
		Heat shock protein 75 kDa, mitochondrial	Q9CQN1	Trap1	80.2	2	4	239.91	5.64
		Rho GTPase-activating protein 35	Q91YM2	Arhgap35	170.3	2	3	61.34	5.64
		Zinc finger ZZ-type and EF-hand domain-containing protein 1	Q5SSH7	Zzef1	328.1	2	2	44.92	5.64
		Cerebellar degeneration-related protein 2	P97817	Cdr2	52.1	2	5	66.83	5.61
		Dedicator of cytokinesis protein 11	A2AF47	Dock11	237.6	2	2	0	5.6
		Negative elongation factor E	P19426	Nelfe	42.5	2	8	219.05	5.59
		Thioredoxin domain-containing protein 17	Q9CQM5	Txndc17	14	3	29	335.19	5.58
		Nucleoside diphosphate kinase B	Q01768	Nme2	17.4	4	27	256.4	5.58
		TCF3 fusion partner homolog	Q3U1J1	Tfpt	28.9	2	12	247.05	5.58
		Tumor protein D54	Q9CYZ2	Tpd52l2	24	2	15	134.2	5.56
		Cysteine and glycine-rich protein 1	P97315	Csrp1	20.6	3	22	277.81	5.54
		Stromal membrane-associated protein 2	Q7TN29	Smap2	46.5	2	10	64.8	5.5
		Interferon-induced helicase C domain-containing protein 1	Q8R5F7	Ifih1	115.9	2	4	70.19	5.5
		Myotubularin-related protein 3	Q8K296	Mtmr3	133.8	2	3	188.09	5.5
		FYVE and coiled-coil domain-containing protein 1	Q8VDC1	Fyco1	162.2	2	2	0	5.5
		SAFB-like transcription modulator	Q8CH25	Sltm	116.9	2	1	276.93	5.5
		Dihydrolipoyllysine-residue acetyltransferase component of pyruvate dehydrogenase complex, mitochondrial	Q8BMF4	Dlat	67.9	2	5	122.13	5.47
		Hydroxycarboxylic acid receptor 1	Q8C131	Hcar1	38.9	2	4	178.95	5.46
		Heme-binding protein 1	Q9R257	Hebp1	21.1	2	12	102.54	5.45
		Ubiquitin carboxyl-terminal hydrolase 5	P56399	Usp5	95.8	5	8	221.52	5.44
		Dedicator of cytokinesis protein 2	Q8C3J5	Dock2	211.6	2	2	49.24	5.44
		Propionyl-CoA carboxylase beta chain, mitochondrial	Q99MN9	Pccb	58.4	4	10	238.06	5.43
		Misshapen-like kinase 1	Q9JM52	Mink1	147.2	3	4	89.49	5.42
		Metalloreductase STEAP3	Q8CI59	Steap3	54.7	2	3	140.39	5.42
		RNA-binding protein 25	B2RY56	Rbm25	99.5	2	2	232.76	5.42
		Phostensin	Q8BQ30	Ppp1r18	65.6	2	6	132.33	5.39
		SH3 domain-binding protein 1	P55194	Sh3bp1	74.1	2	5	40.14	5.38
		S-phase kinase-associated protein 1	Q9WTX5	Skp1	18.7	2	13	203.97	5.37
		Rab-like protein 6	Q5U3K5	Rabl6	79.8	3	9	65.44	5.37
		Adenosylhomocysteinase	P50247	Ahcy	47.7	2	6	90.25	5.36
		Dystonin	Q91ZU6	Dst	833.7	4	1	249.57	5.34
		Regulation of nuclear pre-mRNA domain-containing protein 1B	Q9CSU0	Rprd1b	36.9	2	14	75.1	5.31
		Heterogeneous nuclear ribonucleoprotein A1	P49312	Hnrnpa1	34.2	2	4	343.57	5.31
		Fibrinogen alpha chain	E9PV24	Fga	87.4	2	3	153.2	5.31
		Collagen alpha-1(I) chain	P11087	Col1a1	137.9	4	3	153.9	5.27
		Sorting nexin-3	O70492	Snx3	18.7	2	10	146.46	5.24
		Pumilio homolog 2	Q80U58	Pum2	114.2	3	4	269.95	5.24
		Long-chain specific acyl-CoA dehydrogenase, mitochondrial	P51174	Acadl	47.9	4	11	320.65	5.23
		Galectin-3-binding protein	Q07797	Lgals3bp	64.5	2	6	112.35	5.22
		Zinc finger protein ubi-d4	Q61103	Dpf2	44.2	2	13	49.92	5.2
		Aldehyde dehydrogenase 1A1	P24549	Aldh1a1	54.4	4	8	255.59	5.15
		Nucleolar protein 58	Q6DFW4	Nop58	60.3	2	4	90.24	5.15
		Ataxin-1-like	P0C7T6	Atxn1l	73.3	3	8	142.13	5.14
		T-complex protein 1 subunit theta	P42932	Cct8	59.5	3	5	190.16	5.13
		Serum response factor	Q9JM73	Srf	51.2	2	5	36.56	5.11
		Nipped-B-like protein	Q6KCD5	Nipbl	315.3	3	2	106.07	5.11
		HCLS1-binding protein 3	Q3TC93	Hs1bp3	43.7	2	12	51.56	5.09
		Ferritin heavy chain	P09528	Fth1	21.1	3	21	32.44	5.08
		Coxsackievirus and adenovirus receptor homolog	P97792	Cxadr	39.9	2	7	87.5	5.07
		CREB-regulated transcription coactivator 3	Q91X84	Crtc3	67	2	4	48.94	5.06
		Ubiquitin conjugation factor E4 B	Q9ES00	Ube4b	133.2	2	3	91.9	5.06
		Arf-GAP with SH3 domain, ANK repeat and PH domain-containing protein 1	Q9QWY8	Asap1	127.3	3	4	124.25	5.05
		Pleckstrin homology-like domain family B member 2	Q8K1N2	Phldb2	141.4	2	3	119.27	5.02
		Glyoxalase domain-containing protein 4	Q9CPV4	Glod4	33.3	3	13	158.77	4.99
		Forkhead box protein K1	P42128	Foxk1	74.9	3	6	51.67	4.98
		Uncharacterized protein C11orf96 homolog	Q3UPL5	Ag2	27.1	2	8	153.66	4.95
		Septin-10	Q8C650	Septin10	52.4	2	6	81.49	4.93
		MICAL-like protein 1	Q8BGT6	Micall1	94	3	5	327.42	4.9
		E3 ubiquitin-protein ligase DTX3L	Q3UIR3	Dtx3l	83	2	2	172.88	4.89
		YTH domain-containing protein 1	E9Q5K9	Ythdc1	85.6	2	4	73.72	4.87
		AT-rich interactive domain-containing protein 1A	A2BH40	Arid1a	241.9	2	2	152.93	4.87
		DNA-directed RNA polymerase II subunit RPB1	P08775	Polr2a	217	2	2	178.68	4.84
		T-complex protein 1 subunit zeta	P80317	Cct6a	58	3	9	142.33	4.83
		Zinc finger CCHC domain-containing protein 8	Q9CYA6	Zcchc8	78	2	10	0	4.82
		Myotrophin	P62774	Mtpn	12.9	3	24	173.4	4.79
		Ras-related protein Rab-7a	P51150	Rab7a	23.5	2	10	166.94	4.79
		GTP-binding protein 1	O08582	Gtpbp1	72.3	2	4	0	4.79
		Cytosolic non-specific dipeptidase	Q9D1A2	Cndp2	52.7	4	9	224.76	4.77
		Mothers against decapentaplegic homolog 2	Q62432	Smad2	52.2	2	3	155.95	4.77
		Cytochrome c oxidase subunit 5A, mitochondrial	P12787	Cox5a	16.1	2	15	157.43	4.75
		Drebrin	Q9QXS6	Dbn1	77.2	2	4	173.13	4.75
		Sodium bicarbonate cotransporter 3	Q8BTY2	Slc4a7	116.4	3	5	97.62	4.74
		Acetoacetyl-CoA synthetase	Q9D2R0	Aacs	75.2	3	4	231.57	4.72
		Rab11 family-interacting protein 5	Q8R361	Rab11fip5	69.5	2	4	218.05	4.7
		Superoxide dismutase [Mn], mitochondrial	P09671	Sod2	24.6	3	17	260.04	4.69
		Glycogen [starch] synthase, liver	Q8VCB3	Gys2	80.8	2	5	284.77	4.69
		Metallothionein-1	P02802	Mt1	6	2	56	0	4.68
		Prohibitin 1	P67778	Phb1	29.8	3	14	194.17	4.67
		Protein ABHD14B	Q8VCR7	Abhd14b	22.4	2	12	143.36	4.67
		Large neutral amino acids transporter small subunit 3	Q8BSM7	Slc43a1	62.6	2	6	47.93	4.65
		ATP synthase subunit gamma, mitochondrial	Q91VR2	Atp5f1c	32.9	3	11	252.2	4.63
		Pleckstrin homology-like domain family B member 1	Q6PDH0	Phldb1	150	5	5	261.19	4.59
		Trans-1,2-dihydrobenzene-1,2-diol dehydrogenase	Q9DBB8	Dhdh	36.3	3	9	182.72	4.57
		Rho GTPase-activating protein 32	Q811P8	Arhgap32	229.6	2	2	67.29	4.57
		Neutral alpha-glucosidase AB	Q8BHN3	Ganab	106.8	3	5	107.61	4.56
		Nucleolin	P09405	Ncl	76.7	3	4	200.66	4.56
		Endoplasmic reticulum resident protein 29	P57759	Erp29	28.8	3	14	145.75	4.55
		Dynamin-1-like protein	Q8K1M6	Dnm1l	82.6	2	4	37.07	4.55
		Microsomal glutathione S-transferase 1	Q91VS7	Mgst1	17.5	2	19	197.33	4.53
		Spectrin beta chain, erythrocytic	P15508	Sptb	245.1	2	1	300.53	4.53
		Far upstream element-binding protein 2	Q3U0V1	Khsrp	76.7	2	7	57.91	4.51
		NADH dehydrogenase [ubiquinone] iron-sulfur protein 4, mitochondrial	Q9CXZ1	Ndufs4	19.8	2	14	56.18	4.5
		Alcohol dehydrogenase 1	P00329	Adh1	39.7	2	6	119.8	4.5
		Thymosin beta-4	P20065	Tmsb4x	5.7	4	40	308.07	4.49
		Cytochrome b-c1 complex subunit 2, mitochondrial	Q9DB77	Uqcrc2	48.2	3	9	174.71	4.48
		Heterogeneous nuclear ribonucleoprotein L	Q8R081	Hnrnpl	63.9	2	8	44.37	4.48
		Transducin-like enhancer protein 3	Q08122	Tle3	83.4	3	5	92.32	4.46
		Erbin	Q80TH2	Erbin	157.2	3	3	115.62	4.43
		Leucine-rich repeat flightless-interacting protein 1	Q3UZ39	Lrrfip1	79.2	2	5	0	4.42
		T-complex protein 1 subunit beta	P80314	Cct2	57.4	4	8	258.03	4.41
		3'(2'),5'-bisphosphate nucleotidase 1	Q9Z0S1	Bpnt1	33.2	2	6	102.96	4.41
		Cytoplasmic polyadenylation element-binding protein 3	Q7TN99	Cpeb3	78.3	2	6	68.64	4.4
		Citramalyl-CoA lyase, mitochondrial	Q8R4N0	Clybl	37.5	2	8	151.23	4.39
		SH2 domain-containing adapter protein E	Q8BSD5	She	53.3	3	10	162.82	4.38
		Cytochrome c, somatic	P62897	Cycs	11.6	2	18	184.11	4.33
		ATP synthase subunit d, mitochondrial	Q9DCX2	Atp5pd	18.7	5	32	355.74	4.25
		Protein kinase C epsilon type	P16054	Prkce	83.5	2	3	166.8	4.25
		Isocitrate dehydrogenase [NADP], mitochondrial	P54071	Idh2	50.9	3	7	136.34	4.24
		Cyclin-dependent kinase inhibitor 1B	P46414	Cdkn1b	22.2	2	14	649.03	4.23
		RNA-binding protein 15	Q0VBL3	Rbm15	105.7	2	2	125	4.23
		Rho GTPase-activating protein 23	Q69ZH9	Arhgap23	161.7	2	2	104.81	4.23
		Tropomyosin beta chain	P58774	Tpm2	32.8	3	12	251.75	4.22
		Cyclic AMP-dependent transcription factor ATF-2	P16951	Atf2	52.3	2	6	151.1	4.21
		Alpha-parvin	Q9EPC1	Parva	42.3	2	4	248.41	4.19
		Smoothelin-like protein 2	Q8CI12	Smtnl2	49.5	2	6	98.47	4.18
		Succinate dehydrogenase [ubiquinone] iron-sulfur subunit, mitochondrial	Q9CQA3	Sdhb	31.8	3	10	167.85	4.17
		WD repeat-containing protein 1	O88342	Wdr1	66.4	4	8	132.32	4.14
		Ran-binding protein 3	Q9CT10	Ranbp3	52.5	2	8	174.55	4.1
		Septin-8	Q8CHH9	Septin8	49.8	3	6	160.6	4.09
		Ubiquitin-conjugating enzyme E2 variant 1	Q9CZY3	Ube2v1	16.3	2	12	70.9	4.06
		Plexin domain-containing protein 2	Q9DC11	Plxdc2	59.6	3	5	316.23	4.05
		Calmodulin-regulated spectrin-associated protein 1	A2AHC3	Camsap1	175.8	2	2	36.96	4.05
		Programmed cell death protein 4	Q61823	Pdcd4	51.7	2	4	159.52	4.04
		Rho GTPase-activating protein 12	Q8C0D4	Arhgap12	95.3	2	4	93.58	4.03
		4-trimethylaminobutyraldehyde dehydrogenase	Q9JLJ2	Aldh9a1	53.5	2	5	128.2	4.02
		60S ribosomal protein L3	P27659	Rpl3	46.1	3	7	159.99	4.01
		Catechol O-methyltransferase	O88587	Comt	29.5	3	8	307.27	4
		Cytochrome c oxidase subunit 5B, mitochondrial	P19536	Cox5b	13.8	3	24	131.99	3.99
		Prosaposin	Q61207	Psap	61.4	3	6	189.95	3.96
		Cell division control protein 42 homolog	P60766	Cdc42	21.2	2	11	142.21	3.91
		Fascin	Q61553	Fscn1	54.5	2	2	91.36	3.91
		1-acyl-sn-glycerol-3-phosphate acyltransferase beta	Q8K3K7	Agpat2	31	3	13	226.58	3.9
		ATP synthase F(0) complex subunit B1, mitochondrial	Q9CQQ7	Atp5pb	28.9	2	6	105.11	3.9
		Ubiquitin-conjugating enzyme E2 L3	P68037	Ube2l3	17.9	2	16	152.04	3.82
		Acyl-protein thioesterase 1	P97823	Lypla1	24.7	2	10	103.77	3.82
		Proteasome subunit beta type-6	Q60692	Psmb6	25.4	2	9	149.94	3.8
		Mimecan	Q62000	Ogn	34	2	6	145	3.78
		Proteasome subunit alpha type-5	Q9Z2U1	Psma5	26.4	2	13	55.59	3.76
		Nucleoside diphosphate kinase A	P15532	Nme1	17.2	3	18	222.38	3.74
		Microfibrillar-associated protein 1B	C0HKD9	Mfap1b	51.9	2	10	79.38	3.74
		Serine/threonine-protein phosphatase 2A 65 kDa regulatory subunit A alpha isoform	Q76MZ3	Ppp2r1a	65.3	4	9	241.03	3.74
		LysM and putative peptidoglycan-binding domain-containing protein 1	Q9D0E3	Lysmd1	24.8	2	22	68.85	3.7
		60S ribosomal protein L12	P35979	Rpl12	17.8	2	15	83	3.68
		Alpha-2-macroglobulin receptor-associated protein	P55302	Lrpap1	42.2	2	6	253.37	3.68
		Junction plakoglobin	Q02257	Jup	81.7	2	3	205.17	3.67
		Membrane-associated phosphatidylinositol transfer protein 1	O35954	Pitpnm1	134.9	2	3	65.89	3.67
		Rho GTPase-activating protein 21	Q6DFV3	Arhgap21	215.6	3	2	215.25	3.63
		Dermatopontin	Q9QZZ6	Dpt	24	3	15	166.74	3.62
		Protein FAM83H	Q148V8	Fam83h	131	2	5	72.59	3.61
		Coronin-1B	Q9WUM3	Coro1b	53.9	2	4	104.19	3.6
		Amyloid beta A4 precursor protein-binding family B member 1-interacting protein	Q8R5A3	Apbb1ip	74.3	3	4	116.41	3.58
		Thioredoxin	P10639	Txn	11.7	3	32	346.75	3.57
		Focal adhesion kinase 1	P34152	Ptk2	119.2	2	3	0	3.53
		Syntaxin-4	P70452	Stx4	34.1	2	11	183.47	3.52
		Complement factor I	Q61129	Cfi	67.2	2	5	35.96	3.48
		GTP-binding nuclear protein Ran	P62827	Ran	24.4	3	11	124.6	3.46
		Putative acidic leucine-rich nuclear phosphoprotein 32 family member C	Q64G17	Anp32c	14.1	2	15	60.4	3.43
		Ras-specific guanine nucleotide-releasing factor 2	P70392	Rasgrf2	135.6	2	2	179.19	3.42
		Centrin-2	Q9R1K9	Cetn2	19.8	2	10	226.41	3.31
		Transmembrane and coiled-coil domains protein 1	Q69ZZ6	Tmcc1	71.6	2	4	133.48	3.28
		Tuberin	Q61037	Tsc2	201.9	2	2	0	3.26
		Cytochrome c oxidase subunit 2	P00405	Mtco2	26	2	7	108.78	3.24
		Mucosa-associated lymphoid tissue lymphoma translocation protein 1 homolog	Q2TBA3	Malt1	93.2	2	2	141.66	3.16
		MICOS complex subunit Mic60	Q8CAQ8	Immt	83.8	2	5	36.59	3.13
		Astrocytic phosphoprotein PEA-15	Q62048	Pea15	15	2	15	113.72	3.12
		Pericentriolar material 1 protein	Q9R0L6	Pcm1	228.7	4	4	259.42	3.11
		Casein kinase II subunit beta	P67871	Csnk2b	24.9	2	8	132.45	3.07
		26S proteasome non-ATPase regulatory subunit 1	Q3TXS7	Psmd1	105.7	2	5	136.78	3.05
		Chromodomain-helicase-DNA-binding protein 4	Q6PDQ2	Chd4	217.6	2	2	41.73	3.03
		Nuclear receptor-binding protein 2	Q91V36	Nrbp2	57.3	2	7	126.51	2.99
		Nuclear receptor coactivator 1	P70365	Ncoa1	156.9	2	2	148.84	2.93
		E3 ubiquitin-protein ligase UBR4	A2AN08	Ubr4	571.9	2	1	64.45	2.9
		Acetyl-CoA acetyltransferase, cytosolic	Q8CAY6	Acat2	41.3	3	14	52.5	2.89
		Dysbindin domain-containing protein 2	Q9CRD4	Dbndd2	17.2	2	28	55.52	2.88
		MICOS complex subunit Mic19	Q9CRB9	Chchd3	26.3	2	11	145.09	2.87
		Heterogeneous nuclear ribonucleoprotein A/B	Q99020	Hnrnpab	30.8	2	8	289.82	2.85
		Intersectin-2	Q9Z0R6	Itsn2	188.8	2	3	0	2.85
		Rab GTPase-activating protein 1	A2AWA9	Rabgap1	120.7	2	3	180.23	2.83
		RNA guanine-N7 methyltransferase activating subunit	Q9CQY2	Ramac	14.5	2	27	190.61	2.82
		Tricarboxylate transport protein, mitochondrial	Q8JZU2	Slc25a1	33.9	2	7	166.01	2.8
		Serine/threonine-protein phosphatase PP1-alpha catalytic subunit	P62137	Ppp1ca	37.5	2	10	183.2	2.78
		Serine/threonine-protein phosphatase PP1-beta catalytic subunit	P62141	Ppp1cb	37.2	2	9	194.37	2.78
		Ribosome-binding protein 1	Q99PL5	Rrbp1	172.8	3	2	139.43	2.76
		Activated CDC42 kinase 1	O54967	Tnk2	116.9	2	4	66.93	2.73
		EH domain-containing protein 1	Q9WVK4	Ehd1	60.6	2	6	126.02	2.72
		ATP-binding cassette sub-family C member 4	E9Q236	Abcc4	148.8	2	1	173.63	2.72
		Lambda-crystallin homolog	Q99KP3	Cryl1	35.2	2	6	152.64	2.71
		Putative monooxygenase p33MONOX	Q9DBN4	P33monox	32.7	2	17	59.5	2.69
		Transformer-2 protein homolog beta	P62996	Tra2b	33.6	4	16	307.18	2.67
		Glutamine amidotransferase-like class 1 domain-containing protein 3, mitochondrial	Q9D172	Gatd3	28.1	2	15	66.32	2.66
		Phosphorylase b kinase regulatory subunit beta	Q7TSH2	Phkb	123.8	2	3	108.92	2.65
		Heterogeneous nuclear ribonucleoprotein M	Q9D0E1	Hnrnpm	77.6	2	2	105.95	2.63
		Glia maturation factor beta	Q9CQI3	Gmfb	16.7	2	12	171.5	2.62
		Splicing factor 45	Q8JZX4	Rbm17	45.3	2	4	227.9	2.61
		RB1-inducible coiled-coil protein 1	Q9ESK9	Rb1cc1	182.2	2	2	136.2	2.6
		Transcription factor Jun	P05627	Jun	35.9	2	7	131.65	2.58
		Density-regulated protein	Q9CQJ6	Denr	22.2	2	14	0	2.57
		F-actin-capping protein subunit alpha-2	P47754	Capza2	32.9	2	8	94.03	2.53
		Dynactin subunit 2	Q99KJ8	Dctn2	44.1	2	7	147.8	2.53
		Putative adenosylhomocysteinase 3	Q68FL4	Ahcyl2	66.9	2	2	95.64	2.52
		Ubiquitin carboxyl-terminal hydrolase 47	Q8BY87	Usp47	157.4	2	2	151.08	2.52
		Uncharacterized protein C18orf25 homolog	Q8BH50	1 SV	26.4	2	13	193.83	2.51
		Laminin subunit alpha-2	Q60675	Lama2	343.6	2	1	171.69	2.5
		ATP synthase membrane subunit K, mitochondrial	Q78IK2	Atp5mk	6.4	2	28	93.17	2.47
		Syntenin-1	O08992	Sdcbp	32.4	2	5	65.8	2.43
		Protein LSM14 homolog A	Q8K2F8	Lsm14a	50.5	2	8	56.86	2.42
		Rho GTPase-activating protein 29	Q8CGF1	Arhgap29	142.3	2	2	172.29	2.42
		3-hydroxyisobutyryl-CoA hydrolase, mitochondrial	Q8QZS1	Hibch	43	3	9	200.58	2.41
		Tubulin polymerization-promoting protein family member 3	Q9CRB6	Tppp3	19	2	9	66.62	2.4
		Filamin-C	Q8VHX6	Flnc	290.9	2	1	156.38	2.32
		Proteasome subunit alpha type-6	Q9QUM9	Psma6	27.4	2	9	141.23	2.29
		Voltage-dependent anion-selective channel protein 2	Q60930	Vdac2	31.7	4	17	255.68	2.27
		UBX domain-containing protein 1	Q922Y1	Ubxn1	33.6	2	8	0	2.24
		Elongation factor 1-gamma	Q9D8N0	Eef1g	50	3	6	108.3	2.22
		3-hydroxyacyl-CoA dehydrogenase type-2	O08756	Hsd17b10	27.4	2	12	135.77	2.21
		FERM, ARHGEF and pleckstrin domain-containing protein 1	F8VPU2	Farp1	118.8	3	4	189.88	2.21
		[F-actin]-monooxygenase MICAL3	Q8CJ19	Mical3	223.6	2	1	151.14	2.21
		Mitochondrial outer membrane protein SLC25A46	Q9CQS4	Slc25a46	46.2	2	16	0	2.2
		E3 ubiquitin-protein ligase MYCBP2	Q7TPH6	Mycbp2	520.9	2	1	130.75	2.2
		DNA excision repair protein ERCC-5	P35689	Ercc5	130.6	2	2	164.08	2.19
		Arf-GAP with coiled-coil, ANK repeat and PH domain-containing protein 2	Q6ZQK5	Acap2	87.2	2	2	37.8	2.18
		6-pyruvoyl tetrahydrobiopterin synthase	Q9R1Z7	Pts	16.2	2	15	110.92	2.17
		Insulin receptor substrate 2	P81122	Irs2	136.7	2	2	126.07	2.17
		Cell surface glycoprotein MUC18	Q8R2Y2	Mcam	71.5	6	11	377.17	2.13
		DnaJ homolog subfamily A member 2	Q9QYJ0	Dnaja2	45.7	2	6	111.36	2.12
		Receptor-type tyrosine-protein phosphatase C	P06800	Ptprc	144.7	3	2	197.34	2.12
		Cytochrome b-c1 complex subunit 7	Q9D855	Uqcrb	13.5	2	25	145.38	2.1
		BUD13 homolog	Q8R149	Bud13	72.1	3	6	165.07	2.09
		Actin-binding LIM protein 2	Q8BL65	Ablim2	68.1	2	5	105.4	2.09
		COP9 signalosome complex subunit 1	Q99LD4	Gps1	53.4	2	4	170.27	2.08
		Ankyrin repeat and IBR domain-containing protein 1	Q6ZPS6	Ankib1	121.8	2	1	260.51	2.08
		Forkhead box protein K2	Q3UCQ1	Foxk2	68.4	2	8	30.8	2.07
		RNA-binding protein 26	Q6NZN0	Rbm26	114.1	2	1	189.92	2.03
		V-type proton ATPase subunit G 1	Q9CR51	Atp6v1g1	13.7	2	14	96.92	2.02
		Coronin-1A	O89053	Coro1a	51	2	4	200.83	2
		TBC1 domain family member 5	Q80XQ2	Tbc1d5	91.8	2	3	89.04	1.98
		Run domain Beclin-1-interacting and cysteine-rich domain-containing protein	Q80U62	Rubcn	106.8	2	3	39.04	1.95
		LIM and SH3 domain protein 1	Q61792	Lasp1	30	2	10	132.66	1.94
		Ig heavy chain V region AC38 205.12	P06330	1 SV	12.9	2	28	148.31	1.91
		Immunoglobulin-binding protein 1	Q61249	Igbp1	38.9	2	4	66	1.91
		60S ribosomal protein L13	P47963	Rpl13	24.3	2	9	149.1	1.89
		RNA-binding protein 33	Q9CXK9	Rbm33	137.2	2	2	102.65	1.89
		Septin-7	O55131	Septin7	50.5	2	4	161.84	1.85
		Transmembrane and coiled-coil domain protein 3	Q8R310	Tmcc3	53.7	2	5	68.43	1.83
		T-complex protein 1 subunit epsilon	P80316	Cct5	59.6	2	5	108.6	1.83
		NADH dehydrogenase [ubiquinone] iron-sulfur protein 6, mitochondrial	P52503	Ndufs6	13	2	20	98.22	1.82
		Methylcrotonoyl-CoA carboxylase subunit alpha, mitochondrial	Q99MR8	Mccc1	79.3	4	7	238.53	1.79
		DmX-like protein 1	Q6PNC0	Dmxl1	335.8	2	1	202.09	1.65
		Adapter molecule crk	Q64010	Crk	33.8	2	9	58.27	1.62
		Alpha-endosulfine	P60840	Ensa	13.3	2	26	52.38	0
		Sorcin	Q6P069	Sri	21.6	3	21	178.49	0
		Small ubiquitin-related modifier 1	P63166	Sumo1	11.6	2	17	124.28	0
		Beta-2-microglobulin	P01887	B2m	13.8	2	16	121.81	0
		L-lactate dehydrogenase B chain	P16125	Ldhb	36.5	3	13	91.39	0
		60S ribosomal protein L23a	P62751	Rpl23a	17.7	2	12	90.69	0
		Galectin-3	P16110	Lgals3	27.5	2	9	53.82	0
		Succinate--CoA ligase [ADP-forming] subunit beta, mitochondrial	Q9Z2I9	Sucla2	50.1	4	8	158.25	0
		Hepatoma-derived growth factor-related protein 2	Q3UMU9	Hdgfl2	74.2	4	8	246.03	0
		Beta-3 adrenergic receptor	P25962	Adrb3	43	2	8	146.7	0
		Transformer-2 protein homolog alpha	Q6PFR5	Tra2a	32.3	2	7	155.2	0
		Ras suppressor protein 1	Q01730	Rsu1	31.5	2	6	117.48	0
		Phosphate carrier protein, mitochondrial	Q8VEM8	Slc25a3	39.6	2	5	57.59	0
		Integrin beta-1	P09055	Itgb1	88.2	3	4	213.31	0
		Serine/threonine-protein kinase 24	Q99KH8	Stk24	47.9	2	4	63.25	0
		Pyruvate dehydrogenase protein X component, mitochondrial	Q8BKZ9	Pdhx	54	2	4	66.3	0
		Serine/threonine-protein phosphatase 6 regulatory subunit 2	Q8R3Q2	Ppp6r2	100.4	2	4	34.82	0
		pre-mRNA 3' end processing protein WDR33	Q8K4P0	Wdr33	145.2	2	2	0	0
		Dedicator of cytokinesis protein 1	Q8BUR4	Dock1	214.9	2	2	118.68	0
		Adenylate cyclase type 5	P84309	Adcy5	139	2	2	101.68	0
3.8.22	SB19-156-19	Caveolae-associated protein 1	O54724	Cavin1	43.9	23	60	4308.68	972.01
sample 3		Caveolae-associated protein 2	Q63918	Cavin2	46.7	26	66	3544.53	404.72
		EH domain-containing protein 2	Q8BH64	Ehd2	61.1	16	28	1486.25	313.16
		Albumin	P07724	Alb	68.6	41	77	9379.69	263.26
		cAMP-dependent protein kinase catalytic subunit alpha	P05132	Prkaca	40.5	2	13	943.48	260.77
		Perilipin-1	Q8CGN5	Plin1	55.6	27	53	8811.9	218.81
		Eukaryotic translation initiation factor 4E-binding protein 1	Q60876	Eif4ebp1	12.3	11	80	209.44	210.48
		Alpha-2-HS-glycoprotein	P29699	Ahsg	37.3	8	35	6339.3	184.11
		Serine/arginine repetitive matrix protein 1	Q52KI8	Srrm1	106.8	27	30	6406.35	170.31
		182 kDa tankyrase-1-binding protein	P58871	Tnks1bp1	181.7	31	27	3297.68	168.02
		A-kinase anchor protein 12	Q9WTQ5	Akap12	180.6	34	30	2315.74	161.98
		Serine/arginine repetitive matrix protein 2	Q8BTI8	Srrm2	294.7	36	21	4398.06	147.16
		Caveolae-associated protein 3	Q91VJ2	Cavin3	27.8	10	73	513.11	147.15
		cAMP-dependent protein kinase type II-beta regulatory subunit	P31324	Prkar2b	46.1	6	23	677.7	140.9
		Vimentin	P20152	Vim	53.7	34	69	6329.59	136.23
		Nuclear ubiquitous casein and cyclin-dependent kinase substrate 1	Q80XU3	Nucks1	26.3	15	59	5018.8	132.97
		Fatty acid synthase	P19096	Fasn	272.3	53	30	4443.3	131.8
		Hormone-sensitive lipase	P54310	Lipe	83.3	13	23	2722.96	109.28
		Nucleophosmin	Q61937	Npm1	32.5	8	34	0	105.89
		Heat shock protein HSP 90-alpha	P07901	Hsp90aa1	84.7	13	13	1952.1	103.61
		14-3-3 protein beta/alpha	Q9CQV8	Ywhab	28.1	9	48	1063.27	98.33
		Spectrin beta chain, non-erythrocytic 1	Q62261	Sptbn1	274.1	20	10	3903.61	97.05
		Actin, cytoplasmic 2	P63260	Actg1	41.8	18	67	2022.31	95.29
		Tubulin alpha-1A chain	P68369	Tuba1a	50.1	13	42	1393.65	94.93
		Microtubule-associated protein 1B	P14873	Map1b	270.1	27	18	1709.11	93.49
		Acetyl-CoA carboxylase 1	Q5SWU9	Acaca	265.1	6	5	2719.37	92.82
		Carbonic anhydrase 3	P16015	Ca3	29.3	17	77	2826.7	92.76
		Fatty acid-binding protein, adipocyte	P04117	Fabp4	14.6	13	80	3453.68	92.18
		Actin, cytoplasmic 1	P60710	Actb	41.7	18	67	1768.51	91.82
		Spectrin alpha chain, non-erythrocytic 1	P16546	Sptan1	284.4	25	15	1815.45	91.65
		Microtubule-associated protein 4	P27546	Map4	117.4	16	25	1395.96	90.73
		Actin-binding LIM protein 1	Q8K4G5	Ablim1	96.7	11	18	1780.94	87.49
		Heat shock protein HSP 90-beta	P11499	Hsp90ab1	83.2	18	26	3721.09	83.71
		Myosin-9	Q8VDD5	Myh9	226.2	7	4	2149.08	82.11
		Pyruvate dehydrogenase E1 component subunit alpha, somatic form, mitochondrial	P35486	Pdha1	43.2	5	14	3290.69	80.05
		Serotransferrin	Q921I1	Tf	76.7	27	48	3254.62	76.07
		Caveolin-2	Q9WVC3	Cav2	18.2	4	32	117.58	75.84
		Elongation factor 1-beta	O70251	Eef1b	24.7	3	24	50.58	74.21
		Fibrillin-1	Q61554	Fbn1	312.1	13	8	559.16	73.69
		Bcl-2-associated transcription factor 1	Q8K019	Bclaf1	105.9	16	15	2498.62	70.47
		Membrane-associated progesterone receptor component 1	O55022	Pgrmc1	21.7	6	23	1062.89	67.96
		Eukaryotic translation initiation factor 3 subunit J-A	Q3UGC7	Eif3j1	29.3	4	28	0	67.13
		14-3-3 protein zeta/delta	P63101	Ywhaz	27.8	7	41	997.56	66.58
		Glyceraldehyde-3-phosphate dehydrogenase	P16858	Gapdh	35.8	7	38	817.55	65.94
		Myristoylated alanine-rich C-kinase substrate	P26645	Marcks	29.6	10	55	1363.35	65.07
		Thyroid hormone receptor-associated protein 3	Q569Z6	Thrap3	108.1	18	17	1085.15	64.27
		Calpastatin	P51125	Cast	84.9	11	21	853.23	64.22
		Glycogen [starch] synthase, muscle	Q9Z1E4	Gys1	83.9	6	13	1422.11	62.82
		Eukaryotic translation initiation factor 3 subunit B	Q8JZQ9	Eif3b	91.3	5	17	59.33	62.81
		60S acidic ribosomal protein P1	P47955	Rplp1	11.5	4	76	2168.51	62.24
		60S acidic ribosomal protein P2	P99027	Rplp2	11.6	4	70	1732.62	61.91
		Prolow-density lipoprotein receptor-related protein 1	Q91ZX7	Lrp1	504.4	11	5	947.44	61.65
		Calnexin	P35564	Canx	67.2	5	6	999.67	60.68
		Monocarboxylate transporter 1	P53986	Slc16a1	53.2	9	13	2117.41	59.19
		Palmdelphin	Q9JHU2	Palmd	62.7	10	22	1308.31	57.43
		Filamin-A	Q8BTM8	Flna	281	12	8	1295.11	56.09
		Afadin	Q9QZQ1	Afdn	206.4	8	6	1163.29	55.46
		WASH complex subunit 2	Q6PGL7	Washc2	145.2	11	15	1131.94	53.07
		Transcriptional coactivator YAP1	P46938	Yap1	52.4	6	33	1185.59	52.3
		A-kinase anchor protein 2	O54931	Akap2	98.5	3	10	652.37	51.48
		Sorbin and SH3 domain-containing protein 1	Q62417	Sorbs1	143	14	13	1496.78	51.36
		Hepatoma-derived growth factor	P51859	Hdgf	26.3	7	30	1549.51	50.76
		Transketolase	P40142	Tkt	67.6	16	40	1292.24	49.97
		Eukaryotic translation initiation factor 4B	Q8BGD9	Eif4b	68.8	5	13	1613.34	48.66
		Actin, aortic smooth muscle	P62737	Acta2	42	14	55	1427.4	48.31
		E3 SUMO-protein ligase RanBP2	Q9ERU9	Ranbp2	340.9	8	6	129.94	48.16
		Paxillin	Q8VI36	Pxn	64.4	9	36	1200.2	47.84
		Hemoglobin subunit beta-1	P02088	Hbb-b1	15.8	7	54	2087.47	47.3
[truncated: 14,004 more rows]

## Sheet: Table 2
Table 3. Summary of phosphopeptides identified in LC-MS/MS analysis.
Protein	accession	[M+H]	m/z	z	Δm	Ret Time	Sequence	Site (probability)		Amanda	Xcorr
					ppm	min		Peptide	Protein	Score	Score
Fatty acid-binding protein, adipocyte	P04117	1205.47	2	603.238	-0.37	78.2089	[M].ace-CDAFVGTWK.[L]	T7(100)	T8(100)	-	122.11
Destrin	Q9R0P5	1412.59	2	706.797	-0.01	60.1095	[M].ace-ASGVQVADEVCR.[I]	S2(100)	S3(100)	-	236.81
Myotubularin-related protein 3	Q8K296	2626.12	3	876.047	0.23	74.6393	[-].ace-MDEEMRHSLECIQANQIFPR.[K]	S8(100)	S8(100)	2.93	93.95
Casein kinase II subunit beta	P67871	2051.86	2	1026.43	1.12	119.448	[M].ace-SSSEEVSWISWFCGLR.[G]	S	-	-	157.2
Zinc finger protein 148	Q61624	2894.28	4	724.326	1.09	54.8295	[-].ace-MNIDDKLEGLFLKCGGIDEMoQSSR.[A]	S	-	2.66	-
Guanidinoacetate N-methyltransferase	O35969	2184.91	3	728.973	-0.76	84.8852	[M].ace-SSSAASPLFAPGEDCGPAWR.[A]	S6(100)	S7(100)	-	174.3
Nucleophosmin	Q61937	3045.22	3	1015.75	0.5	96.9311	[-].ace-MEDSMoDMDMSPLRPQNYLFGCELK.[A]	S10(98.2)	S10(98.2)	2.79	-
Nucleophosmin	Q61937	3029.23	3	1010.41	0.49	100.323	[-].ace-MEDSMDMDMSPLRPQNYLFGCELK.[A]	S10(100)	S10(100)	4.64	-
Histone-lysine N-methyltransferase SETD7	Q8VHL1	4019.61	3	1340.54	-0.84	90.7239	[-].ace-MDSDDEVVEEAVEGHLDDDGLPHGFCTVTYSSTDR.[F]	S3(100)	S3(100)	4.95	-
RalA-binding protein 1	Q62172	1852.76	2	926.882	-0.14	60.2956	[M].ace-TECFLPPSSSPSEHR.[R]	S10(83.9)	S11(83.9)	-	63.31
Outer dense fiber protein 1	Q61999	1326.61	2	663.81	0.78	109.51	[M].ace-AALSCLLDSVR.[R]	S4(100)	S5(100)	-	146.67
Eukaryotic translation initiation factor 2 subunit 2	Q99L45	1595.6	2	798.304	0.03	79.7675	[M].ace-SGDEMoIFDPTMSK.[K]	S1(100)	S2(100)	-	93.87
Tubulin--tyrosine ligase-like protein 12	Q3UDE2	1578.66	2	789.834	-0.24	45.6224	[-].ace-MoEIQSGPQPGSPGR.[A]	S11(100)	S11(100)	-	127.3
Caveolae-associated protein 1	O54724	3623.6	3	1208.54	1.24	80.914	[-].ace-MEDVTLHIVERPYSGFPDASSEGPEPTQGEAR.[A]	S/T/Y	-	6.98	-
Heat shock 70 kDa protein 12B	Q9CZJ2	2330.08	2	1165.54	0.06	114.967	[-].ace-MLTVPEMGLQGLYISSSPER.[S]	S/T/Y	-	3.04	150.79
BRISC and BRCA1-A complex member 1	Q3UI43	3821.55	3	1274.52	0.16	64.1387	[-].ace-MEVAEANSPTEEEEEEEEEGEETISEPRPHTR.[S]	S/T	-	4.95	-
Histone H1.3	P43277	1628.76	2	814.882	0.04	53.2923	[M].ace-SETAPAAPAAPAPVEK.[T]	S/T	-	-	175.81
MAP kinase-activated protein kinase 2	P49138	3719.81	4	930.71	1.45	95.3156	[-].ace-MLSGSPGQTPPAPFPSPPPPAPAQPPPPFPQFHVK.[S]	S/T	-	3.95	-
Phosphatase and actin regulator 4	Q501J7	3414.32	3	1138.78	-2.2	75.165	[-].ace-MEDPSEEAEQPSGDPGMGMDSVEAGDTTPPTK.[R]	S/T	-	3.74	-
Transcriptional coactivator YAP1	P46938	4338.13	4	1085.29	-0.34	63.0663	[-].ace-MEPAQQPPPQPAPQGPAPPSVSPAGTPAAPPAPPAGHQVVHVR.[G]	S/T	-	2.87	-
CCAAT/enhancer-binding protein alpha	P53566	4005.77	4	1002.2	-1.34	78.8843	[-].ace-MESADFYEVEPRPPMSSHLQSPPHAPSNAAFGFPR.[G]	S/Y	-	3.89	-
Aldehyde dehydrogenase 1A1	P24549	1683.84	2	842.422	0.34	84.1422	[M].ace-SSPAQPAVPAPLADLK.[I]	S	-	-	64.42
Guanine nucleotide-binding protein G(I)/G(S)/G(O) subunit gamma-5	Q80SZ7	1174.52	2	587.762	-0.39	29.2857	[M].ace-SGSSSVAAMKK.[V]	S	-	-	28.97
Oxysterol-binding protein-related protein 8	B9EJ86	2183.95	2	728.655	-1.05	72.9744	[-].ace-MEAALADGEPDRSSLLGDSK.[D]	S	-	2.54	46.43
Tumor protein D54	Q9CYZ2	1755.73	2	878.365	-1.22	63.131	[-].ace-MDSASQDINLNSPNK.[G]	S	-	2.25	41.26
Caveolin-1	P49817	2099.98	2	1050.5	1.52	60.4812	[M].ace-SGGKYVDSEGHLYTVPIR.[E]	S1(100)	S2(100)	-	177.78
Eukaryotic translation initiation factor 2 subunit 2	Q99L45	1579.61	2	790.306	-0.23	85.722	[M].ace-SGDEMIFDPTMSK.[K]	S1(100)	S2(100)	-	227.07
Histone H1.2	P15864	1570.71	2	785.861	0.28	47.7794	[M]ace-.SEAAPAAPAAAPPAEK.[A]	S1(100)	S2(100)	-	121.66
Proliferation-associated protein 2G4	P50580	2240.98	3	747.664	-0.81	82.6955	[M].ace-SGEDEQQEQTIAEDLVVTK.[Y]	S1(100)	S2(100)	-	254.52
Prothymosin alpha	P26350	1546.65	2	773.83	-0.18	52.7766	[M].ace-SDAAVDTSSEITTK.[D]	S1(100)	S2(100)	-	109.14
Serine/threonine-protein kinase PAK 2	Q8CIN4	1842.83	2	921.917	0.24	51.5031	[M].ace-SDNGELEDKPPAPPVR.[M]	S1(100)	S2(100)	-	110.12
Transformer-2 protein homolog alpha	Q6PFR5	1417.53	2	709.266	-0.76	52.0454	[M].ace-SDVEENNFEGR.[E]	S1(100)	S2(100)	-	88.21
Histone H1.5	P43276	1690.76	2	845.882	-0.17	50.6152	[M].ace-SETAPAETAAPAPVEK.[S]	S1(92.9)	S2(92.9)	-	203.02
Nuclear receptor-binding protein	Q99J45	1715.7	2	858.354	0.07	43.8312	[M].ace-SEGESQTVVSSGSDPK.[V]	S1(95.6)	S2(95.6)	-	106.49
Small ubiquitin-related modifier 1	P63166	1869.81	2	935.41	0.23	32.6003	[M].ace-SDQEAKPSTEDLGDKK.[E]	S1(98.3)	S2(98.3)	-	169.86
Interferon-induced 35 kDa protein homolog	Q9D8C4	2087.01	2	1044.01	-0.49	112.707	[M].ace-SVTLQTVLYSLQEEQAR.[L]	S1(99.2)	S2(99.2)	-	195.7
Histone H1.4	P43274	1600.73	2	800.866	-0.02	48.2355	[M].ace-SETAPAAPAAPAPAEK.[T]	S1(99.4)	S2(99.4)	-	172.95
Calpastatin	P51125	1654.81	2	827.907	-0.12	26.8114	[M].ace-SQPGPKPAASPRPSR.[G]	S10(100)	S11(100)	-	105.33
Mucosa-associated lymphoid tissue lymphoma translocation protein 1 homolog	Q2TBA3	1841.93	2	921.468	-1.05	98.8741	[M].ace-SLWGQPLQASPPLAVR.[Q]	S10(100)	S11(100)	-	145.27
Tubulin--tyrosine ligase-like protein 12	Q3UDE2	1562.67	2	781.837	0.11	59.5249	[-].ace-MEIQSGPQPGSPGR.[A]	S11(100)	S11(100)	2.68	84.57
Tubulin--tyrosine ligase-like protein 12	Q3UDE2	1918.85	2	959.928	0.77	50.7399	[-].ace-MEIQSGPQPGSPGRAER.[L]	S11(100)	S11(100)	1.54	67.5
Biogenesis of lysosome-related organelles complex 1 subunit 4	Q8VED2	1368.59	2	684.797	0.57	65.5615	[-].ace-MEEGPAVGTLSR.[E]	S11(93.4)	S11(93.4)	2.72	76.22
26S proteasome regulatory subunit 6A	O88685	1964.89	2	982.947	0.63	93.1541	[-].ace-MQEMNLLPTPESPVTR.[Q]	S12(100)	S12(100)	3.07	180.07
RNA-binding protein Musashi homolog 2	Q920Q6	2265.87	3	755.963	0.82	35.7667	[-].ace-MEANGSPGTSGSANDSQHDPGK.[M]	S12(77.6)	S12(77.6)	2.6	-
Transformer-2 protein homolog beta	P62996	1735.66	2	868.331	-0.51	30.017	[M].ace-SDSGEQNYGERESR.[S]	S13(100)	S14(100)	-	100.7
Reticulon-4	Q99P72	2780.25	3	927.421	0.17	77.9758	[-].ace-MEDIDQSSLVSSSADSPPRPPPAFK.[Y]	S16(100)	S16(100)	4.51	-
Histone H1.5	P43276	2073.97	2	1037.49	1.45	43.6856	[M].ace-SETAPAETAAPAPVEKSPAK.[K]	S17(100)	S18(100)	-	182.88
116 kDa U5 small nuclear ribonucleoprotein component	O08810	3360.29	3	1120.77	-0.53	115.059	[-].ace-MDTDLYDEFGNYIGPELDSDEDDDELGR.[E]	S19(100)	S19(100)	4.68	-
Protein Njmu-R1	Q9CYI0	3173.34	3	1058.45	-0.39	89.5092	[-].ace-MLPSLQESLDGDEKELESSEEGGSAEER.[R]	S19(78.9)	S19(78.9)	4.31	-
Cofilin-1	P18760	1224.59	2	612.797	0.25	65.7974	[M].ace-ASGVAVSDGVIK.[V]	S2(100)	S3(100)	-	171.61
Cofilin-2	P45591	1353.63	2	677.319	0.1	64.4123	[M].ace-ASGVTVNDEVIK.[V]	S2(100)	S3(100)	-	146.87
Lambda-crystallin homolog	Q99KP3	1702.89	2	851.949	1.19	91.923	[M].ace-ASPAAGGVVIVGSGLIGR.[S]	S2(100)	S3(100)	-	266.47
Aldehyde dehydrogenase, cytosolic 1	O35945	1682.85	2	841.93	1.37	80.9166	[M].ace-SSPAQPAVPAPLANLK.[I]	S2(92)	S3(92)	-	82.07
Ubiquitin carboxyl-terminal hydrolase MINDY-2	Q6PDI6	2812.3	3	938.104	0.04	75.6587	[-].ace-MENSPDSPQPLELGVAAGRVSPPEGR.[R]	S21(100)	S21(100)	2.15	-
Heat shock 70 kDa protein 12B	Q9CZJ2	3388.63	3	1130.22	0.35	101.109	[-].ace-MLTVPEMGLQGLYISSSPERSPVPSPPGSPR.[T]	S21(92.7)	S21(92.7)	2.71	-
HCLS1-binding protein 3	Q3TC93	1023.47	2	512.238	-0.79	63.6681	[-].ace-MQSPAVLR.[T]	S3(100)	S3(100)	2.4	82.03
Immunoglobulin-binding protein 1	Q61249	1335.62	2	668.314	1.29	84.2509	[M].ace-AASEDELLLPR.[L]	S3(100)	S4(100)	-	67.71
Heterogeneous nuclear ribonucleoprotein U	Q8VEK3	939.418	2	470.213	0.81	36.1058	[M].ace-SSSPVNVK.[K]	S3(94.6)	S4(94.6)	-	69.8
Serine/threonine-protein kinase 24	Q99KH8	1785.84	3	595.95	0.06	62.3952	[M].ace-AHSPVQSGLPGMQNLK.[A]	S3(98.3)	S4(98.3)	-	63.25
Catenin delta-1	P30999	1903.82	2	952.416	0.35	103.044	[-].ace-MDDSEVESTASILASVK.[E]	S4(100)	S4(100)	4.43	138.37
Histone H1.0	P10922	1423.65	2	712.327	-0.36	24.8594	[M].ace-TENSTSAPAAKPK.[R]	S4(89.4)	S5(89.4)	-	72.09
Host cell factor 1	Q61191	1825.96	2	913.483	0.61	100.21	[M].ace-ASAVSPANLPAVLLQPR.[W]	S5(100)	S6(100)	-	174.32
Syntenin-1	O08992	1628.78	2	814.895	0.69	76.8033	[M].ace-SLYPSLEDLKVDK.[V]	S5(100)	S6(100)	-	65.8
Tumor protein D54	Q9CYZ2	3776.73	4	944.938	0.47	92.0744	[-].ace-MDSASQDINLNSPNKGVLSDFMTDVPVDPGVVHR.[T]	S5(77.7)	S5(77.7)	4.27	-
Rho guanine nucleotide exchange factor 16	Q3U5C8	1510.62	2	755.812	-0.23	18.063	[M].ace-SQRHSDSSLDEK.[L]	S5(99.1)	S6(99.1)	-	138.95
Nucleosome assembly protein 1-like 4	Q78ZA7	1839.76	2	920.386	-0.25	57.4259	[M].ace-AENSLSDGGPADSVEAAK.[N]	S6(100)	S7(100)	-	155.24
Thioredoxin reductase 3	Q99MD6	1451.68	3	726.34	-1.26	49.9593	[-].ace-MEKPPSPPPPPR.[A]	S6(100)	S6(100)	2.01	53.51
Alpha-parvin	Q9EPC1	1374.7	2	687.855	0.25	42.3529	[M].ace-ATSPQKSPLVPK.[S]	S7(100)	S8(100)	-	73.1
Glucose-6-phosphate 1-dehydrogenase X	Q00612	995.456	2	498.232	0.53	49.6715	[M].ace-AEQVALSR.[T]	S7(100)	S8(100)	-	85.62
Nuclear autoantigen Sp-100	O35892	1057.37	2	529.187	0.18	36.157	[-].ace-MEGSDGSPR.[M]	S7(100)	S7(100)	2.05	71.12
THUMP domain-containing protein 1	Q99J36	1505.7	2	753.353	0.01	37.4987	[M].ace-ATTAQQSPQPVAGK.[R]	S7(100)	S8(100)	-	95.07
E3 ubiquitin-protein ligase DTX3L	Q3UIR3	1457.7	2	729.356	0.55	71.649	[M].ace-ASSPDPPSPLLVR.[L]	S8(100)	S9(100)	-	106.03
CCAAT/enhancer-binding protein delta	Q00322	1384.65	2	692.829	-0.33	92.3624	[M].ace-SAALFSLDSPVR.[G]	S9(100)	S10(100)	-	132.21
Ras-related protein Rab-3D	P35276	1191.5	2	596.256	0.78	35.9585	[M].ace-ASASEPPASPR.[D]	S9(100)	S10(100)	-	81.62
Septin-8	Q8CHH9	1876.84	3	626.286	-0.28	53.6356	[M].ace-AATDLERVSNAEPEPR.[S]	S9(100)	S10(100)	-	126.13
Survival motor neuron protein	P97801	1933.8	3	645.271	0.1	82.3676	[M].ace-AMGSGGAGSEQEDTVLFR.[R]	S9(100)	S10(100)	-	138.37
RNA guanine-N7 methyltransferase activating subunit	Q9CQY2	2110.83	2	1055.92	0.44	105.734	[M].ace-SDTSEEIPNFEEMFASR.[F]	T/S	-	-	75.53
Gamma-adducin	Q9QYB5	2154.98	2	1077.99	0.39	54.216	[M].ace-SSDTSPAVVTTPPPPSMPHK.[E]	T11(99.9)	T12(99.9)	-	76.83
Histone H1.3	P43277	2054.02	2	1027.51	0.07	48.6744	[M].ace-SETAPAAPAAPAPVEKTPVK.[K]	T17(100)	T18(100)	-	146.78
Histone H1.4	P43274	2025.99	2	1013.5	0.27	44.9718	[M].ace-SETAPAAPAAPAPAEKTPVK.[K]	T17(100)	T18(100)	-	103.51
Mothers against decapentaplegic homolog 2	Q62432	1406.73	2	703.87	0.02	98.0095	[M].ace-SSILPFTPPVVK.[R]	T7(100)	T8(100)	-	95.34
Galectin-1	P16045	2065.98	3	689.332	0.35	72.4975	[M].ace-ACGLVASNLNLKPGECLK.[V]	S7(100)	S8(100)	-	131.9
Eukaryotic translation initiation factor 2 subunit 2	Q99L45	1611.6	2	806.3	-1.11	68.6801	[M].ace-SGDEMoIFDPTMoSK.[K]	S1(100)	S2(100)	-	203.88
MAP kinase-activated protein kinase 2	P49138	3799.78	4	950.7	0.3	102.874	[-].ace-MLSGSPGQTPPAPFPSPPPPAPAQPPPPFPQFHVK.[S]	S16(100); S/T	S16(100); S/T	4.79	-
Heat shock 70 kDa protein 12B	Q9CZJ2	3468.6	3	1156.87	2.11	112.547	[-].ace-MLTVPEMGLQGLYISSSPERSPVPSPPGSPR.[T]	S17(81.3); S25(84.6)	S17(81.3); S25(84.6)	2.58	-
Alpha-parvin	Q9EPC1	1964.95	3	655.654	-0.27	44.1973	[M].ace-ATSPQKSPLVPKSPTPK.[S]	S3(87.7); S13(99.8)	S4(87.7); S14(99.8)	-	63.86
Caveolae-associated protein 1	O54724	3703.57	3	1235.2	1.44	87.7094	[-].ace-MEDVTLHIVERPYSGFPDASSEGPEPTQGEAR.[A]	Y13(86.7); S/T	Y13(86.7); S/T	4.79	-
POU domain, class 3, transcription factor 1	P21952	3716.58	4	929.9	0.08	65.7278	[-].ace-MATTAQYLPRGPGGGAGGTGPLMHPDAAAAAAAAAER.[L]	T19(95.3); T/Y	T19(95.3); T/Y	2.67	-
5'-AMP-activated protein kinase subunit beta-1	Q9R078	3189.32	4	798.085	0.08	48.5231	[K].CSDVSELSSSPPGPYHQEPYMoSKPEER.[F]	S/Y	-	2.38	-
Nucleophosmin	Q61937	4148.79	4	1037.95	0.58	64.8167	[K].CGSGPVHISGQHLVAVEEDAESEDEDEEDVKLLGMoSGK.[R]	S22(100)	S125(100)	5.38	-
Pleckstrin homology domain-containing family H member 2	Q8C115	3023.23	4	756.561	-1.13	67.1002	[R].CVEEMEIAEKPADNQVQENSRSQR.[K]	S20(100); S22(100)	S244(100); S246(100)	2.52	-
Serine/arginine repetitive matrix protein 2	Q8BTI8	1626.71	3	813.858	-2.78	42.9014	[R].CRSPGMoLEPLGSAR.[T]	S3(100)	S2084(100)	2.94	33.46
Receptor-interacting serine/threonine-protein kinase 4	Q9ERK0	2985.27	3	995.765	2.41	67.8088	[K].CNGMSHSHDLSMDGLFGTIAYLPPER.[I]	S/T/Y	-	2.78	-
Lysine-specific demethylase PHF2	Q9WTU0	2304.09	3	768.702	-0.79	63.3844	[K].CKESASPTIPNLDLLEAHTK.[E]	S/T	-	2.62	46.03
Myeloid cell nuclear differentiation antigen-like protein	D0QMC3	3653.71	4	914.183	-0.96	46.0907	[R].CQSPILHSSSSASSNIPSATNQKPQPQNQNIPR.[G]	S/T	-	2.97	-
5'-AMP-activated protein kinase subunit beta-1	Q9R078	3173.32	3	1058.45	1.75	52.1054	[K].CSDVSELSSSPPGPYHQEPYMSKPEER.[F]	S/Y	-	5.36	-
Gephyrin	Q8BUV3	1186.53	2	593.768	0.03	31.0341	[R].CSSKENILR.[A]	S	-	1.67	63.72
Histone deacetylase 6	Q9Z2V5	1588.72	2	794.863	0.39	42.3455	[K].CAVPHSSPNLAEVK.[K]	S	-	2.61	65.5
Spectrin alpha chain, non-erythrocytic 1	P16546	1587.69	2	794.347	-0.07	62.5178	[K].CTELNQAWTSLGK.[R]	S10(100)	S1323(100)	3.05	164.61
Spectrin alpha chain, non-erythrocytic 1	P16546	1743.79	3	581.935	0.72	55.2309	[K].CTELNQAWTSLGKR.[A]	S10(92.3)	S1323(92.3)	2.36	89.13
Sickle tail protein	A2AQ25	2436.09	3	812.704	1.18	65.5818	[K].CPPEEPASAWAPSPPPVPAPSSK.[E]	S13(100)	S1113(100)	2.63	-
Ubiquitin carboxyl-terminal hydrolase 10	P52479	1448.65	2	724.828	-0.23	52.9168	[K].CSPPVPSPLASEK.[Q]	S2(100)	S359(100)	2.47	65.67
Cyclin-dependent kinase 13	Q69ZA1	2770.33	3	924.113	-0.42	86.6525	[R].CLLADLPLPPELPGGDDLSKSPEEK.[K]	S21(86.8)	S664(86.8)	2.9	-
Nucleophosmin	Q61937	3446.42	3	1149.48	0.93	57.8367	[K].CGSGPVHISGQHLVAVEEDAESEDEDEEDVK.[L]	S22(100)	S125(100)	7.89	-
Nucleophosmin	Q61937	4132.8	4	1033.96	0.05	69.3647	[K].CGSGPVHISGQHLVAVEEDAESEDEDEEDVKLLGMSGK.[R]	S22(100)	S125(100)	6.41	-
B-cell lymphoma/leukemia 10	Q9Z0H7	1362.49	2	681.747	-0.47	24.7013	[R].CNSDESNLSEK.[Q]	S3(100)	S138(100)	2.95	134.7
Interferon-activable protein 204	P0DOV2	2137.96	3	713.324	0.06	42.0767	[R].CQSPILHSSSSASSNIPSAK.[N]	S3(100)	S190(100)	3.8	-
Microtubule-associated protein 1A	Q9QYR6	1201.48	2	601.244	-0.19	35.0415	[R].CLSPDDSTVK.[M]	S3(100)	S981(100)	2.14	52.89
Serine/arginine repetitive matrix protein 2	Q8BTI8	1610.72	3	537.577	-0.26	50.6683	[R].CRSPGMLEPLGSAR.[T]	S3(100)	S2084(100)	2.86	126.17
Sodium/hydrogen exchanger 1	Q61165	2239.97	3	747.329	-0.16	60.1196	[R].CLSDPGPHPEPGEGEPFIPK.[G]	S3(100)	S801(100)	3.49	131.41
Synaptopodin	Q8CC35	1557.65	2	779.327	-0.99	66.7392	[R].CPSPTMSLPSSWK.[Y]	S3(100)	S740(100)	3.19	68.79
TBC1 domain family member 4	Q8BYJ6	1176.48	2	588.743	-0.04	36.5401	[R].CSSVTGVMQK.[K]	S3(89.5)	S324(89.5)	2.03	75.1
Serine/threonine-protein phosphatase 6 regulatory subunit 2	Q8R3Q2	2365.91	3	789.307	-0.36	35.091	[R].CSSPVDMDHSNAEGGQSPGPEK.[T]	S3(98.7)	S746(98.7)	2.07	-
Liprin-beta-2	O35711	1542.7	2	771.855	0.15	45.8296	[R].CSSPTPGPPPLPQK.[S]	S3(99.8)	S362(99.8)	2.37	40.98
Protein SON	Q9QX47	1883.85	3	628.62	-0.24	41.0181	[R].CVSVQTDPTDEVPTKK.[S]	S3(99.8)	S94(99.8)	2.83	92.44
RAC-beta serine/threonine-protein kinase	Q60823	2095.8	2	1048.41	0.47	60.352	[K].CGSPSDSSTSEMMEVAVNK.[A]	S3(99.9)	S126(99.9)	3.85	152.47
Cytosolic phospholipase A2	P47713	1301.56	2	651.282	0.46	48.2811	[R].CSVSLSNVEAR.[K]	S4(99.3)	S728(99.3)	2.14	56.99
MAP kinase-interacting serine/threonine-protein kinase 2	Q8CDB0	1324.6	2	662.802	-0.22	46.2438	[R].CLQLSPPSQSK.[L]	S5(100)	S431(100)	2.42	56.76
Histone-lysine N-methyltransferase SETD2	E9Q5F9	1759.71	2	880.356	-2.21	46.3809	[R].CEENTSPTLDAVESK.[K]	S6(84.3)	S890(84.3)	1.6	72.47
SH3 domain-containing kinase-binding protein 1	Q8R550	2248.98	2	1125	2.16	78.5148	[R].CQVAFSYLPQNDDELELK.[V]	S6(99)	S108(99)	3.48	109.97
Filamin-A	Q8BTM8	1297.54	2	649.275	0.03	51.2609	[K].CSGPGLSPGMVR.[A]	S7(100)	S1459(100)	3.23	102.51
Raftlin	Q6A0D4	1772.75	3	591.589	-0.08	39.8929	[K].CTLGDRSSLENDTPK.[A]	S7(91.2)	S198(91.2)	2.15	50.48
BCAS3 microtubule associated cell migration factor	Q8CCN5	1930.87	3	644.297	1.31	51.7325	[R].CSPVPGLSSSPSGSPLHGK.[L]	S8(76.2)	S486(76.2)	1.91	-
Filamin-A	Q8BTM8	1699.71	2	850.359	0	38.6861	[R].CGQSAAVASPGGSIDSR.[D]	S9(99.6)	S16(99.6)	4.26	191.55
A-kinase anchor protein 12	Q9WTQ5	2130.86	3	710.96	0.45	33.1624	[R].CQETESNEEQSISPEKR.[E]	T/S	-	2.69	76.07
Cilia- and flagella-associated protein 97	Q6ZPR1	1228.53	2	614.767	-0.91	30.719	[K].CVSSVTPSSPK.[Q]	T/S	-	2.28	76.08
LIM and calponin homology domains-containing protein 1	Q3UH68	1956.91	2	978.96	-0.22	76.5104	[R].CSPTVALVEFSSNPQLK.[N]	T4(93.6)	T674(93.6)	3.78	145.4
Deoxynucleoside triphosphate triphosphohydrolase SAMHD1	Q60710	3296.42	3	1099.48	0.84	59.8158	[R].CDGSPRTPPSTPPATANLSADDDFQNTDLR.[T]	T7(98.4)	T52(98.4)	3.99	-
Deoxynucleoside triphosphate triphosphohydrolase SAMHD1	Q60710	3376.38	3	1126.13	1.47	63.9143	[R].CDGSPRTPPSTPPATANLSADDDFQNTDLR.[T]	S10(96.3); T11(86)	S55(96.3); T56(86)	4.11	-
Deoxynucleoside triphosphate triphosphohydrolase SAMHD1	Q60710	3456.35	3	1152.79	0.14	70.4126	[R].CDGSPRTPPSTPPATANLSADDDFQNTDLR.[T]	S4(99.8); T7(100); S/T	S49(99.8); T52(100); S/T	2.92	-
Protein-tyrosine kinase 2-beta	Q9QVP9	4067.94	4	1017.74	-0.48	81.1625	[K].LQFQVPEGLCASSPTLTSPMEYPSPVNSLHTPPLHR.[H]	S/T/Y	-	2.99	-
Biorientation of chromosomes in cell division protein 1-like 1	E9Q6J5	2689.11	3	897.04	-0.11	51.8298	[R].KGSTEALSGCSVEADPEEVEEEEK.[Q]	S/T	-	3.02	-
Proline-rich protein 5	Q812A5	3228.39	4	807.852	-0.1	58.0984	[R].RHSVSEMTSCPEPQGFVDTPGQGPSGTFR.[S]	S/T	-	4.65	-
Sodium/nucleoside cotransporter 2	O88627	3072.31	3	1024.78	2.26	83.1584	[K].SVSQATVENCMENPGLELMEGGNLEQR.[Y]	S/T	-	3.52	-
Probable helicase with zinc finger domain	Q6DFV5	2683.2	3	895.072	-0.24	47.9812	[R].RISSSSAQPCVEEASAPQDSLAQGK.[E]	S	-	2.88	-
Hydroxycarboxylic acid receptor 1	Q8C131	1474.6	2	737.801	-0.18	55.5775	[R].SEEMPISNLCSK.[S]	S1(100)	S310(100)	1.74	103.13
PDZ and LIM domain protein 4	P70271	1892.78	3	631.6	0.43	40.9042	[R].IHIDPESQDCSPATSR.[R]	S11(100)	S111(100)	5.53	192.89
Ras-specific guanine nucleotide-releasing factor 2	P70392	1885.76	3	629.257	0.14	33.4222	[K].AGDSADMSPCRSPTTPR.[H]	S12(79.5)	S805(79.5)	2.26	64.31
SH3 and PX domain-containing protein 2A	O89032	2208.98	3	737	0	44.5485	[K].EAEENPVGACESQGSPLKVK.[Y]	S12(99.6)	S543(99.6)	2.15	56.08
Afadin	Q9QZQ1	3670.71	3	1224.24	0.86	63.2329	[K].ITSVSTGNLCTEEQSPPPRPEAYPIPTQTYTR.[E]	S15(98.4)	S1211(98.4)	6.73	-
SH3 and PX domain-containing protein 2A	O89032	1981.82	2	991.414	-0.02	44.846	[K].EAEENPVGACESQGSPLK.[V]	S15(99.6)	S546(99.6)	3.42	159.96
Serine/arginine repetitive matrix protein 2	Q8BTI8	2289	3	763.672	0.01	52.6041	[K].AAETPAVASCWSGPQVSPEHK.[E]	S17(100)	S1269(100)	3.58	-
Protein furry homolog	E9Q8I9	2344.08	4	586.775	-0.09	58.9825	[R].RRSLDSLDKCDMQILEER.[Q]	S3(100)	S2495(100)	2.37	46.44
Tax1-binding protein 1 homolog	Q3UKC1	1823.78	2	912.395	2.51	59.7379	[R].VPSWEDNVVCSQPAR.[N]	S3(100)	S693(100)	2.28	109.11
EH domain-binding protein 1-like protein 1	Q99MS7	1505.63	2	753.319	-0.14	27.2429	[K].VASRDTDLSCSSK.[D]	S3(99.6)	S1383(99.6)	0.93	86.13
Rho GTPase-activating protein 7	Q9R0Z9	1718.61	2	859.809	0.19	38.5776	[R].SEDSDEDEPCAISGK.[W]	S4(87.3)	S89(87.3)	2.37	98.13
Nucleolar protein 58	Q6DFW4	2295.96	2	1148.48	-0.08	55.2212	[K].EEPLSEEEPCTSTAVPSPEK.[K]	S5(100)	S509(100)	2.05	135.5
Golgin subfamily A member 2	Q921M4	1989.9	3	663.973	0.77	74.8424	[R].ERPGLGSNPCIPFFYR.[A]	S7(100)	S978(100)	2.82	67.43
Rho GTPase-activating protein 31	A6X8Z5	1547.59	2	774.297	0.27	22.4718	[K].MHASSTGSSCDLSK.[E]	S8(94.5)	S384(94.5)	2.93	182.51
Actin filament-associated protein 1	Q80YS6	2952.35	3	984.789	-0.22	75.0699	[R].TLENSPISSCDTSDAEGPLPVNSAAVLK.[K]	T/S	-	2.18	-
Probable RNA polymerase II nuclear localization protein SLC7A6OS	Q7TPE5	2038.99	3	680.334	-0.48	72.7287	[R].KTSDPDVILCNSVELIR.[E]	T/S	-	4.08	139.16
Microcephalin	Q7TT79	1929.84	2	965.424	-2.16	62.4481	[R].SANEMTTVTCPSSPVLR.[A]	T6(78.8)	T253(78.8)	1.78	69.73
Eukaryotic translation initiation factor 4E-binding protein 2	P70445	3108.45	3	1036.82	-0.37	77.4745	[R].NSPMAQTPPCHLPNIPGVTSPGALIEDSK.[V]	T7(99.9)	T70(99.9)	4.47	-
Ribosomal protein S6 kinase alpha-3	P18654	2518.18	3	840.063	-0.04	90.6703	[R].AENGLLMTPCYTANFVAPEVLK.[R]	T8(100)	T577(100)	4.9	-
Ribosomal protein S6 kinase alpha-3	P18654	2674.28	3	892.097	-0.08	81.4907	[R].AENGLLMTPCYTANFVAPEVLKR.[Q]	T8(79.7)	T577(79.7)	4.17	-
Protein-tyrosine kinase 2-beta	Q9QVP9	4147.91	4	1037.73	-0.4	85.7087	[K].LQFQVPEGLCASSPTLTSPMEYPSPVNSLHTPPLHR.[H]	S/Y/T	-	4.13	-
RNA-binding protein with multiple splicing 2	Q8VC52	2704.19	3	902.069	0.11	54.3682	[-].ace-SNLKPDVEHCTGAGTGSPLEEEVR.[T]	S18(100)	S18(100)	4.84	-
CapZ-interacting protein	Q3UZA1	3302.45	4	826.369	0.5	57.2813	[K].QKEEAPLEPSCSPGADHAAGEITSEIQNEK.[A]	S/T	-	3.23	-
Hemoglobin subunit beta-1	P02088	2652.19	4	663.804	0.77	66.7708	[K].GTFASLSELHCDKLHVDPENFR.[L]	S/T	-	3.37	-
Perilipin-4	O88492	1562.67	2	781.837	-2.25	49.0554	[K].TLVSGMASSACAATR.[S]	S/T	-	3.25	69.71
TBC1 domain family member 1	Q60949	2940.33	3	980.783	0.42	58.3738	[R].ANTLSHFPVECPAPPEPAQSSPGVSQR.[K]	S/T	-	2.11	-
Outer dense fiber protein 1	Q61999	1528.64	2	764.823	0.17	61.0764	[K].DVTYSYGLGSCVK.[I]	S10(100)	S180(100)	3.08	86.95
Liprin-beta-1	Q8C8U0	2657.14	3	886.384	-0.85	88.3738	[K].ALEYSNGIFDCQSPTSPFMGSLR.[A]	S13(100)	S37(100)	5.26	-
N-lysine methyltransferase SETD6	Q9CWY3	1560.72	2	780.866	0.64	49.2505	[R].VSGGSPLVAPCPSPR.[A]	S13(100)	S22(100)	2.24	75.7
Septin-5	Q9Z2Q6	3084.24	3	1028.75	0.95	66.8337	[K].FGIHVYQFPECDSDEDEDFKQQDR.[E]	S13(100)	S225(100)	4.56	-
C2 domain-containing protein 5	Q7TPS5	1727.78	2	864.394	-1.27	66.6895	[K].LSSPAAFLPACSSPSR.[E]	S13(82.8)	S260(82.8)	2.03	75.82
Hepatoma-derived growth factor-related protein 3	Q9JMG7	2102.82	4	526.461	0.13	14.5051	[R].KSPGDEDDKDCKEEENK.[S]	S2(100)	S161(100)	3.69	46.55
TBC1 domain family member 23	Q8K0F1	1820.68	2	910.841	-0.45	34.4362	[R].GSISSVDGESCNGSNDR.[G]	S2(97.8)	S466(97.8)	2.77	59.08
BRCA1-A complex subunit RAP80	Q5U5Q9	1558.59	2	779.798	-1.18	42.9844	[R].MPSPEVEEASCSR.[E]	S3(100)	S665(100)	2.11	95.28
Filamin-A	Q8BTM8	1748.8	3	583.606	-0.36	54.2848	[R].APSVANIGSHCDLSLK.[I]	S3(100)	S2152(100)	3.21	123.93
Protein Daple	Q6VGS5	1351.51	2	676.259	0.41	16.429	[R].GGSPTHDTPSCR.[D]	S3(90.5)	S1675(90.5)	1.3	35.48
Dystonin	Q91ZU6	2052.87	3	684.961	0	50.6451	[R].HTSADTLDVGCPQLESSR.[E]	S3(91.3)	S3034(91.3)	3.23	93.15
Eukaryotic translation initiation factor 4E-binding protein 2	P70445	3264.55	4	816.894	-0.56	71.3182	[R].RNSPMAQTPPCHLPNIPGVTSPGALIEDSK.[V]	S3(94)	S65(94)	2.62	-
Protein FAM53B	Q8BGR5	1485.54	2	743.274	0.79	57.3797	[R].SLSFSDEMSSCR.[T]	S3(98.8)	S119(98.8)	2.72	91.6
Patatin-like phospholipase domain-containing protein 2	Q8BJ56	2626.24	3	876.084	-0.41	88.9795	[R].AQSLPSVPLSCATYSEALPNWVR.[N]	S3(99.2)	S406(99.2)	4.1	-
Ubiquitin conjugation factor E4 B	Q9ES00	1535.58	2	768.292	0.27	46.1383	[R].SQSMDIDGVSCEK.[S]	S3(99.3)	S105(99.3)	3.13	122.88
Cullin-4B	A2A432	2739.27	3	913.762	0.19	68.395	[R].DSASPSTSSFCLGVPVATSSHVPIQK.[K]	S4(87.2)	S149(87.2)	2.28	-
Ataxin-2-like protein	Q7TQH0	4295.08	4	1074.53	1.92	80.1056	[K].SAAPAPVSASCPEPPIGSAVASSASIPVTSSVVDPGAGSISPASPK.[L]	S44(81.6)	S499(81.6)	6.09	-
Hemoglobin subunit beta-1	P02088	1544.65	2	772.826	0.35	54.9252	[K].GTFASLSELHCDK.[L]	S5(99.4)	S88(99.4)	3.47	174.38
Inactive tyrosine-protein kinase PRAG1	Q571I4	1851.84	3	617.952	0.58	38.7994	[R].GLQKPASPLACTDGNSR.[C]	S7(100)	S131(100)	2.25	75.19
Talin-1	P26039	2220.07	3	740.695	-0.7	65.4461	[K].VVAPTISSPVCQEQLVEAGR.[L]	S8(99)	S729(99)	3.15	80.84
Histone-lysine N-methyltransferase 2D	Q6PDK2	2234.01	3	745.34	-0.21	44.9071	[K].VEEGGRHPSPCQFTINTPK.[V]	T/S	S3122(81.7)	2.28	60.91
Translocation protein SEC62	Q8BU14	2875.06	3	959.026	1.02	39.4469	[K].EELEQQTDGDCDEEDDDKDGEVPK.[S]	T7(100)	T375(100)	4.02	-
Myotubularin-related protein 3	Q8K296	2393.06	3	798.359	-0.35	65.4182	[K].TRSFDNLTTTCENMVPLASR.[R]	T8(99)	T618(99)	4.12	125.7
Zinc finger and BTB domain-containing protein 20	Q8K0L9	1545.64	2	773.324	-0.22	33.1115	[R].YLSTTPETTHCR.[K]	T9(80.8)	T309(80.8)	2.02	90.67
Actin filament-associated protein 1-like 2	Q5DTU0	2990.41	3	997.477	1.91	81.7669	[K].VAQQPLSLVGCDVLPDPSPDHLYSFR.[I]	Y23(88.7)	Y413(88.7)	3.72	-
Ankyrin repeat and SAM domain-containing protein 1A	P59672	2554.07	3	852.028	0.02	53.4525	[R].SLSKSDSDLLTCSPTEDATMoGSR.[S]	S/T	-	2.65	-
182 kDa tankyrase-1-binding protein	P58871	2722.13	3	908.048	-0.43	34.5357	[R].SQEGTAEIPAECQEEHSKTPEER.[N]	S/T	-	3.02	-
Nestin	Q6P5H2	3438.51	4	860.384	0.65	29.3866	[K].TQNHETPGKENCNSSIEENSGTVKSPEKEK.[Q]	S/T	-	4.95	-
Golgi reassembly-stacking protein 2	Q99JX3	3138.38	3	1046.8	-0.26	52.4293	[K].VPTTVEDRVSDCTPAVEKPVSDADASEPS.[-]	S10(85.7)	S432(85.7)	4.22	-
Phosphoglucomutase-like protein 5	Q8BZF8	2233.05	3	745.021	0.62	62.7146	[K].AAGGIILTASHCPGGPGGEFGVK.[F]	S10(99.9)	S122(99.9)	4.36	-
SAM and SH3 domain-containing protein 1	P59808	1691.71	2	846.358	-0.02	39.6407	[K].ASPASPVSPSDCPSPR.[E]	S14(93.3)	S1020(93.3)	3.26	141.82
Cytoplasmic dynein 1 light intermediate chain 2	Q6PDL0	2248.89	3	750.3	-0.21	59.9552	[K].EFQDYIEPEEGCQGSPQR.[R]	S15(100)	S194(100)	3.47	102.35
Rho guanine nucleotide exchange factor 17	Q80U35	3026.15	3	1009.39	-0.88	57.6226	[R].MGAQQDDGNDVCPTSPDWAGDMTQGHR.[S]	S15(89.2)	S611(89.2)	3.51	-
Dedicator of cytokinesis protein 6	Q8VDR9	2375.91	3	792.641	0.08	37.8408	[R].TGPEDVDDPQHCSGSPEDTPR.[S]	S15(90.2)	S178(90.2)	4.15	-
Myb/SANT-like DNA-binding domain-containing protein 2	Q6NZR2	2730.25	3	910.754	-0.08	74.2009	[K].SPGLYAIGYEECIERPLSPDVER.[H]	S18(89.3)	S436(89.3)	2.97	-
Phosphoribosyl pyrophosphate synthase-associated protein 1	Q9D0M1	3156.43	4	789.864	0.66	61.7383	[R].LGLAVIHGEAQCTELDMDDGRHSPPMVK.[N]	S23(100)	S215(100)	3.43	-
Rho GTPase-activating protein 7	Q9R0Z9	2002.81	3	668.274	0.52	29.091	[R].KRSEDSDEDEPCAISGK.[W]	S3(91.8)	S86(91.8)	3.17	100.06
5-oxoprolinase	Q8K010	4520.02	4	1130.76	0.47	85.351	[K].TSVTVYPGDAFCLHTPGGGGYGDPEDPAPPPGSPPLYPAFPER.[G]	S33(100)	S1265(100)	5.49	-
Filamin-A	Q8BTM8	1904.9	3	635.64	0.17	49.353	[R].RAPSVANIGSHCDLSLK.[I]	S4(100)	S2152(100)	4.33	188.75
Patatin-like phospholipase domain-containing protein 2	Q8BJ56	2782.34	3	928.118	0.43	80.6427	[R].RAQSLPSVPLSCATYSEALPNWVR.[N]	S4(99.1)	S406(99.1)	2.68	-
Disks large-associated protein 4	B1AZP2	2118.11	3	706.71	0.32	59.9172	[K].RKLSSIGIQVDCIQPVPK.[E]	S4(99.2)	S665(99.2)	3.92	137.65
WD repeat-containing protein 62	Q3U3T8	1613.75	2	807.38	1.17	57.9468	[R].NQSSPPPAPPLCLR.[R]	S4(99.5)	S33(99.5)	2.39	77.58
Filamin-A	Q8BTM8	3887.9	4	972.733	2.01	78.722	[R].RAPSVANIGSHCDLSLKIPEISIQDMTAQVTSPSGK.[T]	S4(99.9)	S2152(99.9)	4.43	-
Ankyrin repeat and SAM domain-containing protein 1A	P59672	2538.07	3	846.695	-0.73	57.7007	[R].SLSKSDSDLLTCSPTEDATMGSR.[S]	S5(99.2)	S642(99.2)	5.47	-
Sentrin-specific protease 6	Q6P7W0	2169.94	3	723.984	-0.11	33.791	[R].ESTSPKPADSACSSPVPSTGK.[V]	T/S	-	1.87	-
Calcium/calmodulin-dependent protein kinase type 1	Q91YS8	3232.49	3	1078.17	3.47	71.8358	[K].MEDPGSVLSTACGTPGYVAPEVLAQKPYSK.[A]	T10(82.8)	T177(82.8)	2.98	-
MAP kinase-activated protein kinase 2	P49138	3134.41	3	1045.48	1.51	72.7927	[K].ETTSHNSLTTPCYTPYYVAPEVLGPEK.[Y]	T10(84.1)	T208(84.1)	2.95	-
AT-rich interactive domain-containing protein 1A	A2BH40	2200.13	3	734.051	1.06	60.5952	[K].IELLPSRPYVPCPTPPRK.[H]	T14(99.8)	T1874(99.8)	3.6	91.29
Microtubule-associated protein 1B	P14873	2021.88	3	674.631	-0.01	46.6938	[K].TIKTPEDGGYTCEITEK.[T]	T4(99.8)	T1928(99.8)	2.43	62.44
Nuclear receptor corepressor 1	Q60974	2956.38	3	986.133	1.02	60.7217	[R].MLSSTPPTQIACAPSAITQAAPHQQNR.[I]	T5(82.1)	T2409(82.1)	3.1	-
TBC1 domain family member 1	Q60949	2265.93	2	1133.47	-0.28	47.0295	[R].QSARPSTPEPDCTQLEPTGD.[-]	T7(88.1)	T1242(88.1)	2.97	69.16
Triosephosphate isomerase	P17751	1406.64	2	703.823	0.31	46.9262	[R].IIYGGSVTGATCK.[E]	T8(99.4)	T214(99.4)	3.47	189.35
5'-3' exoribonuclease 1	P97789	2222.93	3	741.647	-1.43	24.5564	[K].LSNGLLVHGPQCHSESEAK.[E]	S2(100); S14(97.9)	S1505(100); S1517(97.9)	3.19	59.11
Thyroid peroxidase	P35419	2301.16	3	767.727	1.32	71.6741	[K].FLPGARTGPLFACIIGKQMoK.[A]	T7(100)	T637(100)	2.3	-
Protein kinase C iota type	Q62074	2845.32	3	949.112	-0.01	75.6199	[K].EGLRPGDTTSTFCGTPNYIAPEILR.[G]	S/T/Y	-	3.51	-
Interferon gamma receptor 1	P15261	2379.04	3	793.685	-0.72	67.9137	[R].SFSLLSSNQSGPCSLTAYHSR.[N]	S1(98.4)	S379(98.4)	2.04	-
Radial spoke head protein 4 homolog A	Q8BYM7	4172.79	3	1391.61	4.77	105.995	[R].FDLLQEEGSDSNCDPDQPEVGASEAAQSMLEVAIQNAK.[A]	S11(75.3)	S187(75.3)	3.69	-
Eukaryotic translation initiation factor 4B	Q8BGD9	3298.53	4	825.388	-0.16	41.1204	[K].SLENETLNKEEDCHSPTSKPPKPDQPLK.[V]	S15(94.5)	S459(94.5)	5.12	-
Rho guanine nucleotide exchange factor 7	Q9ES28	2164.98	3	722.332	0.09	45.2419	[K].VTADIGLGSDSVCARPSSHR.[I]	S18(86.3)	S127(86.3)	1.97	39.98
Ataxin-2	O70305	2019.75	2	1010.38	0.52	42.2882	[K].DSFIDSSSSSSNCTSGSSK.[T]	S18(89.5)	S828(89.5)	2.71	41.19
Mitochondrial fission regulator 1-like	Q9CWE0	1787.83	2	894.418	0.09	85.6616	[R].ASFETLPNISDLCLK.[D]	S2(99.7)	S38(99.7)	3.11	142.6
Ubiquitin-like modifier-activating enzyme 1	Q02053	3392.56	3	1131.53	0.17	58.5977	[R].RVSGPDPKPGSNCSPAQSALSEVSSVPTNGMAK.[N]	S3(99.8)	S13(99.8)	3.62	-
SWI/SNF-related matrix-associated actin-dependent regulator of chromatin subfamily A member 5	Q91ZW3	3361.38	3	1121.13	0.71	65.3012	[K].GGPEGGAAPAAPCAAGSGPADTEMEEVFDHGSPGK.[Q]	S32(97.3)	S65(97.3)	4.68	-
Complement factor H	P06909	1721.69	3	861.347	-0.87	47.2621	[K].IYSHSGEDIEFGCK.[Y]	S5(96.1)	S1198(96.1)	4.3	183.13
Rap1 GTPase-activating protein 2	Q5SVL6	1813.73	2	907.369	-0.34	37.1232	[K].SETSSNPSSPEICPNK.[E]	S5(98.2)	S590(98.2)	2.89	66.14
Enhancer of mRNA-decapping protein 3	Q8K2D3	1783.77	2	892.388	0.12	34.8753	[K].SQDVAISPQQQQCSK.[S]	S7(99.2)	S131(99.2)	3.26	141.89
Nucleolar protein 58	Q6DFW4	2674.2	3	892.07	0.13	48.5378	[K].HIKEEPLSEEEPCTSTAVPSPEK.[K]	S8(100)	S509(100)	3.7	-
Nucleolar protein 58	Q6DFW4	2802.29	4	701.328	-0.15	44.4655	[K].HIKEEPLSEEEPCTSTAVPSPEKK.[K]	S8(100)	S509(100)	3.84	-
Ubiquitin thioesterase OTUB1	Q7TQI3	2976.24	3	992.751	-0.32	79.9429	[K].QEPLGSDSEGVNCLAYDEAIMAQQDR.[I]	S8(89.3)	S18(89.3)	3.79	-
Dual specificity mitogen-activated protein kinase kinase 1	P31938	3254.43	3	1085.48	-0.26	105.245	[R].SDAEEVDFAGWLCSTIGLNQPSTPTHAASI.[-]	T/S	-	3.6	-
SWI/SNF-related matrix-associated actin-dependent regulator of chromatin subfamily A member 5	Q91ZW3	3617.53	4	905.138	-0.73	59.3054	[K].GGPEGGAAPAAPCAAGSGPADTEMEEVFDHGSPGKQK.[E]	T22(77.7)	T55(77.7)	2.4	-
Perilipin-1	Q8CGN5	1661.74	3	554.583	0.01	61.1383	[R].LSTQFTAANELACR.[G]	T3(95.5)	T82(95.5)	4.5	158.03
Serine/threonine-protein kinase DCLK1	Q9JLM8	2089.84	3	697.284	1.11	50.8827	[R].VNGLPSPTHSAHCSFYR.[T]	S10(89.8); S/T/Y	S32(87.1); S36(97.3)	2.29	53.09
Phosphatidylinositol 4-kinase type 2-alpha	Q2TBE6	1950.76	3	650.923	-0.46	34.7873	[R].VAAAAGSGPSPPCSPGHDR.[E]	S10(98.2); S14(99.7)	S47(98.2); S51(99.7)	2.62	52.3
Nucleolar protein 58	Q6DFW4	2754.16	3	918.725	-0.99	50.244	[K].HIKEEPLSEEEPCTSTAVPSPEK.[K]	S8(100); S20(100)	S509(100); S521(100)	3.94	-
ARF GTPase-activating protein GIT2	Q9JLQ2	2980.14	3	994.053	0.88	39.7172	[K].QNSTPESDYDNTACDPEPDDTGSTRK.[G]	S/T/Y	-	3.48	-
ARF GTPase-activating protein GIT2	Q9JLQ2	2852.05	3	951.354	-0.43	45.4123	[K].QNSTPESDYDNTACDPEPDDTGSTR.[K]	S/T/Y	-	5.58	-
Death domain-associated protein 6	O35613	3414.66	3	1138.89	-0.64	80.0478	[R].VDSPSHELVTSSLCSPSPSLLLQTPQAQSLR.[Q]	S/T	-	3.69	-
Perilipin-1	Q8CGN5	1817.84	3	606.617	0.11	56.6133	[R].RLSTQFTAANELACR.[G]	S/T	-	5.21	246.38
Histone-lysine N-methyltransferase 2A	P55200	2401.05	3	801.021	0.18	49.4333	[K].ESGPGSPAHIESVCPAEPVSASR.[S]	S	-	2.53	-
Ubiquitin carboxyl-terminal hydrolase MINDY-2	Q6PDI6	3512.55	3	1171.52	0.79	57.3879	[R].SSLGDPTSPSQLGCGAGSDLKDGASSSPAASEVPSR.[G]	S1(86.2)	S56(86.2)	2.79	-
Tyrosine-protein phosphatase non-receptor type 1	P35821	2662.08	3	888.03	-0.02	67.1047	[K].ELFSSHQWVSEETCGDEDSLAR.[E]	S10(95.7)	S335(95.7)	3.63	-
Phosphatidylethanolamine-binding protein 1	P70296	2790.27	3	930.763	0.13	89.4318	[R].YVWLVYEQEQPLSCDEPILSNK.[S]	S13(100)	S132(100)	2.46	-
UNC93-like protein MFSD11	Q8BJ51	3559.44	3	1187.15	3.11	57.3816	[R].KPDPENVLGEEESCDDQDMEATESAQNNVTK.[A]	S13(98.1)	S204(98.1)	3.07	-
Biorientation of chromosomes in cell division protein 1-like 1	E9Q6J5	2436.02	3	812.678	-0.35	59.8708	[K].GSDDVLVSGEVPECEVGHMSPR.[K]	S20(100)	S2001(100)	4.33	-
TBC1 domain family member 24	Q3UUG6	3056.38	3	1019.46	0.21	65.185	[K].SSEAAGSSSLISHCSSDPADRLSPFLAAR.[H]	S23(100)	S482(100)	4.82	-
Pleckstrin homology domain-containing family M member 2	Q80TQ5	3149.34	3	1050.45	2	86.9455	[R].AGSPGEAPEKPPFCDFSEGLPAPMDFYR.[F]	S3(100)	S423(100)	3.84	-
Rhotekin	Q8C6B2	1801.78	3	601.265	-0.07	23.3058	[R].RPSDSVQPAQHSPCR.[G]	S3(98.8)	S106(98.8)	2.09	57.74
Protein polybromo-1	Q8BSQ9	2661.32	3	887.779	0.21	81.1864	[R].RLSNLPTVDPIAVCHELYNTIR.[D]	S3(99.9)	S39(99.9)	3.12	-
Activating transcription factor 7-interacting protein 1	Q7TT18	2936.28	3	979.427	-3.19	69.5932	[K].EAFLVLSDEEDLSCGKDESEAVAQSK.[M]	S7(100)	S533(100)	3.27	-
Protein furry homolog	E9Q8I9	2362	3	788.006	0.4	46.5273	[K].ATFAGGSRDGVITCQPGDSEEK.[Q]	S7(98.9)	S2815(98.9)	4.68	-
Cytospin-A	Q2KN98	1931.85	3	644.622	-0.19	49.1828	[R].KGSSGNASEVSVACLTER.[I]	S8(99.9)	S390(99.9)	4.66	114.85
Cysteine and histidine-rich domain-containing protein 1	Q9D1P4	1954.84	3	652.284	0.58	58.4866	[R].KTSDFNTFLAQEGCTR.[G]	T/S	-	2.44	46.34
Eukaryotic translation initiation factor 4E-binding protein 2	P70445	3263.49	3	1088.51	3.8	79.8487	[R].TVAISDAAQLPQDYCTTPGGTLFSTTPGGTR.[I]	S/T/Y	-	3.82	-
BRCA1-associated ATM activator 1	Q8C3R1	1975.92	3	659.311	-0.63	53.9195	[R].ASSPRPHPEFLQTLCR.[L]	S/T	-	1.4	54.38
Liprin-beta-1	Q8C8U0	4218.86	4	1055.47	1.78	93.1094	[K].MQDPAVLAQGQDSECEGLFHSSSISTLLDAQGFSDLER.[S]	S/T	-	4.32	-
Regulator of microtubule dynamics protein 3	Q3UJU9	2207.83	3	736.615	0.35	38.9688	[R].DSDKESGDAEDEVSCETVR.[M]	S/T	-	2.79	109.15
SAM and SH3 domain-containing protein 1	P59808	4061.91	4	1016.23	-0.12	66.9298	[R].EPRPSSGTEPGSPACTRPPPWLAELPESTSLQEHGVK.[L]	S/T	-	2.43	-
Sickle tail protein	A2AQ25	2620.12	4	655.786	-0.22	34.6243	[K].HQEETAHAPGQPLHCSTGSPGDVK.[S]	S/T	-	2.43	-
Signal-induced proliferation-associated 1-like protein 2	Q80TE4	1976.79	2	988.901	0.38	44.4065	[K].SEGSPPPEEPEVTECPR.[I]	S1(88.8)	S1403(88.8)	1.97	60.12
14-3-3 protein theta	P68254	2534.95	3	845.655	0.56	83.9117	[R].DNLTLWTSDSAGEECDAAEGAEN.[-]	S10(76)	S232(76)	2.89	-
Terminal uridylyltransferase 7	Q5BLK4	2436.2	3	812.738	-0.36	52.5056	[K].VTKPNLTKPPSPVTCVSDPYR.[E]	S11(87.3)	S645(87.3)	2.67	-
Friend leukemia integration 1 transcription factor	P26323	2276.89	3	759.636	-0.31	35.0127	[R].EYDHMNGSRESPVDCSVSK.[C]	S11(99.8)	S79(99.8)	3.16	96.83
55 kDa erythrocyte membrane protein	P70290	2065.9	3	689.305	-1.79	44.031	[R].VASVAHSAPSEAPSCSPFGK.[K]	S16(86.5)	S243(86.5)	2.19	42.26
Nipped-B-like protein	Q6KCD5	2160.06	3	720.693	0.74	58.8447	[K].GSRPPLILQSQSLPCSSPR.[D]	S17(98.9)	S306(98.9)	2.89	94.44
Myosin phosphatase Rho-interacting protein	P97434	2475.11	3	825.709	-0.31	58.6428	[R].DFASEAPTAPLSDACPLSPHRR.[A]	S18(88.8)	S364(88.8)	2.45	-
Myosin phosphatase Rho-interacting protein	P97434	2319.01	3	773.676	0.68	64.2727	[R].DFASEAPTAPLSDACPLSPHR.[R]	S18(98.2)	S364(98.2)	2.81	-
Zinc finger transcription factor Trps1	Q925H1	2682.21	3	894.741	0.45	52.8731	[K].ATEETGPVQSGQANCQGLSPVSVASK.[N]	S19(96.1)	S178(96.1)	2.74	-
Striatin-4	P58404	3740.58	3	1247.53	-0.67	88.1796	[R].LGGSVLEQIPFLQNCEDEDSDEDDELDSVQHK.[K]	S20(98.8)	S276(98.8)	2.83	-
Protein Red	Q9Z1M8	4067.55	3	1356.52	-0.46	95.9285	[K].QLGDFFGMSNSYAECYPATMDDMAVDSDEEVDYSK.[M]	S27(97.8)	S460(97.8)	2.81	-
Monoglyceride lipase	O35678	1988.88	2	994.942	-0.9	59.4724	[R].NKSEVDLYNSDPLVCR.[A]	S3(100)	S189(100)	2.79	174.79
Tensin-3	Q5SSZ5	1959.86	2	980.435	-0.59	50.4746	[R].GISNGPNPPDTQQLCPGK.[A]	S3(100)	S648(100)	3.33	114.93
Unconventional myosin-IXb	Q9QY06	2569.18	4	643.05	0.49	55.8282	[R].RKSELGAEPGHFGVCVDSLTSDK.[A]	S3(100)	S1647(100)	3.51	-
Microtubule-associated protein 1B	P14873	2320.02	2				[R].SVSPGVTQAVVEEHCASPEEK.[T]	S3(90.2)	S1293(90.2)	2.7	-
Hermansky-Pudlak syndrome 5 protein homolog	P59438	3067.4	3	1023.14	-0.42	65.8649	[R].RVSLVTEEAGGQITCDPVSNLSEPSADR.[F]	S3(99.8)	S693(99.8)	3.86	-
Rho guanine nucleotide exchange factor 17	Q80U35	3072.48	3	1024.83	0.86	97.0682	[R].FLAAVQLPEGFNLLCSTPPPPPDTGPEK.[L]	T17(91.1)	T1985(91.1)	3.03	-
Palmdelphin	Q9JHU2	3010.37	4	753.347	0.37	52.4224	[K].SPTEYHEPVYANPFCRPVTPQRER.[V]	T19(100)	T270(100)	2.3	-
Palmdelphin	Q9JHU2	2725.22	4	682.061	-0.53	56.5105	[K].SPTEYHEPVYANPFCRPVTPQR.[E]	T19(100)	T270(100)	2.88	-
Cysteine and histidine-rich domain-containing protein 1	Q9D1P4	2110.94	3	704.318	1.27	53.3249	[R].RKTSDFNTFLAQEGCTR.[G]	T8(97.7)	T204(97.7)	2.22	67.28
Huntingtin	P42859	2192.97	3	731.66	0.09	91.6862	[R].SGSIVELLAGGGSSCSPVLSR.[K]	S13(86.5); S	S408(86.5); S	4.08	-
Eukaryotic translation initiation factor 4E-binding protein 2	P70445	3343.46	3	1115.16	1.46	83.6243	[R].TVAISDAAQLPQDYCTTPGGTLFSTTPGGTR.[I]	T/S/Y	-	4.25	-
Histone-lysine N-methyltransferase SETD1A	E9PYH6	4269.82	4	1068.21	0.16	60.8093	[R].DAGAEVPSGAGHGPCTPPPAPANFEDVAPTGSGEPGAARESPK.[A]	T16(99.7); S/T	T553(99.7); S/T	3.16	-
Eukaryotic translation initiation factor 4E-binding protein 2	P70445	4003.82	4	1001.71	3.88	78.0262	[R].TVAISDAAQLPQDYCTTPGGTLFSTTPGGTRIIYDR.[K]	T17(86.5); S/T/Y	T37(86.5); S/T/Y	3.08	-
Eukaryotic translation initiation factor 4E-binding protein 2	P70445	4131.91	4	1033.73	-0.46	70.4712	[R].TVAISDAAQLPQDYCTTPGGTLFSTTPGGTRIIYDRK.[F]	Y/T/S	-	3.8	-
Guanidinoacetate N-methyltransferase	O35969	2184.91	3	728.973	-0.76	84.8852	[-].ace-SSSAASPLFAPGEDCGPAWR.[A]	S7(100)	S7(100)	3.45	-
C2 domain-containing protein 5	Q7TPS5	3303.53	3	1101.85	2.57	91.4704	[R].ASTDNEELLQFPLELCSDSLPPHPFPAAK.[E]	S/T	-	3.02	-
GRB2-associated-binding protein 1	Q9QYY0	2634.29	4	659.327	0.06	39.9905	[R].SSPKTPPRRPVPVADCEPPPVDR.[N]	S/T	-	2.51	-
Non-lysosomal glucosylceramidase	Q69ZF3	2079.95	3	693.989	0.38	40.7899	[R].RPSVTQGTGLSTQPECGPK.[R]	S/T	-	2.91	83.89
Vasodilator-stimulated phosphoprotein	P70460	2719.07	3	907.028	0.63	38.5417	[K].SSSSVTTSEAHPSTPCSSDDSDLER.[V]	S/T	-	2.35	-
Formin-binding protein 1	Q80TY0	4406.8	4	1102.46	0.8	41.4548	[R].QSGLYDGQTHQTVTNCAQDRESPDGSYTEEQSQESEHK.[V]	S/Y/T	-	3.21	-
CREB-regulated transcription coactivator 2	Q3U182	3591.63	4	898.663	-0.16	80.3907	[R].SSHYGGSLPNVNQIGCGLAEFQSPLHSPLDSSR.[S]	S/Y	-	4	-
Chloride channel CLIC-like protein 1	Q99LI2	2267.95	3	756.655	1.34	51.1023	[K].KEVSPDSSEAEELSDCLHR.[L]	S	-	2.92	82.07
Corepressor interacting with RBPJ 1	Q9DA19	3065.26	3	1022.42	-0.25	77.3305	[R].NLTANDPSQDYVASDCEEDPEVEFLK.[S]	S14(100)	S202(100)	3.1	-
Protein Niban 1	Q3UW53	2254.95	3	752.323	0.05	34.3069	[K].IHPEASHPAAIQQDSCEER.[E]	S15(100)	S755(100)	3.35	164.97
Rho GTPase-activating protein 35	Q91YM2	3178.35	3	1060.12	1.19	76.2336	[K].NIIEATHMYDNVAEACSTTEEVFNSPR.[A]	S25(100)	S970(100)	3.21	-
Lysine-specific demethylase PHF2	Q9WTU0	3901.75	4	976.195	0.72	45.8073	[K].TVRPEVNAAASSDEVCDGDREKEEPPSPVETTPPR.[S]	S27(94.6)	S474(94.6)	5.49	-
SH3 and PX domain-containing protein 2A	O89032	2074.04	2	1037.52	-0.09	65.0815	[R].RGSADIIPLTATTPPCVPK.[K]	S3(100)	S812(100)	3.98	124.34
Roundabout homolog 4	Q8C310	2592.15	3	864.721	-1.12	84.062	[R].APSPPTTYGYISIPTCSGLADMGR.[A]	S3(92.4)	S832(92.4)	3.47	-
Supervillin	Q8K4L3	1895.92	2	948.463	0.56	71.7729	[K].GLASPTSITPISSPLCSK.[S]	S4(96.9)	S1181(96.9)	3.04	87.45
Protein SAAL1	Q9D2C2	3069.25	3	1023.76	1.26	52.4273	[K].KPENPSESDTEEPTICGPTQDDFHMK.[I]	S8(84.9)	S376(84.9)	3.42	-
Serine/threonine-protein kinase WNK1	P83741	1929.78	3	643.931	0.09	31.0907	[R].GTEDGSGSPHSPPHLCSK.[S]	S8(88.4)	S2024(88.4)	2.65	105.24
Poly(A)-specific ribonuclease PARN	Q8VDG3	2789.1	3	930.371	-0.29	59.7854	[R].ESEEVSDSELEQTDSCTDPLPEGR.[K]	S8(89.4)	S575(89.4)	3.29	-
Pleckstrin homology-like domain family B member 2	Q8K1N2	2373.03	3	791.682	-0.01	91.5237	[K].LQLSDEESVFEDALVCPDAR.[Y]	S8(99.9)	S490(99.9)	3.56	112.83
Transforming acidic coiled-coil-containing protein 1	Q6Y685	2114.87	3	705.628	0.3	33.1769	[R].DGHATDEEKLASTSSCAQK.[S]	T5(100)	T501(100)	2.49	108.4
Poly(rC)-binding protein 1	P60335	2571.14	3	857.72	-0.01	70.237	[R].VMTIPYQPMoPASSPVICAGGQDR.[C]	S/T/Y	-	3.44	-
Poly(rC)-binding protein 1	P60335	2555.15	3	852.389	0.68	74.0006	[R].VMTIPYQPMPASSPVICAGGQDR.[C]	S/T/Y	-	4.34	-
Ataxin-2	O70305	1968.88	3	656.967	0.98	33.8323	[K].RGPEVTSQGVQTSSPACK.[Q]	S/T	-	2.92	69.08
Centrosomal protein of 170 kDa	Q6A065	2443.07	3	815.029	0.26	43.9273	[K].SSPVNNHSSPSQTPALCPPETR.[A]	S/T	-	2.15	-
Eukaryotic translation initiation factor 4B	Q8BGD9	3771.74	5	755.154	0.26	44.0684	[R].ESEKSLENETLNKEEDCHSPTSKPPKPDQPLK.[V]	S/T	S442(93.2)	4.08	-
Nuclear cap-binding protein subunit 1	Q3UYV9	2169.94	3	723.985	1.25	56.8648	[R].KTSDANETEDHLESLICK.[V]	S/T	-	2.07	65.74
FERM domain-containing protein 4B	Q920B0	2141.83	3	714.617	0.84	32.7274	[R].NAYSSSHLEPDSSSQHCR.[Q]	S/Y	-	2.48	54.06
Melanoma inhibitory activity protein 2	Q91ZV0	2363	2				[K].DNLGNSNVPDSPIPAECEAAGR.[G]	S11(100)	S1271(100)	2.56	-
Activating transcription factor 7-interacting protein 1	Q7TT18	2544.13	3	848.714	0.07	59.709	[K].NKQEDLNSEALSPSITCDLSSR.[V]	S12(97.2)	S112(97.2)	2.86	-
Septin-4	P28661	2932.37	4	733.847	-0.14	62.6566	[R].VARPQILEPRPQSPDLCDDDVEFR.[G]	S13(100)	S68(100)	4.63	-
Rho GTPase-activating protein 31	A6X8Z5	2775.17	3	925.73	1	68.9873	[K].TTGNSHWTLEAPFSSSCANLETER.[N]	S16(87)	S961(87)	3.2	-
STE20-like serine/threonine-protein kinase	O54988	2528.06	3	843.358	0.32	99.91	[R].DSFIGTPYWMAPEVVMCETSK.[D]	S2(100)	S189(100)	2.35	-
Rho GTPase-activating protein 7	Q9R0Z9	2363.92	2				[K].FSDEGDSDSALDSVSPCPSSPK.[Q]	S20(85.1)	S510(85.1)	2.88	-
Formin-binding protein 1	Q80TY0	4562.9	5	913.387	0.42	39.6976	[R].RQSGLYDGQTHQTVTNCAQDRESPDGSYTEEQSQESEHK.[V]	S23(91.2)	S516(91.2)	3.96	-
Formin-binding protein 1	Q80TY0	2515.08	3	839.032	1.35	36.842	[R].RQSGLYDGQTHQTVTNCAQDR.[E]	S3(99.9)	S496(99.9)	4.13	-
Eukaryotic translation initiation factor 4B	Q8BGD9	2169.73	2	1085.37	0.29	61.7485	[K].YAALSVDGEDEDEGDDCTE.[-]	S5(100)	S597(100)	4.41	231.97
C3a anaphylatoxin chemotactic receptor	O09047	2431.05	3	811.021	-0.03	74.6085	[K].GILEAAFSEELTHSTNCTQDK.[A]	S8(100)	S452(100)	3	-
E3 ubiquitin-protein ligase PPP1R11	Q8K1L5	2309.8	3	770.605	-0.23	33.7	[R].AFGESSTESDEDEEEGCSHK.[H]	S9(98.2)	S82(98.2)	2.64	63.91
Protein Niban 1	Q3UW53	3502.48	3	1168.17	1.08	66.2607	[R].GSTSQSTSGGLTENTSCPGPIEEPFEAQEPAEK.[V]	T/S	-	3.05	-
Junctional protein associated with coronary artery disease	Q5DTX6	2703.29	3	901.771	1.94	92.0528	[R].ETPTQVGNGGDTEVLPCVLLPLADK.[Y]	T12(98)	T1009(98)	4.61	-
Kelch domain-containing protein 7A	A2APT9	2573.15	3	858.388	1.04	90.2246	[K].GAGTSLDYSLVDPEDPCILDISR.[S]	Y/S/T	-	3.5	-
MAP7 domain-containing protein 1	A2AJI0	3724.74	5	745.754	1.32	45.0418	[K].ARPSSPSTTWHRPASPCPSPGPGHALPPKPPSPR.[G]	S/T	-	3.11	-
Protein HEXIM1	Q8R409	4381.95	5	877.196	-0.69	47.3176	[-].ace-AEPLLTEHQHQPQTSNCTGAAVVHEEHTSERPPSAEER.[V]	S35(75.3)	S35(75.3)	3.95	-
STE20-like serine/threonine-protein kinase	O54988	2700.15	3	900.723	-0.49	80.2309	[R].RDSFIGTPYWMoAPEVVMCETSK.[D]	T7(87.8)	T193(87.8)	3.05	-
Serine/arginine repetitive matrix protein 2	Q8BTI8	2654.13	3	885.381	-2.39	38.9553	[K].SGTPPRPGSVTNMoQADECTATPQR.[Q]	T11(95.1)	T831(95.1)	3.03	-
Nucleolar protein 56	Q9D6Z1	2658.15	3	886.721	0.13	62.4551	[R].LAALALASSENSSTPEECEEVNEK.[S]	S/T	-	2.99	-
Serine/arginine repetitive matrix protein 2	Q8BTI8	2380.07	3	794.027	0.27	45.3937	[K].SMLQTPPDQNLSGSKSPCPQK.[S]	S/T	-	2.47	-
Microtubule-associated protein 1A	Q9QYR6	2993.39	3	998.47	0.64	79.1558	[R].SPQAQDTLGSLAGGQTGCTIQLLPEQDK.[A]	S1(100)	S1062(100)	6.27	-
TGF-beta-activated kinase 1 and MAP3K7-binding protein 1	Q8CF89	3262.48	3	1088.17	-0.24	81.8478	[R].SLLQSEQQPSWTDDLPLCHLSGVGSASNR.[S]	S1(99.6)	S7(99.6)	3.56	-
Nuclear receptor-binding protein 2	Q91V36	2460.93	3	820.983	-0.25	51.1528	[R].EREDESEDESDILEESPCGR.[W]	S10(99.9)	S24(99.9)	4.74	133.51
Protein phosphatase 1 regulatory subunit 12C	Q3UMT1	2965.27	4	742.074	-0.23	36.7202	[R].RGPAEGEEAGPAERSPECSTVDGGSQVR.[R]	S15(99.4)	S647(99.4)	3.17	-
Sequestosome-1	Q64337	3443.4	3	1148.47	-0.14	68.7648	[K].IALESVGQPEEQMESGNCSGGDDDWTHLSSK.[E]	S19(96.5)	S334(96.5)	4.97	-
Nuclear receptor corepressor 1	Q60974	3431.57	3	1144.53	1.42	60.5904	[R].GNTEPVAELEATTDPAPCASPSSAVPTTKPAER.[E]	S20(95.6)	S779(95.6)	4.79	-
Myotubularin-related protein 1	Q9Z2C4	2259.97	3	753.996	0.03	54.7291	[R].HPSIETLDSPTGSHVEWCK.[Q]	S3(100)	S47(100)	3.81	83.08
Vasodilator-stimulated phosphoprotein	P70460	2978.2	3	993.407	0.97	38.0613	[R].MKSSSSVTTSEAHPSTPCSSDDSDLER.[V]	S3(87.1)	S317(87.1)	3.93	-
Rho guanine nucleotide exchange factor 10	Q8C033	4456.85	4	1114.97	-1.32	61.3662	[R].AESVEEEEAAETVGDGQCNSLSSEDLPHSSEQGSQEGSALAR.[W]	S3(93.6)	S157(93.6)	4.02	-
STE20-like serine/threonine-protein kinase	O54988	2684.16	3	895.392	0.4	87.2633	[R].RDSFIGTPYWMAPEVVMCETSK.[D]	S3(94.3)	S189(94.3)	4.68	-
Serine/threonine-protein kinase 10	O55098	2710.21	3	904.075	-0.36	97.0595	[K].RDSFIGTPYWMAPEVVLCETMK.[D]	S3(99.3)	S191(99.3)	4.05	-
Proteasome inhibitor PI31 subunit	Q8BHL8	2242.95	3	748.32	-0.52	95.4108	[R].DPLSPFAVGGDDLDPFGCQR.[G]	S4(100)	S189(100)	2.89	83.21
Synaptopodin	Q8CC35	2237.99	2	1119.5	2.98	69.7717	[R].DRASPAAAEEAVPEWASCLK.[S]	S4(100)	S672(100)	3.5	96.44
Non-lysosomal glucosylceramidase	Q69ZF3	2323.09	3	775.033	-1.14	37.898	[K].SRRPSVTQGTGLSTQPECGPK.[R]	S5(87.2)	S893(87.2)	3.15	-
Histone deacetylase 7	Q8C2B3	4384.1	4	1096.78	2.92	96.523	[R].TQSSPAAPVSLLSPEPTCQTQVLNSSETPATGLVYDSVMLK.[H]	T/S/Y	-	4.84	-
SRSF protein kinase 2	O54781	4337.94	4	1085.24	0.21	89.4628	[K].TSEFPTPLFSGPLEPVACGSVISEGSPLTEQEESSPSHDR.[S]	T/S	-	4.59	-
Endosialin	Q91V98	2140.95	3	714.322	-0.25	45.742	[K].SSTEPMPPRGSLTGVQTCR.[T]	T13(86.7)	T756(86.7)	1.74	60.02
Serine/arginine repetitive matrix protein 2	Q8BTI8	2638.14	3	880.052	0.76	44.7621	[K].SGTPPRPGSVTNMQADECTATPQR.[Q]	T3(91.6)	T823(91.6)	5.69	-
Protein phosphatase 1 regulatory subunit 1A	Q9ERT9	4020.7	3	1340.9	-1.18	47.706	[K].QGEEPEGATESTGNQESCPPGIPDTGSASRPDTPGTAQK.[S]	T33(96.9)	T129(96.9)	5.17	-
Palmdelphin	Q9JHU2	3054.39	4	764.353	-0.27	52.2619	[R].NSKSPTEYHEPVYANPFCRPVTPQR.[E]	Y/S/T	-	4.08	-
Serine/arginine repetitive matrix protein 2	Q8BTI8	2718.1	3	906.706	-0.11	47.1408	[K].SGTPPRPGSVTNMQADECTATPQR.[Q]	S1(89.5); T21(99.8)	S821(89.5); T841(99.8)	3.88	-
Protein phosphatase 1 regulatory subunit 1A	Q9ERT9	4100.67	4	1025.92	-0.97	50.9746	[K].QGEEPEGATESTGNQESCPPGIPDTGSASRPDTPGTAQK.[S]	T/S	-	4.55	-
Palmdelphin	Q9JHU2	3134.36	4	784.345	-0.59	55.2509	[R].NSKSPTEYHEPVYANPFCRPVTPQR.[E]	T22(98.5); T/Y/S	T270(99.7); T/S/Y	4.42	-
Serine/arginine repetitive matrix protein 2	Q8BTI8	2798.07	3	933.362	-0.16	52.5846	[K].SGTPPRPGSVTNMQADECTATPQR.[Q]	T3(84.5); S9(97.4); T21(86.3)	T823(84.5); S829(97.4); T841(86.3)	3.69	-
Complement factor H	P06909	2869.15	4	718.043	-0.42	52.8417	[R].RDSIESSSHEHGTTFSYVCDDGFR.[I]	S/T/Y	-	2.71	-
BAG family molecular chaperone regulator 3	Q9JLV1	4286.94	4	1072.49	1.05	49.11	[R].SQSPLRGGMTEAAQTDKQCGQMPATATTAAAQPPTAHGPER.[S]	S/T	-	3.54	-
Rho guanine nucleotide exchange factor 18	Q6P9R4	3590.7	3	1197.57	1.84	74.6714	[R].SLSPVLPAAHGSAPASDPCFPAPSPAPAATPPEAFK.[F]	S/T	-	4.75	-
Regulatory-associated protein of mTOR	Q8K4Q0	2823.19	3	941.736	1.71	46.2208	[K].GMHMHQVGGSPPASSTSSCSLTNDVAK.[Q]	S10(100)	S877(100)	4.3	-
Ras-responsive element-binding protein 1	Q3UH06	3188.57	4	797.898	-0.2	58.3797	[K].KPEPEAGQAEPLSPRPPPCPTLSVTVEPK.[G]	S13(100)	S970(100)	3.47	-
Protein TANC2	A2A690	2791.24	3	931.085	-0.46	56.3081	[R].ELPLTQAPSAHSSITSGSCPGTPEMR.[R]	S18(81.1)	S430(81.1)	1.9	-
Transport and Golgi organization protein 1 homolog	Q8BI84	3853.86	3	1285.29	1.53	77.7947	[R].GLLSQNGSFGPSPVSGGECSPPLPAEPPGRPLSATLSR.[R]	S20(99)	S1705(99)	5.09	-
E3 ubiquitin-protein ligase MYCBP2	Q7TPH6	2827.33	3	943.116	-0.1	61.3889	[R].APSPHVVQENLHSEVVEVCTSSTLK.[T]	S3(100)	S2992(100)	3.29	-
Microtubule-associated protein 1B	P14873	3414.39	3	1138.81	3.8	61.3226	[K].GSAESPDEGITTTEGEGECEQTPEELEPVEK.[Q]	S5(79.5)	S888(79.5)	2.95	-
mRNA (2'-O-methyladenosine-N(6)-)-methyltransferase	P59114	2674.23	3	892.081	-0.05	42.1427	[R].EGASLLSHSPGTSSQSQPCSPKPVR.[L]	S9(76.3)	S19(76.3)	1.94	-
Splicing factor, arginine/serine-rich 19	Q5U4C3	4170.85	4	1043.47	1.84	77.5395	[K].VAPPPPALTPDSQTVDSSCKTPEVSFLPEEASEDTGVR.[V]	S/T	-	3.27	-
mRNA (2'-O-methyladenosine-N(6)-)-methyltransferase	P59114	2754.2	3	918.736	-0.19	43.8129	[R].EGASLLSHSPGTSSQSQPCSPKPVR.[L]	S9(95.6); S20(99.9)	S19(95.6); S30(99.9)	3.54	-
Forkhead box protein K1	P42128	2581.18	3	861.065	1.39	82.2447	[R].SLVSPIPSPTGTISVPNSCPASPR.[G]	T10(77.2); S22(99.7)	T231(77.2); S243(99.7)	3.72	-
Actin, aortic smooth muscle	P62737	2632.12	3	878.053	8.94	90.2412	[K].LCYVALDFENEMoATAASSSSLEK.[S]	S18(79.9)	S235(79.9)	4.22	-
Methionine-R-sulfoxide reductase B3, mitochondrial	Q8BU85	3512.52	3	1171.51	-1.44	64.0476	[R].YCINSASLSFTPADSSEAEGSGIKESGSPAAADR.[A]	S/T/Y	-	2.77	-
Afadin	Q9QZQ1	3375.39	4	844.602	-0.59	45.6992	[R].KCDSDMWINQSSSVESSTSSQEHLNHSSK.[S]	S/T	-	4.25	-
Tyrosine-protein phosphatase non-receptor type 14	Q62130	1578.7	2	789.853	0.46	40.1214	[K].ICTEQSNSPPPIR.[R]	S/T	-	2.38	92.06
Vinexin	Q9R1Z8	4626.11	5	926.028	-0.34	62.8434	[R].LCDDGPQLPASPNPTTTAHLSSHSHPSSIPVDPTDWGGRTSPR.[R]	S/T	-	3.96	-
SAM and SH3 domain-containing protein 1	P59808	1952.81	2	976.91	1.38	67.4718	[R].SCETLEGPEPVESWPR.[S]	S1(99.9)	S813(99.9)	4.1	155.92
Phosphoglucomutase-2	Q7TSV4	1592.73	3	531.583	0.63	50.0801	[K].LCAGIMITASHNPK.[Q]	S10(98.7)	S173(98.7)	2.12	60.3
FERM, ARHGEF and pleckstrin domain-containing protein 1	F8VPU2	1798.86	3	600.29	-0.89	53.614	[K].ACTLELGPHQSPALPK.[S]	S11(100)	S427(100)	1.5	57.56
Vinexin	Q9R1Z8	4184.88	4	1046.97	-0.19	64.5268	[R].LCDDGPQLPASPNPTTTAHLSSHSHPSSIPVDPTDWGGR.[T]	S11(77.7)	S594(77.7)	4.07	-
Glycerol-3-phosphate dehydrogenase 1-like protein	Q3ULJ0	2766.44	3	922.82	2.74	66.2328	[K].VCIVGSGNWGSAVAKIIGSNVKTLQK.[F]	S11(96.2)	S18(96.2)	2.47	-
RNA polymerase II elongation factor ELL	O08856	2230.97	3	744.327	0.38	29.6726	[K].LCQPQNATTDSSPPREHGR.[S]	S12(98.9)	S300(98.9)	2.5	74.23
Dual specificity mitogen-activated protein kinase kinase 3	O09110	1841.78	2	921.394	-1.97	81.8412	[K].MCDFGISGYLVDSVAK.[T]	S13(100)	S218(100)	2.83	122.76
Dual specificity mitogen-activated protein kinase kinase 1	P31938; Q63932	2454.08	3	818.7	1.1	91.828	[K].LCDFGVSGQLIDSMANSFVGTR.[S]	S17(100)	S222(100); Q63932 1xPhospho	4.52	-
Actin, cytoplasmic 1	P60710; P63260	2630.14	3	877.386	1.61	89.647	[K].LCYVALDFEQEMATAASSSSLEK.[S]	S18(91.6)	S233(91.6); P63260 1xPhospho	5.26	-
Perilipin-4	O88492	2343.98	3	781.997	-0.11	70.5102	[K].LCSDQSLNTMVEAVGSHEMR.[A]	S3(100)	S1281(100)	3.68	141.01
Protein FAM117A	Q7TNF9	1233.51	2	617.258	0.08	31.2767	[R].GCSPPAPAGSPR.[V]	S3(100)	S29(100)	1.41	28.2
Rho GTPase-activating protein 24	Q8C4V1	1625.69	3	542.568	-0.27	32.9534	[R].RCSWDKPESPQR.[S]	S3(100)	S374(100)	2.77	95.66
Zyxin	Q62523	2334.05	2	1167.53	1.25	116.625	[K].VCSIDLEIDSLSSLLDDMTK.[N]	S3(100)	S144(100)	2.28	158.6
Rho GTPase-activating protein 17	Q3UIA2	2712.31	3	904.774	0.05	48.6315	[R].RCSSSLPPIQAPSHPPPQPPTQPR.[L]	S3(79.5)	S698(79.5)	2.43	-
Stromal interaction molecule 2	P83093	1969.88	3	657.298	0.46	52.2226	[K].SCSMHQLSSGIPVPHPR.[H]	S3(86.1)	S680(86.1)	2.29	76.77
Brefeldin A-inhibited guanine nucleotide-exchange protein 2	A2A5R2	3378.54	3	1126.85	0.64	72.0507	[R].RCSVTSVESTVSSGTQTAIQDDPEQFEVIK.[Q]	S3(86.4)	S621(86.4)	4.33	-
Zinc finger FYVE domain-containing protein 16	Q80U44	2271.02	3	757.677	-1	75.9781	[K].RCSDDFSPVLPDVPTMINK.[V]	S3(90)	S884(90)	2.98	68.99
Destrin	Q9R0P5	1299.6	3	433.872	0.02	16.8413	[R].KCSTPEEIKK.[R]	S3(92.8)	S24(92.8)	2.32	85.52
E3 ubiquitin-protein ligase NEDD4-like	Q8CFI0	2431.1	3	811.036	-1.2	55.0944	[R].SCSVTDTVAEQAHLPPPSTPTR.[R]	S3(96.5)	S371(96.5)	2.71	-
Nuclear-interacting partner of ALK	Q80YV2	1363.52	2	682.263	-0.45	23.337	[R].LCSSSSSDTSPR.[S]	S3(99.2)	S406(99.2)	3.66	65.67
Peptidyl-prolyl cis-trans isomerase-like 4	Q9CXG3	3004.25	4	751.818	0.78	50.5423	[R].HCSEEKEDEEYMPIKNPNQDIYR.[E]	S3(99.6)	S393(99.6)	3.74	-
Destrin	Q9R0P5	1171.51	2	586.257	0.37	24.3261	[R].KCSTPEEIK.[K]	S3(99.7)	S24(99.7)	3.66	167.97
SAM and SH3 domain-containing protein 1	P59808	1454.58	2	727.792	0.19	68.0294	[R].TCSFGGFDLTNR.[S]	S3(99.7)	S400(99.7)	2.75	101.9
Coiled-coil domain-containing protein 125	Q5U465	1382.61	2	691.807	-0.11	70.4483	[R].SCSLPSTLFYK.[-]	S3(99.8)	S492(99.8)	1.86	75.88
Deoxycytidine kinase	P43346	1492.58	2	746.792	-0.25	34.5743	[R].FCPSPSTSSEGTR.[I]	S4(89.3)	S11(89.3)	1.64	43.33
Large neutral amino acids transporter small subunit 4	Q8CGA3	1356.65	2	678.828	-0.17	70.8962	[K].LCLSTVDLEVK.[C]	S4(93.8)	S297(93.8)	3.67	135.78
T-complex protein 11-like protein 2	Q8K1H7	1821.66	2	911.333	-0.26	21.1886	[K].QCVSEDQQSDSESSR.[F]	S4(97.8)	S11(97.8)	2.16	38.73
Death-associated protein kinase 2	Q8VDF3	1517.56	2	759.283	0.26	35.2631	[R].NCESDTEENIAR.[R]	S4(99.3)	S349(99.3)	3.13	97.65
Synaptopodin-2	Q91YE8	1168.48	2	584.744	-0.34	32.2548	[R].GCVASPVEGGR.[S]	S5(100)	S300(100)	2.69	138.47
Copper transport protein ATOX1	O08997	2082.94	2	694.986	0.34	63.593	[K].VCIDSEHSSDTLLATLNK.[T]	S5(87)	S44(87)	1.67	70.94
Caspase-12	O08736	1428.62	2	714.813	0.27	25.6885	[K].ICTPSSPSESKR.[K]	S5(91.4)	S103(91.4)	1.85	92.9
Ankyrin repeat domain-containing protein SOWAHC	Q8C0J6	1401.58	2	701.291	-0.61	47.3798	[R].FCTGDSPPLEAK.[L]	S6(100)	S82(100)	3.95	161.12
Phostensin	Q8BQ30	1212.54	2	606.776	-0.26	27.5381	[R].SCLVKGSPER.[H]	S7(100)	S510(100)	3.02	149.27
Ras-related GTP-binding protein C	Q99K70	1382.58	2	691.792	0.32	26.2513	[R].SCSHQTSAPSLK.[A]	S7(91.1)	S381(91.1)	2.04	124.1
RB1-inducible coiled-coil protein 1	Q9ESK9	2036.84	3	679.618	0.29	34.0505	[R].ECLGRPDSLNEHEGSEK.[A]	S8(99.4)	S222(99.4)	1.86	73.03
Ubiquitin carboxyl-terminal hydrolase 10	P52479	2609.14	3	870.384	-0.36	87.1086	[R].TCDSPQNPVDFISGPVPDSPFPR.[T]	T/S	-	5.65	-
Peroxisomal biogenesis factor 19	Q8VCI5	2191.88	2	1096.45	1.04	49.3339	[K].ICEQFEAETPTDSEATQR.[A]	T9(94.9)	T236(94.9)	4.21	249.28
Serine/threonine-protein kinase PRP4 homolog	Q61136	2517.11	3	839.709	-0.21	68.1872	[K].LCDFGSASHVADNDITPYLVSR.[F]	Y/S/T	-	3.83	-
Histone-lysine N-methyltransferase 2D	Q6PDK2	2245.98	3	749.333	0.1	58.8109	[R].LCPQPEEPYLSPQPEEPR.[L]	Y9(91.9)	Y725(91.9)	2.62	98.61
Ubiquitin carboxyl-terminal hydrolase 10	P52479	2689.1	3	897.039	-0.53	94.6049	[R].TCDSPQNPVDFISGPVPDSPFPR.[T]	S4(87.5); S19(100)	S208(87.5); S223(100)	2.09	-
Activated CDC42 kinase 1	O54967	2647.3	3	883.106	0.04	84.8106	[R].KPSPTPGSLPGEGTLQSLTCLIGEK.[D]	S/T	-	3.42	-
Glucocorticoid-induced transcript 1 protein	Q8K3I9	2392.03	3	798.016	-0.28	39.8128	[R].STAGSPPAAAGSGTGPAGSCAPAAGAGR.[L]	S/T	-	3.59	-
Leucine-rich repeat-containing protein 47	Q505F5	3480.47	3	1160.83	0.88	65.5455	[K].STSENKEEDMLSGTEADAGCGLSDPNLTLSSGK.[D]	S/T	-	2.78	-
Tyrosine-protein phosphatase non-receptor type 12	P35831	2960.31	4	740.833	-0.28	38.9374	[R].AAESSEESQSNSHTPPRPDCLPLDKK.[G]	S/T	-	2.83	-
Synaptopodin-2	Q91YE8	2958.18	3	986.733	1.21	89.2633	[R].GTGGDSGPEEDYLSLGAEACNFMQSSAK.[Q]	S/Y/T	-	5.39	-
Caspase activity and apoptosis inhibitor 1	Q8VDY9	2391.88	2				[K].ILEGDNGLDSDMEEEADDGCK.[V]	S10(100)	S183(100)	2.46	-
Trimethylguanosine synthase	Q923W1	2917.11	3	973.042	0.09	53.8242	[R].NDYEEDDLVVSDDPSSVEHCENNR.[T]	S11(98)	S152(98)	2.69	-
Alkaline phosphatase, tissue-nonspecific isozyme	P09242	2482.1	3	828.037	0.14	66.7675	[K].TYNTNAQVPDSAGTATAYLCGVK.[A]	S11(98.2)	S110(98.2)	3.26	-
H-2 class I histocompatibility antigen, K-B alpha chain	P01901	2231.95	2				[K].GGDYALAPGSQTSDLSLPDCK.[V]	S16(98.7)	S354(98.7)	2.52	-
Protein scribble homolog	Q80U72	2605.3	3	869.104	-0.8	105.026	[R].LSPSLLATALEGPYPVEEICLPR.[A]	S2(93.2)	S974(93.2)	3.99	-
Exosome complex component RRP46	Q9CRA8	2527.15	3	843.054	-0.18	57.6238	[R].ADANLLTDTGTESSPRSPVCSLR.[H]	S21(97)	S27(97)	2.87	-
Nuclear receptor-binding protein 2	Q91V36	2746.08	3	916.03	-0.54	47.4767	[R].EREREDESEDESDILEESPCGR.[W]	S8(100)	S20(100)	3.41	-
WASH complex subunit 2	Q6PGL7	3022.25	3	1008.09	-0.51	77.8641	[R].TVLSLFDEDEDKVEDESSTCAPQDGR.[E]	T1(88.6)	T795(88.6)	3.99	-
Protein mono-ADP-ribosyltransferase PARP12	Q8BZ20	2981.33	3	994.45	0.51	57.6081	[R].KDSSGPVSPGTPSQEESEQICLYHIR.[K]	S/T/Y	-	3.19	-
DEP domain-containing mTOR-interacting protein	Q570Y9	2771.21	3	924.406	-0.21	77.0902	[R].LMELLNETSPSSQETHDSPFCLR.[K]	S/T	-	3.77	-
TP53-binding protein 1	P70399	2899.16	4	725.546	-0.76	46.3413	[K].EHHPEEGFSGSEVEEVPETPCGSHR.[E]	S/T	-	2.78	-
Ran-binding protein 3	Q9CT10	2828.11	3	943.375	0.4	35.0615	[R].SAGSSSPEAGEDSDHEDGNYCPPVKR.[E]	S13(100)	S40(100)	4.03	-
Glucocorticoid-induced transcript 1 protein	Q8K3I9	2548.14	3	850.047	-3.63	35.6345	[R].RSTAGSPPAAAGSGTGPAGSCAPAAGAGR.[L]	S13(80.2)	S33(80.2)	2.78	-
Ran-binding protein 3	Q9CT10	2672.01	3	891.341	-0.25	39.4711	[R].SAGSSSPEAGEDSDHEDGNYCPPVK.[R]	S13(83.8)	S40(83.8)	2.39	-
Inactive rhomboid protein 2	Q80WQ6	2567.17	3	856.397	0.61	63.8609	[R].ELELPSQEVPSFQGTESPKPCK.[M]	S17(98.9)	S147(98.9)	2.46	-
Band 3 anion transport protein	P04919	3907.77	3	1303.26	-0.1	68.8148	[R].SGGASEPLLPHQPSLETQLYCGQAEGGSEGPSTSGTLK.[I]	S28(99.7)	S222(99.7)	5.39	-
Zinc finger matrin-type protein 1	Q3V0C1	2760.16	3	920.723	-0.7	35.2315	[K].SHSPTQNQSLEEHDQVSPSTCSPK.[M]	S3(83.2)	S179(83.2)	2.77	-
Tetratricopeptide repeat protein 7B	E9Q6P5	2857.31	3	953.108	0.6	57.0592	[K].LPVSSSTSNLHVDREQDVITCYEK.[A]	S6(83.7)	S160(83.7)	3.41	-
Actin filament-associated protein 1	Q80YS6	2517.06	3	839.69	-0.05	37.1591	[K].LSSERPSSDGEGGVENGVTTCNGK.[E]	S7(91.7)	S283(91.7)	3.98	-
Filamin A-interacting protein 1-like	Q6P6L0	3309.51	3	1103.84	1.4	86.4318	[R].TMSPIQVLAMTGSPSSPEQGCSPEPIEISAK.[H]	T/S	-	2.9	-
Inositol-3-phosphate synthase 1	Q9JHU9	2400.18	3	800.732	0.46	52.2601	[K].MERPGPGIKPGEVVATSPLPCK.[K]	T/S	-	2.87	-
Transcription factor E2F4	Q8R0K9	3483.57	3	1161.86	1.68	95.4159	[R].LSPPPGDHDYIYNLDESEGVCDLFDVPVLK.[L]	Y/S	-	3.5	-
Ran-binding protein 3	Q9CT10	2908.08	3	970.031	0.38	37.3219	[R].SAGSSSPEAGEDSDHEDGNYCPPVKR.[E]	S13(99.8); S/Y	S40(99.8); S/Y	2.78	-
Perilipin-1	Q8CGN5	3070.52	3	1024.18	2.04	86.6573	[R].NSISVPIASTSDKVLGATLAGCELALGMoAK.[E]	S/T	-	3.02	-
A-kinase anchor protein 4	Q60662	3336.42	3	1112.81	0.5	68.724	[R].DAMMSQNYSETPGPEVIVNNQCSTTNLQK.[Q]	S/T/Y	-	4.16	-
Coiled-coil domain-containing protein 69	Q3TCJ8	3063.37	3	1021.8	0.9	48.3179	[R].HEEAGQVPQTSNAQEKVSLSDCIQEAK.[A]	S/T	-	4.2	-
LIM domain-binding protein 3	Q9JKS4	4192.95	3	1398.32	-0.64	103.233	[R].ASPGALEFGDTFSSSFSQTSVCSPLMEASGPVLPLGSPVAK.[A]	S/T	-	4.18	-
Activating transcription factor 7-interacting protein 1	Q7TT18	2990.28	3	997.434	1.67	60.9964	[K].LLNGSHENGDLDPTSPLENTDCIQDR.[E]	S15(88.5)	S57(88.5)	3.82	-
Calpastatin	P51125	3458.52	4	865.384	-0.22	55.6685	[K].KTEKPDQDRDPIDALSEDLDSCPSTTETSK.[N]	S16(100)	S730(100)	4.08	-
MAP kinase-interacting serine/threonine-protein kinase 1	O08605	3562.61	4	891.408	0.53	79.0396	[R].QLSQHEENELAEEQEALAEGLCSMKLSPPSK.[S]	S27(99.3)	S396(99.3)	3.3	-
Receptor-type tyrosine-protein phosphatase C	P06800	3562.6	5	713.326	0.04	45.9639	[K].TNSQDKIEFHNEVDGGKQDANCVRPDGPLNK.[A]	S3(81.7)	S1229(81.7)	2.81	-
Protein furry homolog	E9Q8I9	3284.48	3	1095.5	1.84	118.755	[R].GVSPPPSPFFSAILAAFQPAACDDAEEAWR.[S]	S3(87.2)	S2665(87.2)	5.6	-
Perilipin-1	Q8CGN5	3054.53	3	1018.85	0.11	92.3681	[R].NSISVPIASTSDKVLGATLAGCELALGMAK.[E]	S4(89.2)	S132(89.2)	4.51	-
Actin filament-associated protein 1	Q80YS6	2645.15	3	882.389	0.25	35.248	[K].KLSSERPSSDGEGGVENGVTTCNGK.[E]	S9(98.3)	S284(98.3)	4.75	-
Patatin-like phospholipase domain-containing protein 2	Q8BJ56	2207.97	2				[R].APASPTAADPATPQDPPGLPPC.[-]	T6(99.7)	T470(99.7)	3.2	-
Actin filament-associated protein 1	Q80YS6	2725.12	3	909.044	0.11	38.0862	[K].KLSSERPSSDGEGGVENGVTTCNGK.[E]	S4(83.4); S9(83.4)	S279(83.4); S284(83.4)	4.27	-
Transcription factor ETV6	P97360	4085.81	4	1022.21	0.22	64.635	[R].LQQENNHQETYPLSVSPVENNHCLPSSPWQESTR.[V]	S/T/Y	-	3.66	-
Protein EFR3 homolog A	Q8BG67	2709.22	3	903.746	-0.06	66.7981	[R].LGPPSSPSAADKEENPAVLAESCFR.[E]	S	-	2.96	-
Epidermal growth factor receptor substrate 15	P42567	3954.69	4	989.429	1.51	78.6148	[K].LNDPFQPFPGNDSPKEKDPDMFCDPFTSSTTTNK.[E]	S13(100)	S816(100)	4.03	-
Pumilio homolog 1	Q80U78	2653.15	3	885.058	2.92	95.2334	[R].SESGGLGVSMVEYVLSSSPGDSCLR.[K]	S18(91.5)	S229(91.5)	6.46	-
Cerebellar degeneration-related protein 2	P97817	2786.22	3	929.411	0.25	62.4664	[R].SSSETALSSLAGDDIVKDHEDTCIR.[R]	S3(79.9)	S310(79.9)	4.37	-
Receptor-type tyrosine-protein phosphatase C	P06800	3690.7	5	738.945	0.24	43.8898	[K].KTNSQDKIEFHNEVDGGKQDANCVRPDGPLNK.[A]	T2(81.4)	T1227(81.4)	3.82	-
Transforming growth factor beta-1-induced transcript 1 protein	Q62219	3407.52	4	852.635	-1.66	46.9355	[R].VQNHLPASGPPQPPAASPTREGCPSPPGQTSK.[G]	S17(97.2); S/T	S186(97.2); S/T	2.65	-
E3 ubiquitin-protein ligase NEDD4	P46935	3119.18	3	1040.4	-1.99	104.405	[-].SSDMAADESEAPVLSEDEVWEFCLDK.[T]	S16(100); S	S16(100); S	2.58	-
Coiled-coil domain-containing protein 6	D3YZP9	3282.24	3	1094.75	-0.49	49.848	[-].ace-ADSASESDTDAAGGGPAAMQSSCSATSGGSGGGGGGK.[S]	C24;1xPhospho	-	4.73	-
E3 ubiquitin-protein ligase NEDD4	P46935	3081.23	3	1027.75	-0.18	104.274	[-].ace-SSDMAADESEAPVLSEDEVWEFCLDK.[T]	C24;1xPhospho	S16(100)	5.95	-
Alpha-adducin	Q9QYC0	3605.56	3	1202.53	2.27	57.6812	[K].YSDVEVPASVTGHSFASDGDSGTCSPLRHSFQK.[Q]	S/T/Y	-	5.91	-
Transforming growth factor beta-1-induced transcript 1 protein	Q62219	2918.41	3	973.476	0.58	77.7314	[R].SPKPVAPVAPPFSSSSGVLGNGLCELDR.[L]	S1(100)	S68(100)	4.24	-
Zinc finger E-box-binding homeobox 2	Q9R0G7	3215.51	4	804.633	0.15	68.0991	[R].SPVKPMDSITSPSIAELHNSVTSCDPPLR.[L]	S1(79.8)	S731(79.8)	3.13	-
Ras-responsive element-binding protein 1	Q3UH06	2833.3	3	945.104	0.08	105.859	[K].EQASPGETDPQSPAAIVQDLLELCGK.[R]	S12(100)	S1667(100)	3.13	-
MAP7 domain-containing protein 1	A2AJI0	3263.49	3	1088.5	-0.52	63.5347	[K].QLPLEPGNPTGQISPQPAPPQEECPSSEAK.[S]	S14(99.7)	S78(99.7)	3.52	-
Cdc42 effector protein 1	Q91W92	3016.27	3	1006.1	1.52	71.7046	[K].LSFDSTPASSTDGHSGYGLESGFCTISR.[L]	S2(99.8)	S139(99.8)	3.03	-
Isochorismatase domain-containing protein 2A	P85094	2666.31	3	889.444	1.07	101.073	[K].IIKEPVPDSGLLSLFQGQSPLTSC.[-]	S23(98.6)	S205(98.6)	4.16	-
Alpha-adducin	Q9QYC0	2978.25	3	993.422	-0.14	62.1899	[K].YSDVEVPASVTGHSFASDGDSGTCSPLR.[H]	S25(97.1)	S431(97.1)	4.11	-
Protein NDRG2	Q9QYG0	2526.05	3	842.689	-0.52	59.7886	[R].TLSQSSESGTLPSGPPGHTMEVSC.[-]	T1(93.3)	T348(93.3)	4.73	-
Patatin-like phospholipase domain-containing protein 2	Q8BJ56	2495.11	3	832.375	0.75	62.5931	[R].MRAPASPTAADPATPQDPPGLPPC.[-]	T8(88)	T470(88)	3.61	-
Protein NDRG2	Q9QYG0	2606.02	3	869.343	-1.3	67.2771	[R].TLSQSSESGTLPSGPPGHTMEVSC.[-]	S/T	-	3.79	-
Alpha-adducin	Q9QYC0	3685.53	4	922.138	0.38	58.7447	[K].YSDVEVPASVTGHSFASDGDSGTCSPLRHSFQK.[Q]	S30(75.5); S/T/Y	-	3.43	-
Myosin phosphatase Rho-interacting protein	P97434	2959.33	3	987.113	-0.06	42.2267	[R].AKDQPDGTSLSPAQSPSQSQPPAACTPR.[E]	S/T	-	3.06	-
Synapse-associated protein 1	Q9D5V6	3928.66	3	1310.23	1.03	80.6014	[K].SQEDEEEISTSPGVSEFVSDAFDTCSLNQEDLRK.[E]	S/T	-	5.62	-
Heterogeneous nuclear ribonucleoprotein U-like protein 1	Q8VDM6	3576.47	3	1192.83	1.33	88.6726	[R].SPQPPAEEDEDDFDDTLVAIDTYNCDLHFK.[V]	S1(100)	S195(100)	4.73	-
Synapse-associated protein 1	Q9D5V6	3800.56	3	1267.53	1.13	92.6403	[K].SQEDEEEISTSPGVSEFVSDAFDTCSLNQEDLR.[K]	S11(89.8)	S283(89.8)	5.51	-
Tight junction protein ZO-2	Q9Z0U1	3285.22	3	1095.75	1.7	84.8103	[K].MEGMDDDAEDRMSYLTAMGADYLSCDSR.[L]	S13(83.4)	S884(83.4)	3.86	-
Drebrin	Q9QXS6	3133.23	3	1045.08	-0.02	66.0789	[K].EGTQASEGYFSQSQEEEFAQSEEPCAK.[V]	S13(99.8)	S658(99.8)	4.11	-
Nuclear autoantigen Sp-100	O35892	3969.76	3	1323.93	4.51	60.9954	[R].NSNLMQANQTENHQLAESPGHLDSCELQVQLNNR.[D]	S18(99.3)	S190(99.3)	2.86	-
Myosin phosphatase Rho-interacting protein	P97434	3039.29	3	1013.77	0.52	45.21	[R].AKDQPDGTSLSPAQSPSQSQPPAACTPR.[E]	S/T	-	2.77	-
Synapse-associated protein 1	Q9D5V6	3880.53	3	1294.18	-1.33	98.4361	[K].SQEDEEEISTSPGVSEFVSDAFDTCSLNQEDLR.[K]	S26(95.1); S/T	S298(95.1); S/T	2.47	-
Zinc finger CCHC domain-containing protein 8	Q9CYA6	3851.85	4	963.718	-0.74	66.2674	[K].ALEKPVLAEPQEPAASVDTAGPEPSCSPAAGAAVLSQR.[E]	S27(85.6)	S601(85.6)	5.6	-
Plexin domain-containing protein 2	Q9DC11	2912.29	3	971.438	2.03	59.2201	[R].RGSGHPAYAEVEPVGEKEGFIVSEQC.[-]	S3(89.6)	S507(89.6)	5.05	-
Protein NDRG2	Q9QYG0	2849.15	3	950.389	0.45	57.2768	[R].SRTLSQSSESGTLPSGPPGHTMEVSC.[-]	S10(85); S/T	S355(85); S/T	3.36	-
ADP-ribosylation factor-binding protein GGA3	Q8BMI3	4046.88	3	1349.63	2.33	112.612	[R].SSSQAEAPPGSDSTNNALSLLDEELLCLGLTDPAPTAPK.[E]	S/T	-	3.66	-
Hemoglobin subunit beta-1	P02088	3282.55	4	821.392	-1.17	81.8393	[K].VITAFNDGLNHLDSLKGTFASLSELHCDK.[L]	S14(100)	S81(100)	3.92	-
Zinc finger CCCH-type antiviral protein 1	Q3UPF5	4397.06	4	1100.02	0.99	79.5427	[R].FHHNSLEVLSTVSPLGSGPPSPDVTGCKDPLEDVSADVTQK.[F]	S21(95.6)	S273(95.6)	3.83	-
Heterogeneous nuclear ribonucleoprotein U-like protein 1	Q8VDM6	3789.59	4	948.154	1.34	81.7571	[R].GRSPQPPAEEDEDDFDDTLVAIDTYNCDLHFK.[V]	S3(100)	S195(100)	6.23	-
Rab GTPase-binding effector protein 2	Q91WG2	4791.12	4	1198.54	3.89	84.5174	[R].NPSPPLEPLEEPSGDAGPAAEAFAHNCDDSASISSFSLGGAAGSASLR.[G]	S3(99.9)	S191(99.9)	4.63	-
CMRF35-like molecule 9	Q1ERP8	3317.53	3	1106.52	1.91	92.0997	[K].VYLETSLPGNGWTTEDSTIDLAVTPECLR.[N]	T24(100)	T270(100)	3.17	-
Ubiquitin carboxyl-terminal hydrolase 15	Q8R5H1	3529.33	3	1177.12	2.16	62.47	[K].GASAATGIPLESDEDSNDNDNDLENENCMHTN.[-]	S/T	-	4.51	-
Hemoglobin subunit beta-1	P02088	3410.65	5	682.934	-1.01	79.2776	[K].KVITAFNDGLNHLDSLKGTFASLSELHCDK.[L]	S15(97.5)	S81(97.5)	4.37	-
Dihydrolipoyl dehydrogenase, mitochondrial	O08749	3434.61	3	1145.55	2.59	98.9986	[R].VLGAHILGPGAGEMVNEAALALEYGASCEDIAR.[V]	S27(99.9)	S476(99.9)	3.24	-
Chromodomain-helicase-DNA-binding protein 4	Q6PDQ2	3512.31	4	878.831	-1.29	70.6741	[K].EDNSEGEEILEEVGGDPEEEDDHHMEFCR.[V]	S4(100)	S421(100)	3.63	-
Heterogeneous nuclear ribonucleoprotein U-like protein 1	Q8VDM6	3945.69	4	987.179	0.98	77.2179	[R].RGRSPQPPAEEDEDDFDDTLVAIDTYNCDLHFK.[V]	S4(99.2)	S195(99.2)	4.33	-
Ribosomal protein S6 kinase beta-2	Q9Z1M4	3786.63	3	1262.88	0.35	118.971	[-].ace-AAVFDLDLETEEGSEGEGEPEFSPADVCPLGELR.[A]	S15(83.2)	S15(83.2)	4.13	-
Heterogeneous nuclear ribonucleoprotein K	P61979	4135	4	1034.51	1.33	91.0436	[K].IIPTLEEGLQLPSPTATSQLPLESDAVECLNYQHYK.[G]	S/T/Y	-	4.29	-
Arf-GAP with Rho-GAP domain, ANK repeat and PH domain-containing protein 1	Q4LDD4	4196.13	4	1049.79	0.3	85.3771	[R].SQPEPAETPSTLLPAFPQGPLQPPSPPPCPPVIPPKPPR.[L]	S25(100)	S210(100)	3.28	-
Ataxin-2-like protein	Q7TQH0	4367.12	4	1092.54	2	73.6798	[K].TESILDKEDKVPMAGVGGTEGPEQLPAPCPSQTGSPPVGLIK.[G]	T/S	-	5.41	-
Junctional protein associated with coronary artery disease	Q5DTX6	4209.07	4	1053.02	1.29	86.2164	[K].FGDAVGSVQLGRETPTQVGNGGDTEVLPCVLLPLADKYR.[G]	T14(75.3)	T999(75.3)	4.05	-
CapZ-interacting protein	Q3UZA1	1756.76	2	878.882	-0.75	37.3265	[R].NTCNSTEKPEELVR.[T]	S/T	-	1.97	50.35
Complement factor H	P06909	2684.25	3	895.422	0.57	52.0214	[K].IPCSQPPTIEHGSINLPRSSEER.[R]	S/T	-	2.68	-
Nestin	Q6P5H2	2446.04	3	816.02	0.06	29.612	[K].ENCNSSIEENSGTVKSPEKEK.[Q]	S/T	-	2.78	-
Serine/arginine repetitive matrix protein 2	Q8BTI8	1215.42	2	608.215	0.02	17.2939	[R].SECDSSPEPK.[A]	S	-	2.34	63.27
Ataxin-3	Q9CVD2	2490.03	3	830.68	-0.46	46.0692	[R].SMCENSPQTSSPDLSSEELRR.[R]	S10(81.8)	S272(81.8)	3.06	-
Septin-10	Q8C650	2293.07	3	765.028	0.04	67.5764	[K].ATCELFPNQSFLASGSSIRK.[D]	S10(89.8)	S407(89.8)	3.35	99.58
Serine/arginine repetitive matrix protein 2	Q8BTI8	1948.81	3	650.275	0.04	55.2267	[R].MSCFSRPSMSPTPLDR.[C]	S10(92.1)	S2075(92.1)	3.29	133.53
Angiotensinogen	P11859	3052.42	3	1018.15	3.04	78.3362	[K].STCAQLENPSVETLPESTFEPVPIQAK.[T]	S10(98.1)	S49(98.1)	3.67	-
Poly(rC)-binding protein 1	P60335	2039.97	3	680.66	0.59	85.1092	[K].QICLVMLETLSQSPQGR.[V]	S13(100)	S173(100)	5.31	159.07
Complement factor H	P06909	2840.35	4	710.843	-0.38	48.3289	[K].IPCSQPPTIEHGSINLPRSSEERR.[D]	S13(99.7)	S877(99.7)	1.78	-
A-kinase anchor protein 12	Q9WTQ5	2280.97	3	760.997	2.73	50.658	[K].EVCVSGGDHTQLTDLSPEEK.[M]	S16(98)	S467(98)	2.19	-
Septin-10	Q8C650	2164.97	3	722.328	-1.55	78.4649	[K].ATCELFPNQSFLASGSSIR.[K]	S17(99.8)	S414(99.8)	2.97	108.09
Phospholipid-transporting ATPase ABCA1	P41233	2939.17	3	980.396	1.76	61.6734	[K].QSCLHPFTEDDAVDPNDSDIDPESR.[E]	S18(99.9)	S1296(99.9)	3.46	-
Repressor of RNA polymerase III transcription MAF1 homolog	Q9D0U6	2930.35	3	977.454	-0.48	67.4827	[K].QFCQEGQPHVLEALSPPQTSGLSPSR.[L]	S25(95.4)	S70(95.4)	2.57	-
Carbohydrate-responsive element-binding protein	Q99MZ3	2740.22	3	914.08	1.15	98.397	[R].NSCSGPLDPNPFLSSEFLLPEDPK.[T]	S4(91.2)	S368(91.2)	3.13	-
Transforming growth factor beta-1-induced transcript 1 protein	Q62219	1324.52	2	662.766	0.35	26.3484	[R].EGCPSPPGQTSK.[G]	S5(100)	S194(100)	1.93	108.26
Spartin	Q8R1X6	2097.93	3	699.981	0.17	26.0858	[K].DACKKSPEQESVSTAPQR.[A]	S6(100)	S126(100)	2.4	82.14
Eukaryotic elongation factor 2 kinase	O08796	1779.7	2	890.356	0.15	46.941	[K].TECGSTGSPASSFHFK.[E]	S8(92.3)	S73(92.3)	3.56	157.52
Glucocorticoid-induced transcript 1 protein	Q8K3I9	1650.74	2	825.877	0.81	56.201	[R].VPCNVEGISPELEK.[V]	S9(100)	S293(100)	3.26	142.04
Homeodomain-interacting protein kinase 1	O88904	1264.54	2	632.773	-1.11	35.4399	[K].AVCSTYLQSR.[Y]	T/Y/S	-	1.85	67.86
Protein kinase C alpha type	P20444	2484.12	3	828.712	0.5	87.3252	[KR].TFCGTPDYIAPEIIAYQPYGK.[S]	T1(100)	T497(100)	6.05	-
CapZ-interacting protein	Q3UZA1	2783.22	3	928.411	-0.38	39.3935	[R].NTCNSTEKPEELVRTPEEANAGEK.[V]	T15(100)	T256(100)	3.55	-
Ankyrin-1	Q02357	1463.73	2	732.37	0.21	64.8914	[R].IPCVTPETVVIR.[S]	T5(100)	T862(100)	3.96	159.18
Band 4.1-like protein 1	Q9Z2H5	1747.71	2	874.358	0.72	59.0616	[R].GACSTPEMPQFESVK.[A]	T5(93.3)	T685(93.3)	4.03	141.8
Serine/arginine repetitive matrix protein 2	Q8BTI8	1295.39	2	648.199	0.15	22.8352	[R].SECDSSPEPK.[A]	S5(100); S6(100)	S1438(100); S1439(100)	2.45	19.05
Calpastatin	P51125	3858.71	3	1286.91	2.19	75.2865	[K].NEGITQPLPDSPKPMoGTDQAIDALSSDFTCSSPTGK.[Q]	S/T	-	3.62	-
Glucocorticoid receptor	P06537	4628.26	4	1157.82	2.58	97.7111	[R].SDLLIDENLLSPLAGEDDPFLLEGDVNEDCKPLILPDTKPK.[I]	S11(100)	S243(100)	5.94	-
Calpastatin	P51125	3842.71	4	961.434	0.09	78.096	[K].NEGITQPLPDSPKPMGTDQAIDALSSDFTCSSPTGK.[Q]	S11(99.8)	S303(99.8)	4.37	-
Heterogeneous nuclear ribonucleoprotein K	P61979	4263.09	4	1066.53	-2.36	86.8782	[K].KIIPTLEEGLQLPSPTATSQLPLESDAVECLNYQHYK.[G]	S14(97.6)	S116(97.6)	4.08	-
Transcription factor Sp1	O89090	3048.32	3	1016.78	1.23	74.9272	[R].SSSTGSSSSSGGGGGQESQPSPLALLAATCSR.[I]	S21(96.2)	S61(96.2)	2.95	-
FK506-binding protein 15	Q6P9Q6	3409.56	4	853.146	-0.39	58.0155	[R].RLSLTPDPEKGEPPALDPESQGGEAQPPECK.[Q]	S3(98.2)	S1091(98.2)	4.43	-
CapZ-interacting protein	Q3UZA1	3526.49	3	1176.17	-0.38	40.7792	[K].VGQNPDTASQGHPEVQAPSQTGSPEAENGCGSPR.[E]	S32(100)	S297(100)	7.67	-
Protein capicua homolog	Q924A2	4672.18	4	1168.8	2.26	62.7375	[K].EPAESAAVAHEQPPGGTGGADPGRPPGAVCPESPGPGPPLTLGGVDPGK.[S]	S33(100)	S1012(100)	4.59	-
Zinc finger E-box-binding homeobox 2	Q9R0G7	3896.89	4	974.979	0.5	73.3795	[K].DSLLPRSPVKPMDSITSPSIAELHNSVTSCDPPLR.[L]	S7(83.1)	S731(83.1)	4.07	-
Calpastatin	P51125	3922.68	4	981.43	4.29	84.5813	[K].NEGITQPLPDSPKPMGTDQAIDALSSDFTCSSPTGK.[Q]	S11(99.6); S/T	S303(99.6); S/T	3.32	-
Acetyl-CoA carboxylase 1	Q5SWU9	3775.67	4	944.672	-0.57	86.6163	[R].MSFASNLNHYGMoTHVASVSDVLLDNAFTPPCQR.[M]	S19(94.1)	S1217(94.1)	3.26	-
Acetyl-CoA carboxylase 1	Q5SWU9	3759.68	4	940.675	0.32	90.0362	[R].MSFASNLNHYGMTHVASVSDVLLDNAFTPPCQR.[M]	S19(75.2)	S1217(75.2)	3.61	-
Epidermal growth factor receptor substrate 15	P42567	4810.12	4	1203.29	3.33	81.9601	[K].LDSSDPLKLNDPFQPFPGNDSPKEKDPDMFCDPFTSSTTTNK.[E]	S21(100)	S816(100)	4.15	-
A-kinase anchor protein 2	O54931	3561.53	4	891.138	0.49	51.0414	[R].ANGHSTDQPQDLLGNSLQAPASPSSSTSSHCSSR.[D]	S24(77.2)	S154(77.2)	4.46	-
Refilin-B	Q5SVD0	3473.75	3	1158.59	0.26	88.0357	[R].APVAGTLEPDAAVTPIVPNPASLTHSLAAICSPR.[L]	S26(94.5)	S78(94.5)	3.06	-
Acetyl-CoA carboxylase 1	Q5SWU9	3839.64	4	960.667	0.81	95.1308	[R].MSFASNLNHYGMTHVASVSDVLLDNAFTPPCQR.[M]	S/T/Y	-	2.95	-
SRSF protein kinase 1	O70551	3814.47	3	1272.16	1.01	60.339	[R].GSAPHSESDIPEQEEEILGSDDDEQEDPNDYCK.[G]	S20(99.9)	S51(99.9)	3.34	-
Ataxin-2-like protein	Q7TQH0	3951.94	4	988.741	0.4	83.1712	[R].SPGGTSPPNGGLPGPLTATAAPPGPPAAVSPCLGPAAAAGSGLR.[R]	T/S	-	3.61	-
1-phosphatidylinositol 4,5-bisphosphate phosphodiesterase beta-3	P51432	4781.17	4	1196.05	0.99	60.3358	[R].KRPLEQSNSALSESSAATEPSSPQLGSPSSDSCPGLSNGEEVGLEK.[T]	S7(86.7)	S490(86.7)	3.71	-
Methyl-CpG-binding protein 2	Q9Z2D6	4188.93	4	1047.99	1.33	80.1708	[K].APMPLLPSPPPPEPESSEDPISPPEPQDLSSSICKEEK.[M]	S	-	3.85	-
Filamin A-interacting protein 1-like	Q6P6L0	4145.94	4	1037.24	1.4	61.9664	[K].VTPDHIQNTATLEITSPTTESPHSYTSTAVIPNCGTPK.[Q]	S16(80.1)	S919(80.1)	4.61	-
Reticulon-3	Q9ES97	3569.57	3	1190.52	-2.74	60.0381	[-].AESSAATQSPSVSSSSSGAEPSALGGGGGSPGACPALGAK.[S]	S/T	N-Term	3.15	-
Reticulon-3	Q9ES97	3611.58	3	1204.53	0.45	65.9966	[-].ace-AESSAATQSPSVSSSSSGAEPSALGGGGGSPGACPALGAK.[S]	S31(100)	S31(100)	4.42	-
Filamin-A	Q8BTM8	4362.91	4	1091.49	3.25	79.4174	[K].VEYTPYEEGVHSVDVTYDGSPVPSSPFQVPVTEGCDPSR.[V]	S/T/Y	-	3.3	-
(E3-independent) E2 ubiquitin-conjugating enzyme UBE2O	Q6ZPJ3	4752.07	4	1188.77	-0.06	90.9258	[R].AGSEIGSASPEEQPDGSASPVEMQDEGSEELQETCEPLPPFLLK.[E]	S19(99.9)	S436(99.9)	6.18	-
Transcription intermediary factor 1-beta	Q62318	3764.79	3	1255.6	-0.42	86.7588	[R].LASPSGSTSSGLEVVAPEVTSAPVSGPGILDDSATICR.[V]	S3(97.4)	S594(97.4)	4.31	-
Transcription intermediary factor 1-beta	Q62318	3844.76	3	1282.26	1.95	96.4703	[R].LASPSGSTSSGLEVVAPEVTSAPVSGPGILDDSATICR.[V]	S3(91.4); S5(91.4)	S594(91.4); S596(91.4)	3.45	-
DCC-interacting protein 13-alpha	Q8K3H0	4783.25	4	1196.57	1.19	110.527	[R].TSSSGSLGSESTNLAALSLDSLVAPDTPIQFDIISPVCEDQPGQAK.[A]	T/S	-	6.46	-
SUMO-activating enzyme subunit 2	Q9Z1F9	4820.97	4	1206	1.34	57.3155	[K].SIANGSDDGAQPSTSTAQEQDDVLIVDSDEEGPSNSTDCSGDDKAR.[K]	S28(100)	S590(100)	5.34	-
SUMO-activating enzyme subunit 2	Q9Z1F9	4593.83	4	1149.21	0.97	62.5032	[K].SIANGSDDGAQPSTSTAQEQDDVLIVDSDEEGPSNSTDCSGDDK.[A]	S28(97.5)	S590(97.5)	5.04	-
Transforming growth factor beta-1-induced transcript 1 protein	Q62219	4642.13	5	929.232	0.61	50.0829	[K].ERPPETLTPPPPYGHQPQTGSGESSGTTGDKDHLYSTVCKPR.[S]	T8(94.2)	T33(94.2)	5.25	-
Zyxin	Q62523	2607.18	3	869.732	0.46	93.3297	[R].EKVCSIDLEIDSLSSLLDDMoTK.[N]	S5(100)	S144(100)	3.68	-
E3 ubiquitin-protein ligase RNF169	E9Q7F2	1362.5	2	681.754	0.82	18.8879	[R].SQSCSDTVQDR.[V]	S/T	-	3.05	95.3
Stromal interaction molecule 2	P83093	2398.01	3	800.009	1.22	30.4332	[R].HTSCSSAGNDSKPVQEASNVSR.[V]	S/T	-	2.46	-
SAM and SH3 domain-containing protein 1	P59808	1782.65	2	891.83	0.14	40.7207	[R].DSGCYESSENLENAK.[T]	S/Y	-	3.74	78.48
Receptor-interacting serine/threonine-protein kinase 2	P58801	1787.86	2	894.436	-0.4	86.6161	[R].ASSCSLAVISPFLVEK.[G]	S	-	3.74	129.56
Probable E3 ubiquitin-protein ligase IRF2BPL	Q8K3X4	2139.98	3	713.998	0.03	41.4035	[R].AHGCFQDGRSPGPPPPVGVK.[T]	S10(100)	S69(100)	2.92	73.96
Microprocessor complex subunit DGCR8	Q9EQM6	2233.03	3	745.015	-0.61	52.487	[R].EQNCDLAPSGEVSPVKPLGR.[S]	S13(100)	S377(100)	3.04	43.87
Roundabout homolog 4	Q8C310	1815.73	2	908.366	-0.28	53.2574	[R].EADCVFTDASSPPSPR.[G]	S14(100)	S947(100)	3.04	153.66
Large neutral amino acids transporter small subunit 3	Q8BSM7	2560.1	3	854.039	0.57	54.4268	[R].IKDCVDAPTEGTLNENASFGDAR.[D]	S18(100)	S398(100)	4.03	-
cAMP-dependent protein kinase type II-beta regulatory subunit	P31324	2336.85	2	1168.93	1.57	49.1422	[R].ASVCAEAYNPDEEEDDAESR.[I]	S2(100)	S112(100)	4.31	263.48
GRB2-associated-binding protein 2	Q9Z1S8	1513.57	2	757.287	-0.26	40.9121	[R].ASSCETYEYPAR.[G]	S2(81.4)	S401(81.4)	3.2	95.32
Tensin-2	Q8CGB6	2734.2	3	912.074	2.02	49.7226	[R].DPQCSASSELSGPSTPLHTSSPVQGK.[E]	S20(77.5)	S914(77.5)	3.06	-
Myotubularin-related protein 2	Q9Z2D1	1613.7	2	807.351	-2.34	52.0635	[K].SSSCESLGAQLPAAR.[L]	S3(85.1)	S6(85.1)	2.91	38.81
Ral guanine nucleotide dissociation stimulator-like 2	Q61193	1804.72	2	902.862	-0.42	36.8449	[R].SASCGSPLSGNTGEGTSR.[S]	S3(92)	S619(92)	3.19	148.69
Kinesin-like protein KIF13A	Q9EQW7	1430.59	2	715.797	-0.15	42.6619	[R].TASCSELDVGPSK.[D]	S3(92.2)	S1650(92.2)	4.15	125.11
Microtubule-associated protein 4	P27546	4778.21	5	956.447	0.21	65.9634	[K].KKPCLDTSQVEGIPSSKPTLLANGDHGMEGNNTAGSPTDFLEER.[V]	S36(92.6)	S99(92.6)	2.65	-
Zyxin	Q62523	2591.19	3	864.4	-0.18	105.7	[R].EKVCSIDLEIDSLSSLLDDMTK.[N]	S5(100)	S144(100)	4.02	-
Prelamin-A/C	P48678	1786.69	3	893.846	-0.72	37.2407	[R].GSHCSGSGDPAEYNLR.[S]	S5(99.1)	S573(99.1)	2.92	161.49
Sorting nexin-24	Q9CRB0	1958.68	2	979.846	0.34	36.3588	[K].AESCGSFDETESEESSK.[L]	S6(100)	S116(100)	3.5	119.18
Choline-phosphate cytidylyltransferase A	P49586	1462.49	2	731.75	0.68	47.1468	[R].AVTCDISEDEED.[-]	S7(100)	S362(100)	3.68	105.23
Zinc finger E-box-binding homeobox 1	Q64318	2411.1	3	804.372	0.29	44.0749	[K].TSQCSSPSLSTSPGSPTRPQIR.[Q]	T17(96.9)	T304(96.9)	2.69	-
Protein KIAA0100	Q5SYL3	2790.31	3	930.774	0.98	100.703	[K].SVSCSDLTENFAEPTLPGLYLLQR.[L]	T8(79.6)	T258(79.6)	3.22	-
Disks large-associated protein 4	B1AZP2	4347.9	4	1087.73	0.09	86.3091	[R].NLSYGDNSDPALEASSLPPPDPWLETSSSSPAEPAQPGACR.[R]	S3(81.9)	S763(81.9)	3.2	-
Lipopolysaccharide-responsive and beige-like anchor protein	Q9ESE1	4875.41	4	1219.61	3.33	105.347	[R].RRDSGLGEETASGLGSGLSVASPAAPLGVSAGPDAISEVLCTLSLEVNK.[S]	S/T	-	4.83	-
A-kinase anchor protein 12	Q9WTQ5	4941.03	4	1236.01	0.51	57.5295	[R].GGGGGDEEPGEYQHIQTESPESADEQKGESSASSPEEPEEIACLEK.[G]	S22(98.4)	S543(98.4)	5.64	-
SRSF protein kinase 2	O54781	4812.18	4	1203.8	1.48	90.8861	[K].APLVPPPPPPPPPPPLPDPAPPEPEEEILGSDDEEQEDPADYCK.[G]	S31(100)	S50(100)	5.91	-
Nuclear receptor-binding protein	Q99J45	4873.11	4	1219.03	0.18	79.7559	[K].VESSSLAPGLTSVSPPVTSTTSAASPEEEEESEDESEILEESPCGR.[W]	S32(81.1)	S49(81.1)	5.73	-
Methionine adenosyltransferase 2 subunit beta	Q99LB6	3705.79	4	927.202	-1.57	80.3199	[K].YEMACAIADAFNLPSSHLRPITDSPVIGAQRPK.[N]	S/T/Y	-	3.35	-
Autophagy-related protein 2 homolog B	Q80XK6	1668.72	2	834.862	-1.34	39.435	[K].SSPVCSTAPVETEPK.[L]	S/T	-	1.79	34.13
Hsp70-binding protein 1	Q99P31	1952.78	2	976.893	1.15	61.0633	[K].LLQTCFSSPTDDSMDR.[-]	S/T	-	1.6	33.72
Receptor-interacting serine/threonine-protein kinase 2	P58801	1943.97	3	648.66	-0.42	76.4854	[R].RASSCSLAVISPFLVEK.[G]	S	-	2.95	113.82
Nuclear factor of activated T-cells, cytoplasmic 1	O88942	1347.62	2	674.316	0.11	49.7749	[R].SLGACHLLGSPR.[H]	S10(100)	S235(100)	2.22	58.2
Protein cordon-bleu	Q5NBX1	1400.57	2	700.787	0.06	21.3316	[R].TPGNCEPPHSPK.[E]	S10(100)	S1128(100)	2.14	56.86
Zinc finger CCCH domain-containing protein 4	Q6ZPZ3	3130.38	3	1044.13	0.04	47.467	[R].AAKPCPTEASPPAASPSGDSSPPATAPYDPR.[V]	S15(83.6)	S1109(83.6)	3.98	-
Heat shock 70 kDa protein 12B	Q9CZJ2	2334.08	3	778.698	0.06	46.3135	[R].TQESCGIAPLTPSQSPKPEAR.[A]	S15(99.9)	S46(99.9)	3.04	-
Mitochondrial antiviral-signaling protein	Q8VCF0	3870.79	3	1290.93	1.29	61.4148	[R].ETPSCPKPVQDTQPPESPVENSEQLLQTNSGAVAR.[M]	S17(99.4)	S152(99.4)	4.7	-
5'-3' exoribonuclease 2	Q9DBR1	1366.56	2	683.782	-0.04	26.1787	[R].NSPGCQVASNPR.[Q]	S2(100)	S448(100)	1.33	39.37
Protein kinase C delta type	P28867	2261.06	3	754.356	-0.91	90.9283	[R].ASTFCGTPDYIAPEILQGLK.[Y]	S2(94.7)	S504(94.7)	3.45	144.26
Sorting nexin-7	Q9CY18	3578.51	3	1193.51	0.79	103.557	[R].YYEQCLATWESFLTSQTDLPSEEDSEEKL.[-]	S25(97.3)	S383(97.3)	3.75	-
TBC1 domain family member 17	Q8BYH7	4381.12	4	1096.04	2.32	94.0615	[R].QLTACPELPHNVQEILGLAQPEEPSSPSPPVSPMPLSPTR.[A]	S28(100)	S604(100)	5.11	-
cAMP-dependent protein kinase type II-alpha regulatory subunit	P12367	2588.02	3	863.346	-0.47	52.4679	[R].RVSVCAETFNPDEEEEDNDPR.[V]	S3(100)	S96(100)	5.32	-
cAMP-dependent protein kinase type II-beta regulatory subunit	P31324	2492.95	3	831.655	0.17	44.09	[R].RASVCAEAYNPDEEEDDAESR.[I]	S3(100)	S112(100)	6.17	-
Nuclear receptor coactivator 1	P70365	1560.66	2	780.834	0.17	31.7276	[R].KGSPCDTLASSTEK.[R]	S3(100)	S22(100)	3.73	73.42
Septin-10	Q8C650	2327.02	3	776.345	0.69	75.3606	[R].SLSMCGHVGFESLPDQLVDR.[S]	S3(88.4)	S15(88.4)	3.08	78.65
Kinesin-like protein KIF1B	Q60575	2877.32	3	959.779	1.69	92.3519	[R].ASSPCQEFEQFQIVPTVETPYLAR.[A]	S3(91.2)	S1659(91.2)	4.63	-
CapZ-interacting protein	Q3UZA1	1151.38	2	576.195	0.15	29.587	[R].SQSDCGDFR.[D]	S3(99.2)	S179(99.2)	2.58	65.07
Mitochondria-eating protein	Q0P557	1144.47	2	572.739	0.19	24.6354	[R].SNSPCTTVAK.[I]	S3(99.4)	S273(99.4)	2.38	103.35
Nuclear receptor coactivator 1	P70365	1716.76	3	572.925	-0.38	29.9382	[R].KGSPCDTLASSTEKR.[R]	S3(99.8)	S22(99.8)	1.87	48.05
Phosphoprotein associated with glycosphingolipid-enriched microdomains 1	Q3U1F9	1511.61	2	756.308	0.34	46.6093	[R].SSSSCNDLYATVK.[D]	S4(76.5)	S351(76.5)	2.41	55.33
Myosin-9	Q8VDD5	2076.77	2	1038.89	0.27	27.4709	[K].GTGDCSDEEVDGKADGADAK.[A]	S6(100)	S1943(100)	5.64	197.11
Myosin-9	Q8VDD5	1448.49	2	724.747	-0.59	24.3409	[K].GTGDCSDEEVDGK.[A]	S6(100)	S1943(100)	4.1	168.21
Nestin	Q6P5H2	4402.11	4	1101.28	-0.11	90.2523	[K].LLEPCSPIPILTDAHELQPQAEGIQEAGWQPEAGTEALGR.[V]	S6(99.4)	S1481(99.4)	4.37	-
BCAS3 microtubule associated cell migration factor	Q8CCN5	2329.08	3	777.03	0.07	43.4325	[K].QGGRCSPVPGLSSSPSGSPLHGK.[L]	S6(99.7)	S480(99.7)	2.06	-
Amyloid beta A4 precursor protein-binding family B member 1-interacting protein	Q8R5A3	1386.56	2	693.785	0.76	33.9138	[R].SSDTCGSPALPSK.[V]	S7(100)	S537(100)	2.68	97.22
Bromodomain-containing protein 9	Q3UQU0	2228.88	3	743.631	-0.82	31.2751	[R].EKEHCDSEGEADAFDPGKK.[V]	S7(100)	S103(100)	2.34	78.15
Pregnancy zone protein	Q61838	2479.06	3	827.025	0.24	53.2991	[K].DHENCISGEDITHNGIVYTPK.[H]	S7(100)	S644(100)	2.48	-
Rho GTPase-activating protein 29	Q8CGF1	1173.47	2	587.238	0.15	19.3018	[K].MEDVCKSPK.[L]	S7(100)	S1000(100)	3.18	89.15
Signal transducer and activator of transcription 5A	P42230	2057.87	2	686.628	1.47	71.8659	[R].EANNCSSPAGVLVDAMSQK.[H]	S7(86.3)	S128(86.3)	2.81	55.51
Sickle tail protein	A2AQ25	1652.73	2	551.583	-0.17	32.9252	[K].AGGDCKPTSPSLPASK.[I]	S9(89.4)	S1796(89.4)	1.8	68.26
TBC1 domain family member 4	Q8BYJ6	2115.9	2	705.972	-0.28	44.5182	[R].TSSTCSNESLNAGGTPVTPR.[R]	S9(94.1)	S764(94.1)	1.37	59.59
Rap guanine nucleotide exchange factor 3	Q8VCC8	1483.62	2	742.316	0.09	29.0866	[R].LENGCGNVSPQTK.[A]	S9(98.6)	S531(98.6)	1.76	70.84
MAP/microtubule affinity-regulating kinase 3	Q03141; Q05512	2177.96	3	726.658	-0.9	80.3398	[K].LDTFCGSPPYAAPELFQGK.[K]	T/S/Y	-	2.71	93.65
Serine/threonine-protein kinase N1	P70268	2673.18	3	891.731	-0.23	90.0042	[R].TSTFCGTPEFLAPEVLTDTSYTR.[A]	T/S/Y	-	5.28	-
Serine/threonine-protein kinase N2	Q8BWW9	2687.19	3	896.403	0.11	90.4973	[R].TSTFCGTPEFLAPEVLTETSYTR.[A]	T/S/Y	-	5.39	-
Anaphase-promoting complex subunit 2	Q8BZQ7	3665.46	3	1222.49	0.39	82.3973	[K].TDPACLETGQDSEDDSGEPEDWVPDPVDADPVK.[S]	T/S	-	3.28	-
Myeloid cell nuclear differentiation antigen-like protein	D0QMC3	2567.1	3	856.37	-1.08	37.4478	[K].TEEDCLQNSPKPPPTSPSSSSNK.[K]	T/S	-	2.27	-
Myeloid cell nuclear differentiation antigen-like protein	D0QMC3	2613.23	3	871.746	-0.89	44.0909	[K].KDEDCLQTPPKPPPTPPSSSLNK.[K]	T/S	-	3.4	-
AT-hook DNA-binding motif-containing protein 1	Q6PAL7	2026.97	3	676.325	-2.82	57.3459	[R].TEAVCLSAPHLASPPATPK.[A]	T17(99.7)	T1502(99.7)	2.02	70.55
cGMP-dependent protein kinase 1	P0C605	2319.08	3	773.697	0.09	92.15	[K].TWTFCGTPEYVAPEIILNK.[G]	T3(88.8)	T517(88.8)	2.89	74.28
cAMP-dependent protein kinase catalytic subunit alpha	P05132; P68181	2272.1	3	758.037	-0.1	97.2981	[R].TWTLCGTPEYLAPEIILSK.[G]	T3(95.7)	T198(95.7); P68181 1xPhospho	5.47	294.64
Ribosomal protein S6 kinase alpha-3	P18654	2172.91	3	724.976	0.08	80.3108	[K].AYSFCGTVEYMAPEVVNR.[RQ]	T7(99.6)	T231(99.6)	3.65	231.02
Cyclin-Y	Q8BGU5	2470.12	3	824.044	-0.76	64.6486	[R].KYSSCSTIFLDDSTVSQPNLK.[Y]	Y/S/T	-	3.97	-
Zinc finger CCCH domain-containing protein 4	Q6ZPZ3	3210.35	3	1070.79	0.05	51.0097	[R].AAKPCPTEASPPAASPSGDSSPPATAPYDPR.[V]	S21(81.9); T/S/Y	S1115(81.9); T/S/Y	3.74	-
TBC1 domain family member 17	Q8BYH7	4461.09	4	1116.03	3.18	99.834	[R].QLTACPELPHNVQEILGLAQPEEPSSPSPPVSPMPLSPTR.[A]	S28(100); S32(100)	S604(100); S608(100)	5.59	-
Heat shock 70 kDa protein 12B	Q9CZJ2	2414.05	3	805.354	0.17	48.0884	[R].TQESCGIAPLTPSQSPKPEAR.[A]	T11(100); S15(92.3)	T42(100); S46(92.3)	3.83	-
Gamma-glutamylcyclotransferase	Q9D7X8	3331.39	3	1111.14	2.02	98.6911	[-].ace-ASSDCEGHAGQEGETFLYFAYGSNLLTER.[I]	S/T/Y	-	4.56	-
outer dynein arm-docking complex subunit 3	Q8BSN3	2681.22	3	894.412	1.5	87.7715	[-].ace-TSPLCWAAATTTVTSPEQAPAPSSK.[A]	S3(85.2)	S3(85.2)	3.28	-
Cx9C motif-containing protein 4	Q61908	2503.06	3	835.027	0.16	87.9323	[K].GRSLVCSGFEKEEEEKLAMoK.[S]	S3(100); S7(100)	S47(100); S51(100)	2.74	-
Alpha-2-HS-glycoprotein	P29699	2193.91	3	731.973	-0.07	24.3745	[R].VMoHTQCHSTPDSAEDVRK.[L]	S12(100)	S138(100)	4.59	170.13
Alpha-2-HS-glycoprotein	P29699	2065.81	3	689.275	0	27.3656	[R].VMoHTQCHSTPDSAEDVR.[K]	S12(100)	S138(100)	3.98	230.42
Rho GTPase-activating protein 29	Q8CGF1	2250.92	3	750.977	0.6	51.6506	[K].LEEDRCSNSADMTGPSFVR.[S]	S/T	-	3.42	68.94
Synergin gamma	Q5SV85	2166.9	3	722.972	0.47	35.8741	[R].SQETSCPSPASSVASHETPK.[E]	S/T	-	2.05	63.04
Mitotic interactor and substrate of PLK1	Q9D279	1500.64	2	750.824	0.79	58.9339	[R].SLSSDCILSPDAR.[A]	S	-	2.49	80.19
Pleckstrin homology domain-containing family G member 5	Q66T02	1680.84	2	840.923	-0.5	86.1784	[R].SLSELCLISVAPGVR.[T]	S	-	3.72	169.98
Alpha-2-HS-glycoprotein	P29699	2049.82	3	1025.41	0.26	30.4466	[R].VMHTQCHSTPDSAEDVR.[K]	S12(100)	S138(100)	4.12	274.21
Alpha-2-HS-glycoprotein	P29699	2177.91	3	726.642	0.21	27.1154	[R].VMHTQCHSTPDSAEDVRK.[L]	S12(100)	S138(100)	4.83	219.66
Serum response factor	Q9JM73	1748.8	2	874.905	-0.5	58.7976	[K].ALIQTCLNSPDSPPR.[S]	S12(99.8)	S220(99.8)	2.05	60.41
Serum response factor	Q9JM73	2649.2	3	883.737	0.18	53.324	[K].ALIQTCLNSPDSPPRSDPTTDQR.[M]	S12(99.9)	S220(99.9)	4.09	-
Protein scribble homolog	Q80U72	2587.14	3	863.05	-1.25	54.5892	[K].TTEAPCSPGSQQPPSPDELPANVK.[Q]	S15(100)	S1292(100)	2.38	-
Protein scribble homolog	Q80U72	2323.98	3	775.332	1.35	46.2492	[R].NEAFVCKPDPSPPSPSEEEK.[R]	S16(88.6)	S508(88.6)	3.11	60.91
182 kDa tankyrase-1-binding protein	P58871	1828.79	2	914.9	-0.29	69.9501	[R].QSPSTCSEGLLGWAQK.[D]	S2(100)	S713(100)	2.59	77.65
Ankyrin repeat domain-containing protein 17	Q99NH0	1426.57	2	713.788	0.63	30.7388	[R].NSPLDCGSASPNK.[G]	S2(100)	S2055(100)	3.61	102.56
Transcriptional regulator ERG	P81270	1229.45	2	615.229	-0.45	21.0287	[R].NSPDECSVNK.[G]	S2(100)	S88(100)	1.91	52.48
Dematin	Q9WV69	1324.6	2	662.802	0.16	56.4234	[R].GNSLPCVLEQK.[I]	S3(100)	S333(100)	2.6	79.95
Endonuclease/exonuclease/phosphatase family domain-containing protein 1	Q3TGW2	2077.95	3	693.322	-0.63	69.6462	[R].KFSAACNFSNILVNQER.[L]	S3(100)	S25(100)	5.33	176.52
FERM domain-containing protein 8	Q3UFK8	972.397	2	486.702	0.08	21.375	[R].QGSVVCSR.[I]	S3(100)	S409(100)	1.73	48.01
Glutamine synthetase	P15105	1998.91	3	666.975	-0.11	60.696	[R].RPSANCDPYAVTEAIVR.[T]	S3(100)	S343(100)	5	162.12
Protein MTSS 2	Q6P9S0	2549.12	3	850.377	0.06	83.3568	[R].AGSEECVFYTDEVASPLAPDLAK.[A]	S3(100)	S575(100)	4.84	-
Rho GTPase-activating protein 35	Q91YM2	3041.3	3	1014.44	1.98	70.7145	[R].AGSPLCNSNLQDSEEDVEPPSYHLFR.[E]	S3(100)	S975(100)	3.96	-
KN motif and ankyrin repeat domain-containing protein 2	Q8BX02	2535.14	3	845.719	-0.1	71.978	[R].SRSELCLDLPEAPDDPAALETR.[S]	S3(93)	S248(93)	3.79	-
cGMP-inhibited 3',5'-cyclic phosphodiesterase A	Q9Z0X4	1179.57	2	590.289	-0.01	45.9757	[R].RTSLPCIPR.[E]	S3(93.4)	S310(93.4)	2.13	68.48
Glutamine--fructose-6-phosphate aminotransferase [isomerizing] 1	P47856	1604.69	2	802.85	0.72	66.0188	[R].VDSTTCLFPVEEK.[A]	S3(94.9)	S259(94.9)	4.13	227.71
Rho GTPase-activating protein 29	Q8CGF1	1386.58	2	693.795	-0.82	24.8848	[R].RSSDSCPATAVR.[A]	S3(98.6)	S1149(98.6)	2.75	105.24
Rho GTPase-activating protein 23	Q69ZH9	1304.5	2	652.753	0.11	25.6346	[R].HYSQDCSSIK.[A]	S3(99)	S594(99)	3.26	82.09
Glutamine--fructose-6-phosphate aminotransferase [isomerizing] 2	Q9Z2Z9	1482.63	2	741.818	0.11	37.2614	[R].LDSSTCLHAVGDK.[A]	S3(99.4)	S244(99.4)	3.27	94.48
Protein Shroom4	Q1W617	1706.71	3	569.573	-0.3	22.8144	[R].ARSSECLSQASESSK.[A]	S4(89.6)	S658(89.6)	2.97	-
Microtubule-associated protein 1B	P14873	2057.88	2	1029.44	-0.88	48.8524	[R].TIKSPCDSGYSYETIEK.[T]	S4(89.7)	S1911(89.7)	2.47	94.83
Myosin-9	Q8VDD5	1576.58	3	526.199	-0.33	15.6654	[R].KGTGDCSDEEVDGK.[A]	S7(100)	S1943(100)	2.45	187.85
Myosin-9	Q8VDD5	2204.86	3	735.626	-0.43	24.0913	[R].KGTGDCSDEEVDGKADGADAK.[A]	S7(100)	S1943(100)	5.86	-
Rab-like protein 6	Q5U3K5	1453.6	2	727.305	0.52	25.0959	[R].VAPQQCSEPETK.[W]	S7(100)	S502(100)	1.35	65.44
Pleckstrin homology domain-containing family M member 1	Q7TSI1	1855.79	3	619.268	-0.34	51.4286	[K].SAAGLCTSPVQDTPESR.[A]	S8(91.5)	S466(91.5)	2.21	-
182 kDa tankyrase-1-binding protein	P58871	3072.33	3	1024.78	-0.12	110.426	[R].GLLPSCPSEDFSFIEDTEILDSAMYR.[S]	S8(97.6)	S1545(97.6)	5.27	-
Ras-related protein R-Ras2	P62071	1781.72	2	891.363	-0.75	40.2587	[K].FQEQECPPSPEPTR.[K]	S9(100)	S186(100)	4.92	165.8
Ras-related protein R-Ras2	P62071	1909.82	2	955.41	-1.04	34.9283	[K].FQEQECPPSPEPTRK.[E]	S9(99.9)	S186(99.9)	2.92	186.68
Peroxiredoxin-6	O08709	1475.62	2	738.316	0.11	61.5737	[R].DFTPVCTTELGR.[A]	T3(100)	T44(100)	2.79	99.17
Rhophilin-2	Q8BWR8	1553.74	2	777.373	-0.32	72.893	[K].SASTLCLPEVGLAR.[S]	T4(94.6)	T655(94.6)	2.35	54.32
Amyloid beta A4 precursor protein-binding family B member 1-interacting protein	Q8R5A3	1542.66	2	771.835	0.05	30.6458	[R].RSSDTCGSPALPSK.[V]	T5(93.1)	T534(93.1)	2.71	133.98
Zinc finger and BTB domain-containing protein 20	Q8K0L9	2464.88	3	822.298	-0.78	34.6949	[R].NESEECTEDTDQAEGTESEPK.[G]	T7(99.9)	T357(99.9)	4.22	-
Gephyrin	Q8BUV3	1141.5	2	571.251	-0.42	27.7894	[R].LSTASCPTPK.[Q]	T8(100)	T286(100)	1.71	57.38
Ribosomal protein S6 kinase alpha-3	P18654	2301.01	3	767.674	0.23	70.996	[K].KAYSFCGTVEYMAPEVVNR.[RQ]	Y3(91.4)	Y226(91.4)	4.11	159.6
Protein scribble homolog	Q80U72	2667.1	3	889.707	0.4	60.043	[K].TTEAPCSPGSQQPPSPDELPANVK.[Q]	S7(85.4); S15(100)	S1284(85.4); S1292(100)	2.72	-
Myosin-9	Q8VDD5	1656.55	2	828.778	-0.92	22.9546	[R].KGTGDCSDEEVDGK.[A]	T3(100); S7(100)	T1939(100); S1943(100)	4.45	226.51
Myosin-9	Q8VDD5	2284.83	3	762.282	0.35	24.9966	[R].KGTGDCSDEEVDGKADGADAK.[A]	T3(100); S7(100)	T1939(100); S1943(100)	4.82	-
Caspase-7	P97864	3074.24	3	1025.42	1.18	54.9045	[-].ace-TDDQDCAAELEKVDSSSEDGVDAKPDR.[S]	C7;1xPhospho	S16(88.3)	5.7	-
Perilipin-1	Q8CGN5	2897.33	4	725.089	0.06	59.0433	[R].GLSAPSCPGLDDKTEASARPGFLAMoPR.[E]	S/T	-	1.63	-
Smoothelin	Q921U8	2874.27	3	958.762	0.79	44.5805	[R].AGGPKPCSEEPSTPPPVAVGTGEPGGSMoK.[T]	S12(83.2)	S439(83.2)	3.93	-
Calcium-binding and coiled-coil domain-containing protein 1	Q8CGU1	2142.92	2	1071.96	1.18	56.4054	[R].LPSYGLCESGNTSSSPPGPR.[E]	S/T/Y	-	2.7	92.01
Albumin	P07724	2061.89	3	687.969	-0.67	50.7798	[K].AADKDTCFSTEGPNLVTR.[C]	S/T	-	3.39	107.77
E3 SUMO-protein ligase RanBP2	Q9ERU9	2299	3	767.005	-0.84	32.0039	[K].QNQPTSCVSAPASSETSRSPK.[S]	S/T	-	1.86	-
Glutamine--fructose-6-phosphate aminotransferase [isomerizing] 2	Q9Z2Z9	1638.73	3	546.915	0.1	38.1896	[K].RLDSSTCLHAVGDK.[A]	S/T	-	3.71	95.41
Membrane-associated phosphatidylinositol transfer protein 1	O35954	2351.01	3	784.341	0.44	33.2674	[R].RASTASCPPASSEAPDGPTNAAR.[L]	S/T	-	3.72	-
Mitogen-activated protein kinase kinase kinase kinase 5	Q8BPM2	2600.17	3	867.393	-0.13	48.6227	[R].RQSSPSCVPVAETSSSIGNGDGISK.[L]	S/T	-	4.07	-
FH1/FH2 domain-containing protein 1	Q6P9Q4	1111.46	2	556.234	-0.36	34.6032	[R].SLEGGGCPVR.[A]	S1(100)	S370(100)	2.72	113.62
SAM and SH3 domain-containing protein 1	P59808	1011.47	2	506.238	0.11	53.2417	[R].SLPVSICR.[S]	S1(100)	S805(100)	2.28	64.7
Ras-related protein R-Ras2	P62071	2037.91	3	679.975	-0.38	31.8218	[R].KFQEQECPPSPEPTRK.[E]	S10(100)	S186(100)	4.78	154.24
Ras-related protein R-Ras2	P62071	1909.82	3	637.276	-0.43	36.0787	[R].KFQEQECPPSPEPTR.[K]	S10(100)	S186(100)	2.41	149.2
Integrator complex subunit 3	Q7TPD0	2043.91	3	681.976	-0.29	61.5741	[R].EKFPEFCSSPSPPVEVK.[I]	S11(100)	S500(100)	1.79	46.55
Cystin-1	Q8R4T1	1796.68	2	898.844	0.26	28.1849	[K].GNPEDSCASEAPGNSPK.[R]	S15(100)	S116(100)	3.24	74.75
Protein scribble homolog	Q80U72	2480.08	3	827.366	1.13	43.4782	[R].RNEAFVCKPDPSPPSPSEEEK.[R]	S15(89.4)	S506(89.4)	2.35	-
Alpha- and gamma-adaptin-binding protein p34	Q8R2R3	2279.92	3	760.646	0.1	29.075	[R].VASAESCHSEQQEPSPTAER.[T]	S15(89.6)	S211(89.6)	2.56	52.37
Ubiquitin carboxyl-terminal hydrolase MINDY-1	Q76LS9	2162.99	3	721.668	0.29	43.372	[K].VETAEVCSRPQELPQSPR.[I]	S16(100)	S103(100)	3.95	148.57
Junctional protein associated with coronary artery disease	Q5DTX6	3327.47	3	1109.83	0.91	50.9633	[R].APQASICSDVDGFPTSQATSPEPGKKDEEAK.[A]	S20(97.5)	S1165(97.5)	4.35	-
TP53-binding protein 1	P70399	2883.27	3	961.76	-0.76	65.8021	[K].EAPKEECPEAMEVETSVISIDSPQK.[L]	S22(100)	S719(100)	3.09	-
Rho family-interacting cell polarization regulator 1	Q68FE6	3555.62	3	1185.87	-2.6	60.0891	[K].ADPTASCTSYQSLASSGSKPLTSPAPDSPEQIPK.[S]	S28(92.9)	S748(92.9)	1.89	-
A-kinase anchor protein 1, mitochondrial	O08715	2501.22	3	834.412	-0.07	62.8927	[R].RLSEEACPGVLSVAPTVTQPPGR.[E]	S3(100)	S55(100)	3.07	-
A-kinase anchor protein 1, mitochondrial	O08715	3043.47	4	761.621	-1.74	57.7976	[R].RLSEEACPGVLSVAPTVTQPPGREEQR.[C]	S3(100)	S55(100)	3.37	-
Endoribonuclease ZC3H12A	Q5D1E7	1310.52	2	655.763	-0.24	24.9178	[R].EGSPQTCAPAGR.[S]	S3(100)	S394(100)	1.83	52.26
LIM domain and actin-binding protein 1	Q9ERG0	3203.37	3	1068.46	1.56	68.9138	[R].RLSENNCSLDDWEIGAGHLSSSAFNSEK.[N]	S3(100)	S225(100)	7	-
Perilipin-1	Q8CGN5	1396.58	2	698.795	0.26	49.406	[R].GLSAPSCPGLDDK.[T]	S3(100)	S460(100)	3.61	221.17
40S ribosomal protein S28	P62858	1301.53	2	651.269	0.54	21.7833	[R].TGSQGQCTQVR.[V]	S3(92.8)	S23(92.8)	2.83	126.64
E3 ubiquitin-protein ligase NEDD4	P46935	3547.71	3	1183.24	-1.2	102.458	[R].GGSLQTCIFEEQPTLPVLLPTSSGLPPGWEEK.[Q]	S3(94.4)	S385(94.4)	2.01	-
LIM domain and actin-binding protein 1	Q9ERG0	3661.59	4	916.152	-0.3	64.159	[R].RLSENNCSLDDWEIGAGHLSSSAFNSEKNESK.[R]	S3(96.9)	S225(96.9)	4.84	-
P2R1A-PPP2R2A-interacting phosphatase regulator 1	Q9DB52	1945.99	3	649.335	-0.58	63.8004	[R].SQSPINCIRPSVLGPLK.[R]	S3(98.5)	S186(98.5)	2.37	38.13
Perilipin-1	Q8CGN5	2881.34	4	721.09	0.57	64.8943	[R].GLSAPSCPGLDDKTEASARPGFLAMPR.[E]	S3(99.3)	S460(99.3)	2.04	-
Ankyrin repeat and SAM domain-containing protein 1A	P59672	1389.61	2	695.308	0	29.7076	[R].SESLSNCSIGKK.[R]	S3(99.5)	S663(99.5)	2.3	109.62
Peroxisome biogenesis factor 1	Q5BL07	1856.75	2	928.878	0.12	38.3169	[R].TPSQEGCQDLTQEQR.[D]	S3(99.6)	S1182(99.6)	3.15	198.71
Ankyrin repeat and SAM domain-containing protein 1A	P59672	1261.51	2	631.26	0.27	36.845	[R].SESLSNCSIGK.[K]	S3(99.9)	S663(99.9)	2.54	123.77
Phosphatase and actin regulator 4	Q501J7	1214.52	2	607.765	0.12	18.0276	[K].RPLSSSCEAK.[E]	S4(85)	S174(91.2)	2.97	98.02
Vimentin	P20152	1570.72	2	785.863	-0.03	65.0426	[R].QVQSLTCEVDALK.[G]	S4(93.8)	S325(93.8)	3.47	144.19
Vimentin	P20152	2457.13	3	819.716	-0.24	65.2534	[R].QVQSLTCEVDALKGTNESLER.[Q]	S4(99.9)	S325(99.9)	3.59	-
Multiple myeloma tumor-associated protein 2 homolog	Q99LX5	1144.41	2	572.71	0.3	27.7333	[R].HSDFSPCSK.[R]	S5(100)	S232(100)	2.56	89.95
Zinc finger CCCH domain-containing protein 18	Q0P678	3217.27	3	1073.1	-0.05	58.3368	[R].GPAGSPCEEGDDVEEDGTSDLRDEASSVTR.[E]	S5(100)	S92(100)	3.27	-
SAM and SH3 domain-containing protein 1	P59808	2122.84	3	708.284	-0.39	36.664	[R].SPRDSGCYESSENLENAK.[T]	S5(98.1)	S718(98.1)	2.51	116.76
Septin-4	P28661	2899.2	3	967.072	0.05	71.4809	[K].IYQFPDCDSDEDEDFKLQDQALK.[E]	S9(100)	S325(100)	2.79	-
Gap junction alpha-1 protein	P23242	2572.09	3	858.037	1	76.0988	[K].YAYFNGCSSPTAPLSPMSPPGYK.[L]	S9(90.3)	S273(90.3)	3.01	-
E3 ubiquitin-protein ligase makorin-2	Q9ERV1	2950.29	3	984.1	0.27	53.9697	[K].VNNPGGCSDPQTSPEMKPHSYLDAIR.[T]	T/S/Y	-	3.45	-
Junctional protein associated with coronary artery disease	Q5DTX6	2755.23	3	919.081	-0.33	54.6504	[R].APQASICSDVDGFPTSQATSPEPGKK.[D]	T/S	-	2.38	-
Partitioning defective 6 homolog beta	Q9JK83	1513.62	2	757.313	0.24	40.6939	[R].HGASSGCLGTMEVK.[S]	T10(99.7)	T16(99.7)	2.53	57.85
Outer dense fiber protein 2	A3KGV1	2100.91	3	700.975	-0.1	57.784	[K].WENPPHCLEITPPSSEK.[L]	T11(99.9)	T92(99.9)	2.66	-
Smoothelin	Q921U8	2858.27	3	953.431	1.47	48.407	[R].AGGPKPCSEEPSTPPPVAVGTGEPGGSMK.[T]	T13(77.3)	T440(77.3)	3.61	-
KN motif and ankyrin repeat domain-containing protein 2	Q8BX02	3554.73	4	889.438	-0.24	69.52	[R].VLSPAECPQLRPPGAAVATTSLEGPQLSQESQR.[V]	T19(76.7)	T548(76.7)	2.67	-
BAG family molecular chaperone regulator 3	Q9JLV1	1387.62	3	463.211	0	34.7907	[R].SGTPVHCPSPIR.[V]	T3(100)	T291(100)	2.66	122.72
Filamin A-interacting protein 1-like	Q6P6L0	1598.65	2	799.83	0.49	31.6724	[R].AQTPESCGSVTPER.[T]	T3(100)	T984(100)	3.68	120.68
Nuclear autoantigen Sp-100	O35892	1925.79	2	963.402	1.25	54.6722	[R].DATPESCSLLPQNEER.[A]	T3(98.3)	T209(98.3)	2.54	55.67
ATP-dependent (S)-NAD(P)H-hydrate dehydratase	Q9CZ42	2452.16	3	818.059	0.64	87.109	[R].IGIVGGCQEYTGAPYFAGISALK.[V]	Y10(100)	Y81(100)	4.23	-
Filamin A-interacting protein 1-like	Q6P6L0	1678.62	2	839.813	0.02	34.6057	[R].AQTPESCGSVTPER.[T]	T3(100); T11(99.7)	T984(100); T992(99.7)	2.88	39.47
BAG family molecular chaperone regulator 3	Q9JLV1	1467.59	3	489.867	0.09	38.4805	[R].SGTPVHCPSPIR.[V]	T3(97.5); S9(100)	T291(99.7); S297(100)	2.62	35.81
182 kDa tankyrase-1-binding protein	P58871	1496.57	2	748.787	0.76	29.2459	[R].NMoAPGAGCSPGEPR.[E]	S9(100)	S1290(100)	2.32	60.89
Alkaline nuclease	Q18LC9	3470.62	4	868.409	-0.64	98.1484	[R].AHVYEIKCMoARYIYSAADVEGFLDNPTLK.[G]	Y/S/T	-	3.94	-
182 kDa tankyrase-1-binding protein	P58871	2099.92	3	700.646	0.79	63.4562	[K].DRQSPSTCSEGLLGWAQK.[D]	S/T	-	4.52	148.09
Ankyrin repeat and SAM domain-containing protein 1A	P59672	2122.83	2	1061.92	3.59	61.7823	[K].SDSDLLTCSPTEDATMGSR.[S]	S/T	-	2.26	78.47
E3 ubiquitin-protein ligase HECTD1	Q69ZR2	2225	3	742.338	0.2	49.9267	[R].KGSSSSVCSVASSSDISLASTK.[T]	S/T	-	1.81	-
Glycogen synthase kinase-3 beta	Q9WV60	2368.03	3	790.017	0.67	53.7102	[R].TTSFAESCKPVQQPSAFGSMK.[V]	S/T	-	3.27	-
Microtubule-associated protein 4	P27546	4097.94	4	1025.24	0.07	83.7692	[K].GQSTVPPCTASPEPVKAAEQMSTLPIDAPSPLENLEQK.[E]	S/T	-	3.76	-
Phosphoinositide 3-kinase regulatory subunit 4	Q8VD65	2719.26	3	907.093	0.11	62.6509	[R].SESSAGICVPLSTSPQVSEAAHIPSK.[K]	S/T	-	5.02	-
Phosphatidylinositol 4-kinase beta	Q8BKC8	1848.79	2	924.9	-0.86	45.5949	[R].SVENLPECGITHEQR.[A]	S1(100)	S428(100)	3.45	153.93
Tubulin alpha-4A chain	P68368	1664.72	2	832.863	0.67	85.0782	[R].SIQFVDWCPTGFK.[V]	S1(100)	S340(100)	2.48	105.54
Pericentriolar material 1 protein	Q9R0L6	1658.65	2	829.828	0.91	34.1675	[R].SDGSENLCTPQQSR.[T]	S1(97.1)	S867(97.1)	-	89.11
Protein furry homolog	E9Q8I9	2031.88	3	677.963	-0.24	68.2263	[R].SLDSLDKCDMQILEER.[Q]	S1(99.5)	S2495(99.5)	4.55	187.51
BCAS3 microtubule associated cell migration factor	Q8CCN5	2086.97	2	1043.99	0.83	96.5248	[R].SVTLLEVCGSWPEGFGLR.[H]	S10(100)	S838(100)	3.57	90.46
FK506-binding protein 15	Q6P9Q6	2454.95	3	818.988	-0.58	50.0131	[R].HNQDSQHCSLSGDEEDELFK.[G]	S11(100)	S1159(100)	4.58	232.01
Importin subunit alpha-3	O35343	2219.84	3	1110.43	-0.19	55.9481	[R].NVPQEDICEDSDIDGDYR.[V]	S11(100)	S60(100)	2.24	67.04
Microtubule-associated protein 4	P27546	1734.78	2	867.892	-0.35	41.513	[K].GQSTVPPCTASPEPVK.[A]	S11(100)	S598(100)	1.79	79.06
Teashirt homolog 2	Q68FE9	2782.2	3	928.071	-1.06	63.5419	[R].VFDVNRPCSPDSTTGSLADSFSSQK.[S]	S12(76.3)	S336(76.3)	2.39	-
Transforming acidic coiled-coil-containing protein 2	Q9JJG0	2682.09	3	894.703	0.08	75.8394	[R].MSDSPTPCSGSSFEDTEALVNAATK.[L]	S12(82.3)	S779(82.3)	4.49	-
RNA demethylase ALKBH5	Q3TSG4	1952.72	2	976.864	-0.78	35.66	[K].SYESSEDCPEAASSPTR.[K]	S14(98.4)	S385(98.4)	3.01	102.35
Cordon-bleu protein-like 1	Q3UMF0	3510.66	4	878.421	-0.2	60.1169	[R].LPEKEPACTYGNNVPLSPVDGSNKNPAASYLK.[N]	S17(100)	S770(100)	3.27	-
Kelch domain-containing protein 7A	A2APT9	3161.51	3	1054.51	0.2	66.9337	[K].ADSRPVPCPAALADAPSPGPGPEPLVTGAASR.[D]	S17(100)	S313(100)	5.76	-
Zinc finger ZZ-type and EF-hand domain-containing protein 1	Q5SSH7	2746.26	3	916.094	1.29	62.8889	[K].LLPSSGPCVAEVSTAEEPSPPSTPTR.[R]	S19(84.2)	S1515(84.2)	3.13	-
BAG family molecular chaperone regulator 3	Q9JLV1	2307.11	2				[K].VSSAPIPCPSPSPAPSAVPSPPK.[N]	S20(100)	S390(100)	2.94	-
BAG family molecular chaperone regulator 3	Q9JLV1	3047.49	3	1016.5	0.12	57.1628	[K].VSSAPIPCPSPSPAPSAVPSPPKNVAAEQK.[A]	S20(100)	S390(100)	3.82	-
Inositol hexakisphosphate and diphosphoinositol-pentakisphosphate kinase 1	A2ARP1	3239.47	3	1080.5	4.03	84.8416	[K].QSGLGSQCTGLFSTTVLGGSSSAPNLQDYAR.[T]	S22(89.3)	S1032(89.3)	4.01	-
Dedicator of cytokinesis protein 7	Q8R1A4	2814.28	3	938.765	0	89.0789	[R].TTSGDDACNLTSFRPATLTVANFFK.[Q]	S3(76.4)	S452(76.4)	3.19	-
Signal-induced proliferation-associated 1-like protein 2	Q80TE4	1347.52	2	674.266	-0.66	35.7394	[R].TLSDESVCSNR.[R]	S3(79.1)	S1488(79.1)	1.87	28.61
G-protein-signaling modulator 1	Q6IR34	1824.74	2	912.873	-0.44	89.8524	[R].APSSDEECFFDLLSK.[F]	S3(90.2)	S490(90.2)	2.73	86.39
StAR-related lipid transfer protein 8	Q8K031	1542.65	2	771.828	-1.06	63.5299	[R].SLSIESLCPDEGR.[H]	S3(91.3)	S234(91.3)	2.57	113.28
SH2 domain-containing protein 3C	Q9QZS8	2389.06	3	797.025	0.16	40.4105	[R].RSSEPQLCPGNTPKPPGESDR.[A]	S3(97.5)	S442(97.5)	2.48	-
Epiplakin	Q8R0W0	1715.77	2	858.387	0.08	64.9591	[R].QVSASELCTSGILDR.[D]	S3(98.9)	S2705(98.9); 1xPhospho	2.61	81.7
Signal-induced proliferation-associated 1-like protein 3	G3X9J0	1304.52	2	652.763	-0.45	42.8997	[R].TLSDESLCSGR.[R]	S3(99.2)	S1538(99.2)	2.42	51.72
Rho GTPase-activating protein 21	Q6DFV3	1170.51	2	585.758	0.65	20.2167	[R].NRSPTLSCR.[L]	S3(99.4)	S1501(99.4)	1.16	48.43
Epiplakin	Q8R0W0	2218.98	3	740.333	0.48	62.559	[R].QVSASELCTSGILDRDTMR.[E]	S3(99.7)	S2705(99.7); 1xPhospho	2.04	56.37
Wings apart-like protein homolog	Q65Z40	1300.51	2	650.76	0.57	28.0318	[R].TESPSESCPVK.[G]	S3(99.9)	S226(99.9)	2.73	68.2
E3 ubiquitin-protein ligase UHRF2	Q7TMI3	1513.56	2	757.285	-0.2	14.6069	[K].RPASDDECPGDSK.[V]	S4(100)	S668(100)	3.23	156.12
Uncharacterized protein C11orf96 homolog	Q3UPL5	1332.6	2	666.805	0.19	80.5421	[K].SFLQSLECLR.[R]	S5(100)	S210(100)	3.31	130.35
Pleckstrin homology domain-containing family F member 2	Q91WB4	2309.15	3	770.388	0.67	73.6526	[R].RISIVESCFGAAGQPLTIPGR.[V]	S7(92.9)	S20(92.9)	5.21	-
182 kDa tankyrase-1-binding protein	P58871	1480.57	2	740.789	-0.03	35.5192	[R].NMAPGAGCSPGEPR.[E]	S9(100)	S1290(100)	2.62	91.38
Glucocorticoid receptor	P06537	1457.6	2	729.303	0.05	26.3601	[K].SSTPAAGCATPTEK.[E]	T10(95.5)	T168(95.5)	2.66	86.06
Dihydropyrimidinase-related protein 2	O08553	1700.76	2	850.884	0.07	63.1168	[R].GLYDGPVCEVSVTPK.[T]	T13(100)	T509(100)	3.02	150.16
Mediator of RNA polymerase II transcription subunit 1	Q925J9	1791.8	2	896.403	0.62	52.8126	[K].LPSTSDDCPPIGTPVR.[D]	T13(100)	T805(100)	3.37	73.27
Epidermal growth factor receptor substrate 15	P42567	1540.73	2	770.87	-0.44	32.1508	[K].VGTPTRPCPPPPGK.[R]	T3(99.9)	T779(99.9)	1.99	106.7
BAG family molecular chaperone regulator 3	Q9JLV1	2387.08	3	796.362	-1.65	66.6509	[K].VSSAPIPCPSPSPAPSAVPSPPK.[N]	S10(89.5); S20(98.6)	S380(89.5); S390(98.6)	2.85	-
BAG family molecular chaperone regulator 3	Q9JLV1	3127.46	3	1043.16	0.86	60.8684	[K].VSSAPIPCPSPSPAPSAVPSPPKNVAAEQK.[A]	S10(99.8); S20(100)	S380(99.8); S390(100)	2.64	-
ADP-ribosylation factor GTPase-activating protein 1	Q9EPJ9	1764.65	2	882.83	-0.16	45.6568	[K].SPSSDSWTCADASTGR.[R]	S/T	-	1.1	45.29
Angiomotin	Q8VHG2	3034.39	4	759.354	0.49	57.0144	[R].RLSTPNLMCNPDKPDAPAFHSSTLER.[K]	S/T	-	2.8	-
Epiplakin	Q8R0W0	1871.87	3	936.438	-0.19	56.3958	[R].RQVSASELCTSGILDR.[D]	S/T	-	2.77	80.58
Protein furry homolog	E9Q8I9	3223.42	3	1075.15	1.99	73.7845	[K].NPSVIFSSCGDLDLPEHQTSLVSSEDGPR.[E]	S/T	-	3.85	-
BAG family molecular chaperone regulator 3	Q9JLV1	2279.91	3	760.64	-0.68	36.1499	[R].SQSPAASDCSSSSSSASLPSSGR.[S]	S	-	5.06	-
Methyl-CpG-binding protein 2	Q9Z2D6	1611.67	2	806.34	-0.02	29.1919	[R].GGSLESDGCPKEPAK.[T]	S	-	2.27	38.47
BLOC-1-related complex subunit 6	Q9D6W8	2277.9	2				[R].SLDGLSGACGGGGSSSSGETGAGGGR.[R]	S1(100)	S173(100)	3.89	-
Myotubularin-related protein 3	Q8K296	2135.91	2	1068.46	0.51	74.5879	[R].SFDNLTTTCENMVPLASR.[R]	S1(100)	S613(100)	2.68	83.43
Rho guanine nucleotide exchange factor 12	Q8R4H2	1430.56	2	715.785	0.16	33.5955	[K].TGTGDIATCDSPR.[T]	S11(100)	S1327(100)	2.94	113.06
Ubiquitin-conjugating enzyme E2 variant 1	Q9CZY3	1469.58	2	735.291	-0.83	50.551	[K].LPQPPEGQCYSN.[-]	S11(100)	S146(100)	2.04	49.64
Rho GTPase-activating protein 12	Q8C0D4	2041.74	2	1021.38	0.57	34.6833	[K].TSFSQEQSCDSAGEGSER.[I]	S11(99.8)	S199(99.8)	1.56	82.7
F-BAR domain only protein 2	Q3UQN2	4185.8	4	1047.2	-0.63	68.8192	[K].EKDAESVECPDADSLNIPDVDEEGFSIKPEANQNDTK.[E]	S14(100)	S312(100)	3.6	-
Cystin-1	Q8R4T1	2023.84	3	675.286	0.27	26.5799	[K].VKGNPEDSCASEAPGNSPK.[R]	S17(100)	S116(100)	3.1	54.06
E3 ubiquitin-protein ligase HUWE1	Q7TMY8	1227.47	2	614.239	0.17	32.5466	[R].AESPEEVACR.[K]	S3(100)	S1395(100)	3	80.46
Purine-rich element-binding protein gamma	Q8R4E6	1373.5	2	687.255	-0.36	31.478	[R].RASGEEQECLD.[-]	S3(100)	S342(100)	1.76	52.54
Serine/threonine-protein kinase WNK1	P83741	3600.72	4	900.936	0.32	76.0654	[R].KFSAPGQLCVPMTSNLGGSTPISAASATSLGHFTK.[S]	S3(100)	S2281(100)	3.02	-
Serine/threonine-protein kinase D2	Q8BZ03	1815.78	2	908.395	0.19	63.3786	[R].LGSSESLPCTAEELSR.[S]	S3(80.2)	S211(80.2)	2.67	126.77
DENN domain-containing protein 4C	A6H8H2	1866.76	3	622.924	-0.19	39.6306	[R].THSFENVNCHLADSR.[T]	S3(90.1)	S1096(90.1)	2.48	79.55
Wings apart-like protein homolog	Q65Z40	1456.61	2	728.811	0.02	24.3067	[K].RTESPSESCPVK.[G]	S4(90.8)	S226(90.8)	1.75	52.06
Protein PML	Q60953	1117.49	2	559.247	0.49	33.0061	[K].VPAPPGSPCR.[Q]	S7(100)	S17(100)	2.82	74.23
60S ribosomal protein L17	Q9CPR4	2242.99	3	748.336	0.1	75.8757	[R].INPYMSSPCHIEMILTEK.[E]	S7(86.7)	S142(86.7)	2.15	72.73
Protein FAM110C	Q8VE94	1507.61	2	754.31	-0.05	52.2037	[R].ENFSAGSDCVTLK.[V]	S7(99.9)	S350(99.9)	3.2	102.95
Lethal(2) giant larvae protein homolog 1	Q80Y17	2064.89	3	688.969	-0.31	49.5003	[R].DIILAPESCEGSPSSAHSK.[R]	S8(100)	S982(100)	2.8	54.75
P-selectin glycoprotein ligand 1	Q62170	3225.48	3	1075.83	-0.33	94.6725	[R].NYSPTEMICISSLLPEGGDGAPVTANGGLPK.[V]	Y/S/T	-	4.38	-
Glycogen synthase kinase-3 alpha	Q2NL51; Q9WV60	1361.56	2	681.281	-0.03	44.9806	[R].GEPNVSYICSR.[Y]	Y7(95.2)	Y279(95.2); Q9WV60 1xPhospho	2.27	74.34
Angiopoietin-related protein 3	Q9R182	2775.2	3	925.738	0.38	90.3466	[R].NSQGFNVYCDTQSGSPWTLIQHR.[K]	Y8(75.9)	Y273(75.9)	2.49	-
E3 ubiquitin-protein ligase ZFP91	Q62511	4779.14	4	1195.54	2.11	57.87	[-].PGETEEPRSPEQQDQEGGPAAAADAASEELRPGAAAAPAAPAETASSR.[V]	S10(82.3)	S10(82.3)	7.04	-
Coatomer subunit epsilon	O89079	2207.03	3	736.348	0.58	82.4116	[-].APPVPGAVSGGSGEVDELFDVK.[N]	S10(99.2)	S10(99.2)	3.31	-
Protein transport protein Sec61 subunit beta	Q9CQS8	1849.84	3	617.286	-0.66	27.9667	[-].PGPTPSGTNVGSSGRSPSK.[A]	S17(98.6)	S17(98.6)	3.15	-
Histone H1.5	P43276	2031.96	3	677.992	-1.28	35.1926	[-].SETAPAETAAPAPVEKSPAK.[K]	S18(97.7)	S18(97.7)	1.77	-
Caveolae-associated protein 3	Q91VJ2	3031.54	3	1011.19	1.5	83.3616	[-].GESALEPGPVPETPAGGPVHAVTVVTLLEK.[L]	S4(100)	S4(100)	3.01	-
Rab3 GTPase-activating protein catalytic subunit	Q80UJ7	2826.17	3	942.726	-0.79	96.241	[-].AADSEPESEVFEITDFTTASEWER.[F]	S5(99.9)	S5(99.9)	3.03	-
Refilin-B	Q5SVD0	1848.95	3	616.987	-0.45	69.8239	[-].VGRLSLQDVPELVDTK.[K]	S6(100)	S6(100)	2.15	-
Neprilysin	Q61391	2066.96	3	689.657	0.02	44.2581	[-].GRSESQMDITDINAPKPK.[K]	S6(99.3)	S6(99.3)	5.58	-
NAD-dependent protein deacetylase sirtuin-1	Q923E4	3239.43	3	1080.48	-1.93	107.211	[-].ADEVALALQAAGSPSAAAAMEAASQPADEPLR.[K]	S14(100); S16(100)	S14(100); S16(100)	4	-
Ribonucleoprotein PTB-binding 1	Q9CW46	3134.37	4	784.346	-2.6	60.7055	[-].AADVSVTHRPPLSPEAEAEAETPETVDR.[R]	S14(98); S/T	S14(98); S/T	2.96	-
Ras-related GTP-binding protein C	Q99K70	2519.04	3	840.349	-3.35	87.878	[-].SLQYGAEETPLAGSYGAADSFPK.[D]	S2(86.4); S15(97.6)	S2(86.4); S15(97.6)	2.58	-
Glycerol kinase 2	Q9WU65	3195.56	4	799.645	-1.02	92.4013	[-].AASKQTSAGPLVGAVVQGTNSTRFLVFNSK.[T]	S30(98); T/S	S30(98); T/S	2.27	-
Hsp90 co-chaperone Cdc37	Q61081	3564.45	4	891.866	-2.27	92.8253	[-].VDYSVWDHIEVSDDEDETHPNIDTASLFR.[W]	S5(83.6); S13(100)	S5(83.6); S13(100)	3.25	-
EEF1A lysine methyltransferase 1	Q9CY45	3173.38	3	1058.47	1.82	101.601	[-].SESEDDDIPQLSSHTLAALQEFYAEQK.[Q]	S/T/Y	-	5.65	-
Nuclear receptor subfamily 1 group D member 1	Q3UV55	2607.16	3	869.725	1.1	78.1042	[-].TTLDSNNNTGGVITYIGSSGSSPSR.[T]	S/T/Y	-	3.04	-
Eukaryotic translation initiation factor 3 subunit J-A	Q3UGC7	2862.16	3	954.724	0.02	97.97	[-].AAAAAAAAAAGDSDSWDADTFSMEDPVR.[K]	S/T	-	6.28	-
Microtubule-associated protein 1B	P14873	3070.44	3	1024.15	-0.28	72.1648	[-].ATVVVEATEPEPSGSIGNPAASTSPSLSHR.[F]	S/T	-	3.57	-
Nucleoporin NUP35	Q8R4R6	2722.25	3	908.089	0.35	102.08	[-].AAFAVDPQAPTLGSEPMMLGSPTSPK.[T]	S/T	-	2.82	-
Scaffold attachment factor B1	D3YXK2	2757.27	3	919.759	-1.72	75.0806	[-].AETLSGLGDASAAGAAAVSSAASETGTRR.[L]	S/T	-	2.45	-
Talin rod domain-containing protein 1	Q9ERE8	2632.2	3	878.074	3.18	42.963	[-].ASGSAGKPTGEAASPAPGSAVGGASSQPR.[K]	S/T	-	6.04	-
Y-box-binding protein 3	Q9JKB3	2953.35	3	985.12	-0.22	68.1692	[-].SEAGEATTGGTTLPQAAADAPAAAPPDPAPK.[S]	S/T	-	2.44	-
NAD-dependent protein deacetylase sirtuin-1	Q923E4	3201.48	3	1067.83	2.27	106.972	[-].ADEVALALQAAGSPSAAAAMEAASQPADEPLR.[K]	S	-	7.07	-
NAD-dependent protein deacetylase sirtuin-1	Q923E4	3329.57	3	1110.53	1.07	93.9261	[-].ADEVALALQAAGSPSAAAAMEAASQPADEPLRK.[R]	S	-	2.91	-
Nucleosome assembly protein 1-like 1	P28656	3716.52	3	1239.51	0.11	95.6627	[-].ADIDNKEQSELDQDLEDVEEVEEEETGEETK.[I]	S10(100)	S10(100)	4.66	-
Septin-8	Q8CHH9	1876.84	3	626.286	-0.26	53.3781	[-].AATDLERVSNAEPEPR.[S]	S10(100)	S10(100)	3.38	-
Survival motor neuron protein	P97801	1933.8	3	645.271	0.1	82.3676	[-].AMGSGGAGSEQEDTVLFR.[R]	S10(100)	S10(100)	3.19	-
Transcription elongation factor SPT6	Q62383	2918.15	3	973.389	-0.14	67.3841	[-].SDFVESEAEESEEEYNHEGEVVPR.[V]	S12(100)	S12(100)	4.03	-
ADP-ribosylation factor-binding protein GGA2	Q6P5E6	3189.51	3	1063.84	0.57	107.967	[-].AATAVAAGTGSPAGTESAEGGPGAAAALELWLNK.[A]	S12(98.3)	S12(98.3)	7.67	-
PIH1 domain-containing protein 1	Q9CQJ2	2507.05	3	836.357	1.18	93.5085	[-].ADSTFLAPELSDTESMGEETVR.[F]	S12(99.7)	S12(99.7)	2.79	-
Hsp90 co-chaperone Cdc37	Q61081	3526.5	4	882.378	-1.36	92.7806	[-].VDYSVWDHIEVSDDEDETHPNIDTASLFR.[W]	S13(100)	S13(100)	3.69	-
Proline-, glutamic acid- and leucine-rich protein 1	Q9DBD5	2626.26	3	876.093	1.08	81.8672	[-].AAAVLSGASAGSPAGAPGGPGGLSAVGSGPR.[L]	S13(100)	S13(100)	5.8	-
Uridine-cytidine kinase-like 1	Q91YL3	2467.17	3	823.061	-0.11	80.7783	[-].AAPPASMSAAPSPLQSAVAPDVPGR.[Q]	S13(99.9)	S13(99.9)	3.36	-
Ribonucleoprotein PTB-binding 1	Q9CW46	3096.42	3	1032.81	0.52	60.5631	[-].AADVSVTHRPPLSPEAEAEAETPETVDR.[R]	S14(100)	S14(100)	6.04	-
Ribonucleoprotein PTB-binding 1	Q9CW46	3252.52	4	813.885	0.1	56.6599	[-].AADVSVTHRPPLSPEAEAEAETPETVDRR.[A]	S14(85.7)	S14(85.7)	4.34	-
Transcription factor MafB	P54841	3104.42	3	1035.48	1	119.048	[-].AAELSMGQELPTSPLAMEYVNDFDLLK.[F]	S14(90.4)	S14(90.4)	3.92	-
Eukaryotic translation initiation factor 3 subunit J-A	Q3UGC7	2990.25	3	997.423	1.53	85.0214	[-].AAAAAAAAAAGDSDSWDADTFSMEDPVRK.[V]	S14(98.7)	S14(98.7)	4.49	-
Mitochondrial import receptor subunit TOM22 homolog	Q9CPQ3	2084.03	3	695.349	0.04	98.5105	[-].AAAVAAAGAGEPLSPEELLPK.[A]	S15(100)	S15(100)	4.84	-
Ras-related GTP-binding protein C	Q99K70	2481.09	3	827.7	-0.28	87.8692	[-].SLQYGAEETPLAGSYGAADSFPK.[D]	S15(93.5)	S15(93.5)	5.88	-
Protein YIPF6	Q8BR70	4447.11	4	1112.53	0.02	102.696	[-].AEAEDSPGEQEAAASKPLFAGLSDVSISQDIPIEGEITIPSR.[A]	S16(96.2)	S16(96.2)	4.15	-
Trafficking regulator of GLUT4 1	Q8C838	2668.22	3	890.079	-0.06	86.2274	[-].ANPAQPPLQDPGSTSPLELPEMEK.[L]	S16(98.7)	S16(98.7)	4.14	-
Band 3 anion transport protein	P04919	3792.71	4	948.932	0.4	91.533	[-].GDMRDHEEVLEIPDRDSEEELENIIGQIAYR.[D]	S18(100)	S18(100)	4.52	-
Cytochrome b5 type B	Q9CQX2	2523.09	3	841.702	0.23	54.8691	[-].ATPEASGSGEKVEGSEPSVTYYR.[L]	S19(94.1)	S19(94.1)	2.51	-
KN motif and ankyrin repeat domain-containing protein 2	Q8BX02	4345.06	4	1087.02	0.43	85.5532	[-].AQVLHVPAPFPGTPGQASPAAFPSKEPDPPYSVETPYGYR.[L]	S19(99.6)	S19(99.6)	5.45	-
Metaxin-2	O88441	3254.58	3	1085.53	3.25	119.908	[-].SLVAEAFVSQIAATEPWPENATLYQQLR.[G]	S2(100)	S2(100)	5.11	-
Perilipin-1	Q8CGN5	2576.21	3	859.407	-0.16	78.788	[-].SMNKGPTLLDGDLPEQENVLQR.[V]	S2(99.9)	S2(99.9)	5.27	-
Caveolin-2	Q9WVC3	3560.52	4	890.886	0.62	74.6713	[-].GLETEKADVQLFMADDAYSHHSGVDYADPEK.[Y]	S23(78.5)	S23(78.5)	4.35	-
Transcription intermediary factor 1-beta	Q62318	2843.23	3	948.415	-0.6	73.8706	[-].AASAAATAAASAATAASAASGSPGSGEGSAGGEK.[R]	S23(99.8)	S23(99.8)	6.38	-
Forkhead box protein K2	Q3UCQ1	2666.25	3	889.421	0.09	82.3977	[-].AAAAALSGAGAPPAGGGAGGGGSPPGGWAVAR.[L]	S24(100)	S24(100)	2.62	-
Scaffold attachment factor B1	D3YXK2	2601.17	3	867.729	1.6	83.6007	[-].AETLSGLGDASAAGAAAVSSAASETGTR.[R]	S24(93)	S24(93)	2.94	-
Leucine-rich repeat and calponin homology domain-containing protein 4	Q921G6	2810.37	3	937.462	0.14	95.3477	[-].AAAVAGPLAAGGEEAAASVSLPGSPGLPGSR.[S]	S25(99.6)	S25(99.6)	4.43	-
Sin3 histone deacetylase corepressor complex component SDS3	Q8BR65	3934.71	3	1312.24	0.78	95.1364	[-].SAAGLLAPAPAPAAAPAAPEYYPEDEEELESAEDDER.[S]	S32(100)	S32(100)	3.49	-
Caveolae-associated protein 3	Q91VJ2	3073.55	3	1025.19	-0.32	93.3991	[-].GESALEPGPVPETPAGGPVHAVTVVTLLEK.[L]	S4(100)	S4(100)	3.09	-
Serine/threonine-protein kinase 26	Q99JT2	2814.32	3	938.778	0.97	87.5412	[-].AHSPVAVQVPGMQNNIADPEELFTK.[L]	S4(100)	S4(100)	4.27	-
Serine/threonine-protein kinase 24	Q99KH8	1785.84	3	595.95	0.06	62.3952	[-].AHSPVQSGLPGMQNLK.[A]	S4(97.6)	S4(97.6)	1.94	-
Rab3 GTPase-activating protein catalytic subunit	Q80UJ7	2868.18	3	956.731	0.33	111.753	[-].AADSEPESEVFEITDFTTASEWER.[F]	S5(91.2)	S5(91.2)	5.03	-
WD repeat-containing protein 44	Q6NVE8	3176.33	3	1059.45	-0.77	80.1906	[-].ASESDTEEFYDAPEDVHLGTGYPVGSPGK.[V]	S5(97.2)	S5(97.2)	3.78	-
G-patch domain and KOW motifs-containing protein	Q56A08	2382.09	3	794.703	-0.2	81.5897	[-].AGRESPPPSAPSMAPISFGFTR.[T]	S6(100)	S6(100)	4.44	-
Transcriptional activator protein Pur-beta	O35295	2436	3	812.671	0.57	45.7452	[-].ADGDSGSERGGGGGGGGGPGGFQPAPR.[G]	S6(89.5)	S6(89.5)	4.93	-
Arfaptin-1	G5E8V9	3344.45	3	1115.49	-0.09	47.6339	[-].AQESPKNSAAEIPVTSNGEVDDAHEHGYNR.[D]	S9(96.9)	S9(96.9)	2.57	-
Histone H1.4	P43274	2282.18	3	761.398	0.67	34.4753	[-].SETAPAAPAAPAPAEKTPVKKK.[A]	T18(100)	T18(100)	1.28	-
Biogenesis of lysosome-related organelles complex 1 subunit 6	Q9R0C0	4822.17	4	1206.29	-2.3	107.664	[-].SVPEPPPPDGVLTGPSDSLEAGEPTPGLSDTSPDEGLIEDFPVDDR.[A]	T32(83.3)	T32(83.3)	4.05	-
Rho GDP-dissociation inhibitor 1	Q99PT1	3686.65	3	1229.56	1.95	69.3601	[-].AEQEPTAEQLAQIAAENEEDEHSVNYKPPAQK.[S]	Y27(87.3)	Y27(87.3)	4.69	-
Hormone-sensitive lipase	P54310	4838.06	4	1210.27	-0.02	79.0568	[K].DLSNSEPSDSPEMoSQSMETLGPSTPSDVNFFLRPGNSQEEAEAK.[D]	S/T	-	5.02	-
Caveolae-associated protein 2	Q63918	4097.7	4	1025.18	-0.45	76.7721	[K].LEDQMoQEDREEGSFTEGLSEASLPSGLMEGSAEDAEK.[S]	S13(86.2)	S327(86.2)	4.37	-
Afadin	Q9QZQ1	2422.14	3	808.052	0.33	76.2428	[K].QGAIYHGLATLLNQPSPMoMQR.[I]	S16(100)	S1107(100)	2.3	-
Caveolae-associated protein 2	Q63918	4190.9	4	1048.48	0.57	62.9394	[K].FQHPNTDMLQEKPSSPSPMoPSSTPSPSLNLGSTEEAIR.[D]	S17(79.8)	S27(79.8)	4.91	-
Plastin-2	Q61233	1478.55	2	739.78	-0.26	50.2027	[R].GSVSDEEMoMELR.[E]	S2(91.5)	S5(91.5)	3.51	111.94
Histone deacetylase 2	P70288	3681.55	4	921.143	0.65	56.0813	[R].MLPHAPGVQMoQAIPEDAVHEDSGDEDGEDPDKR.[I]	S22(100)	S394(100)	4.55	-
Cytoplasmic dynein 1 intermediate chain 2	O88487	2879.35	3	960.452	-1.09	88.7653	[R].EAEALLQSMoGLTTDSPIVPPPMSPSSK.[S]	S23(82.6)	S81(82.6)	2.4	-
Translocon-associated protein subunit alpha	Q9CY50	3471.56	3	1157.86	2.31	74.9998	[K].VEMoGTSSQNDVDMSWIPQETLNQINKASPR.[R]	S28(99.9)	S268(99.9)	3.85	-
Actin-binding LIM protein 1	Q8K4G5	1298.55	2	649.779	-0.26	52.3652	[R].GVSMoPNMLEPK.[I]	S3(100)	S789(100)	2.24	57.9
Mitochondrial fission regulator 1-like	Q9CWE0	1366.58	2	683.793	-0.12	70.0765	[K].ASSFADMoMGILK.[D]	S3(91.8)	S235(91.8)	3.39	77.04
Caveolae-associated protein 2	Q63918	2247.83	2	1124.42	0.62	56.7364	[R].YESGYMoLNSEEMEEPSEK.[Q]	S3(93.5)	S390(93.5)	3.07	114.24
Oxysterol-binding protein 1	Q3B7Z2	3291.3	3	1097.77	1.86	88.3222	[K].GDMoSDEDDENEFFDAPEIITMPENLGHK.[R]	S4(100)	S349(100)	4.15	-
Protein phosphatase inhibitor 2	Q9DCL8	3991.64	3	1331.22	-0.83	74.6646	[K].IDEPNTPYHNMoIGDDEDAYSDSEGNEVMTPDILAK.[K]	Y/S/T	-	4.59	-
Protein transport protein Sec16A	E9QAT4	2359.02	3	787.011	0.21	43.8199	[R].MoYSPSPSDGPASQQPLPNHPR.[Q]	S/Y	-	3.12	-
Serine/arginine repetitive matrix protein 2	Q8BTI8	3335.58	4	834.652	0.21	57.1824	[R].MoVQASSQSLLPPAQDRPRSPVPSAFSDQSR.[S]	S19(99.8)	S2404(99.8)	2.14	-
Rho guanine nucleotide exchange factor 7	Q9ES28	1126.46	2	563.735	-0.55	49.0725	[R].MoSGFIYQGK.[L]	S2(100)	S497(100)	2.31	93.3
EH domain-containing protein 2	Q8BH64	3389.4	3	1130.47	0.49	70.3093	[R].MoGPFVERGPDEAIEDGEEGSEDDAEWVVTK.[D]	S20(100)	S438(100)	5.8	-
Trinucleotide repeat-containing gene 6B protein	Q8BKI2	1949.89	2	975.451	1.17	103.525	[R].MoGSPAPLLPGDLLGGGSDSI.[-]	S3(100)	S1793(100)	2.35	74.63
182 kDa tankyrase-1-binding protein	P58871	2172.91	3	724.975	-0.19	36.5301	[R].MoQAESQSPTNVDLEDKER.[E]	S5(92.4)	S1061(92.4)	4.05	101.02
Choline-phosphate cytidylyltransferase A	P49586	983.463	2	492.235	-0.51	39.7368	[R].MoLQAISPK.[Q]	S6(100)	S315(100)	1.37	47.28
Chromodomain-helicase-DNA-binding protein 4	Q6PDQ2	1111.45	2	556.228	0.25	19.7258	[K].MoSQPGSPSPK.[T]	S6(99.2)	S1528(99.2)	2.4	94.93
Acetyl-CoA carboxylase 2	E9Q4Z2	1607.79	2	804.396	-0.41	70.3576	[R].MoAVPISVSNPDLLR.[H]	S8(91.3)	S1332(91.3)	1.7	58.04
Palmdelphin	Q9JHU2	1355.6	2	678.305	-0.33	25.4183	[R].MoELSPSRASPGK.[S]	S9(100)	S375(100)	2.55	118.07
Palmdelphin	Q9JHU2	1435.57	2	718.289	0.72	29.6109	[R].MoELSPSRASPGK.[S]	S4(92.5); S9(92.5)	S370(92.5); S375(92.5)	3.58	87.31
Kinesin-like protein KIFC1	Q9QWT9	2778.16	4	695.295	1.17	54.4317	[K].MoLMFVNISPLEENVSESLNSLR.[F]	S15(99.9); S17(99.9); S20(100)	S649(99.9); S651(99.9); S654(100)	2.93	-
Prostaglandin E synthase 3	Q9R0Q7	1971.62	2	986.314	-0.28	56.0854	[K].DWEDDSDEDMoSNFDR.[F]	S6(100)	S113(100)	4.1	247.13
A-kinase anchor protein 12	Q9WTQ5	2022.88	3	674.966	-0.43	66.826	[K].HPEGIVSEVEMoLSSQER.[I]	S	-	2.13	37.27
Phospholipase DDHD2	Q80Y98	2228.07	3	743.363	0.33	40.5315	[R].KNSVSINRPAMoSASEVNISK.[E]	S	-	2	75.5
Sorbin and SH3 domain-containing protein 2	Q3UTJ2	1793.75	3	598.589	-0.08	42.9183	[R].SLERPSSSASMoAGDFR.[K]	S	-	2.31	53.69
Perilipin-1	Q8CGN5	2032.96	3	678.324	0.04	72.4127	[R].VSDSFFRPSVMoEPILGR.[A]	S2(97.2)	S492(97.2)	1.91	42.09
60S acidic ribosomal protein P2	P99027	2045.72	2	1023.36	0.15	79.0401	[K].KEESEESDDDMoGFGLFD.[-]	S7(100)	S105(100)	2.73	109.81
60S acidic ribosomal protein P1	P47955	2059.74	2	1030.37	0.6	79.7245	[K].KEESEESEDDMoGFGLFD.[-]	S7(99.9)	S104(99.9)	2.77	52.12
Ubiquitin carboxyl-terminal hydrolase 14	Q9JMA1	2367.12	3	789.711	1.2	68.6212	[R].YAGALRASGEMoASAQYITAALR.[D]	S8(95.6)	S143(95.6)	2.88	-
Seminal vesicle secretory protein 4	P18419	2060.8	2				[K].IISSSSDGSNMoEGESSYSK.[R]	S9(100)	S91(100)	2.43	-
Interferon gamma receptor 1	P15261	2267.98	3	756.666	-0.91	45.798	[K].ALEAGGSTSAMoTPDSPPTPTQR.[R]	T/S	-	1.99	-
Transformer-2 protein homolog beta	P62996	2327.08	4	582.524	-0.71	39.1657	[K].RPHTPTPGIYMoGRPTYGSSR.[R]	T4(96.3)	T201(96.3)	2.56	50.85
60S acidic ribosomal protein P1	P47955	2139.7	2	1070.36	1.34	87.6068	[K].KEESEESEDDMoGFGLFD.[-]	S4(100); S7(100)	S101(100); S104(100)	4.37	179.9
60S acidic ribosomal protein P2	P99027	2125.69	2	1063.35	-0.15	93.4122	[K].KEESEESDDDMoGFGLFD.[-]	S4(100); S7(100)	S102(100); S105(100)	2.9	103.6
Elongation factor 1-delta	P57776	1519.67	2	760.34	-0.1	20.8307	[R].ATAPQTQHVSPMoR.[Q]	S10(99.2)	S133(99.2)	2.44	81.73
Perilipin-1	Q8CGN5	2189.06	3	730.358	0.81	66.3835	[R].RVSDSFFRPSVMoEPILGR.[A]	S5(98.5)	S494(98.5)	2.55	55.13
Myosin regulatory light chain 2, skeletal muscle isoform	P97457	2517.06	3	839.692	-1.19	80.9607	[R].AGAEGSSNVFSMoFDQTQIQEFK.[E]	S6(89)	S15(89)	3.66	-
Myosin-11	O08638	1790.68	2	895.843	0.32	33.0178	[R].VIENTDGSEEEMoDAR.[D]	S8(100)	S1954(100)	5.79	246.6
Sodium- and chloride-dependent GABA transporter 2	P31649	1919.89	2	960.452	1.65	56.356	[K].NQPEPTAPATPMoTSLLR.[L]	T10(99.9)	T587(99.9)	3.85	115.99
Plectin	Q9QXS1	2869.14	3	957.052	0.32	62.7914	[R].RGSFDATGSGFSMoTFSSSSYSSSGYGR.[R]	S3(99.6)	S4649(99.6)	3.63	-
Caveolae-associated protein 2	Q63918	2092.79	3	698.268	0.22	37.7362	[R].DEEALEDSAEEKMoEESR.[A]	S8(100)	S218(100)	3.11	47.45
Glyceraldehyde-3-phosphate dehydrogenase	P16858	2691.32	4	673.586	-0.34	80.0282	[K].VIHDNFGIVEGLMoTTVHAITATQK.[T]	T22(83.3)	T182(83.3)	2.45	-
Sequestosome-1	Q64337	3622.6	3	1208.21	8.52	71.0314	[K].EVDPSTGELQSLQMoPESEGPSSLDPSQEGPTGLK.[E]	S/T	-	2.87	-
5'-AMP-activated protein kinase subunit beta-2	Q6PAM0	2125.89	2	1063.45	1.68	72.324	[R].DLSSSPPGPYGQEMoYVFR.[S]	S/Y	-	1.84	64.26
A-kinase anchor protein 12	Q9WTQ5	2052.84	2	1026.92	-0.4	39.4496	[K].SATLSSTESTASGMoQDEVR.[A]	S12(99.8)	S637(99.8)	2.74	88.37
Proteasome subunit alpha type-3	O70435	1751.58	2	876.296	0.13	32.9504	[K].ESLKEEDESDDDNMo.[-]	S9(100)	S250(100)	4.99	225.72
Serine/threonine-protein kinase SIK2	Q8CFH6	2133.05	3	711.688	-0.8	56.0798	[R].RHTLSEVTNQLVVMoPGAGK.[M]	T3(98.4)	T484(98.4)	2.38	98.98
Beta-1-syntrophin	Q99L88	2309.07	3	770.364	0.77	44.9048	[R].LVHSGPGKGSPQAGMoDLSFATR.[T]	S10(100)	S388(100)	4.05	-
Hormone-sensitive lipase	P54310	1845.8	3	615.94	-0.07	33.4377	[K].TTSPTAESVRPTESMoR.[R]	S3(91)	S542(91)	1.32	27.23
Transcriptional coactivator YAP1	P46938	2046.87	2	1023.94	3.59	95.6296	[R].GDSETDLEALFNAVMoNPK.[T]	S3(92.7)	S46(92.7)	4.97	115.98
Hemoglobin subunit beta-1	P02088	2076.86	2	1038.93	-0.21	80.128	[R].YFDSFGDLSSASAIMoGNAK.[V]	S4(99.8)	S45(99.8)	2.11	85.02
Large proline-rich protein BAG6	Q9Z1R2	1814.73	2	907.867	0	33.5126	[R].ENASPAPGTTAEEAMoSR.[G]	S4(99.9)	S995(99.9)	-	28.52
Cordon-bleu protein-like 1	Q3UMF0	2023.85	3	675.289	-0.56	39.0799	[R].STSVDDTDKSSSEAIMoVR.[T]	S/T	-	2.76	49.62
E3 ubiquitin-protein ligase NEDD4	P46935	2670.06	3	890.693	0.38	44.8297	[K].RPSPDDDLTDEDNDDMoQLQAQR.[A]	S3(90.6)	S281(90.6)	3.66	-
Interferon-activable protein 205-B	P0DOV1; P0DOV2	2339	3	780.337	-0.06	38.0591	[K].NGQEAGPATPTSTTSHMoLASER.[G]	T/S	-	2.02	-
Transcriptional coactivator YAP1	P46938	2313.01	3	771.676	-0.79	86.9857	[R].QSSFEIPDDVPLPAGWEMoAK.[T]	S	-	2.95	44.46
Cdc42 effector protein 1	Q91W92	2259.07	3	753.695	-0.8	84.6156	[K].NAISLPQLNQATYDSLVMoGK.[L]	S4(100)	S121(100)	4.98	105.92
LIM and calponin homology domains-containing protein 1	Q3UH68	2153.88	3	718.633	0.14	44.8609	[R].SHSTEPNVSSFPNDPSPMoK.[Y]	T4(85.1)	T472(85.1)	-	55
Claspin	Q80YR7	3374.34	3	1125.45	0.24	68.8442	[K].YQSGHYKETVNPADAAGMoGAEDSSRGSEQR.[T]	T9(88.7); S/Y	T342(88.7); S/Y	3.2	-
182 kDa tankyrase-1-binding protein	P58871	2333.96	3	778.656	-0.35	33.0408	[K].RASVSTNQDTDENDQELGMoK.[N]	S/T	-	3.86	69.76
40S ribosomal protein S17	P63276	2505.21	3	835.74	-1.76	90.1857	[K].LLDFGSLSNLQVTQPTVGMoNFK.[T]	S/T	-	3.42	-
Caveolae-associated protein 2	Q63918	2953.22	3	985.077	-0.29	74.6655	[R].EEGSFTEGLSEASLPSGLMoEGSAEDAEK.[S]	S/T	-	3.56	-
Mitochondrial import receptor subunit TOM70	Q9CZW5	2479.02	3	827.011	-0.8	42.5139	[R].ASPALGSGHHDGSGDSLEMoSSLDR.[A]	S2(87.3)	S94(87.3)	1.93	-
Actin-binding LIM protein 3	Q69ZX8	2407.98	3	803.335	3.11	75.7991	[R].TPSADLFHYDSMNAVNWGMoR.[E]	S3(88.8)	S598(88.8)	3.38	94.32
Monocarboxylate transporter 1	P53986	2362	4	591.255	-0.64	23.4059	[R].EGKEDEASTDVDEKPKETMoK.[A]	S8(90.3)	S461(90.3)	1.66	90.63
Serine/threonine-protein kinase 3	Q9JI10	2602.99	3	868.332	-1.73	47.0378	[R].ELEEEEENSDEDELDSHTMoVK.[T]	S9(100)	S316(100)	3.42	-
Protein FAM126B	Q8C729	2373.1	3	791.708	1.63	62.1883	[K].QFVQQQADLSIDSVELTPMoK.[K]	T17(99.7)	T423(99.7)	-	61.26
Monocarboxylate transporter 1	P53986	2441.97	3	814.661	0.19	22.0434	[R].EGKEDEASTDVDEKPKETMoK.[A]	S8(100); T9(100)	S461(100); T462(100)	2.5	60.91
Ubiquitin-like protein 7	Q91W67	2666.04	3	889.352	0.53	81.6852	[R].DMoPGGFLFDGLSDDEDDFHPSTR.[S]	S12(100)	S230(100)	2.64	-
Beta-arrestin-1	Q8BWG8	2425.96	3	809.324	0.69	25.0834	[K].GMoKDDKDEEDDGTGSPHLNNR.[-]	S15(100)	S412(100)	5	-
Caveolae-associated protein 1	O54724	2144.11	3	715.374	0.04	60.4596	[K].VMoIYQDEVKLPAKLSVSK.[S]	S15(99.5)	S169(99.5)	3.21	109.57
Microtubule-associated protein 4	P27546	1598.7	2	799.855	0.16	57.7698	[K].DMoSPLPESEVTLGK.[D]	S3(100)	S475(100)	2.55	54.61
Perilipin-1	Q8CGN5	1031.45	2	516.228	-0.11	45.6178	[R].AMoSLSDALK.[G]	S3(100)	S384(100)	3.28	185.52
Microtubule-associated protein 4	P27546	1542.64	2	771.823	-0.11	42.6195	[K].DMoSPSAETEAPLAK.[N]	S3(94.6)	S517(94.6)	4.61	167.73
Mitochondrial fission factor	Q6PCP5	989.376	2	495.191	-0.09	20.6495	[R].SMoSENAVR.[Q]	S3(99.2)	S131(99.2)	2.29	80.25
SWI/SNF complex subunit SMARCC2	Q6PDG5	2091.92	2	1046.47	1.72	70.7759	[K].DMoDEPSPVPNVEEVTLPK.[T]	S6(100)	S347(100)	2.9	115.76
Transcriptional coactivator YAP1	P46938	2211.9	3	737.972	-0.15	48.87	[R].TMoTTNSSDPFLNSGTYHSR.[D]	T/S/Y	-	1.91	42.08
Dihydropyrimidinase-related protein 3	Q62188	1737.74	2	869.375	-0.88	71.5452	[R].GMoYDGPVFDLTTTPK.[G]	T13(94.5)	T509(94.5)	2.31	101.13
YTH domain-containing protein 1	E9Q5K9	2481.14	4	621.04	0.35	53.147	[R].LSSESHHGGSPIHWVLPAGMoSAK.[M]	S	-	2.57	-
Protein HEXIM1	Q8R409	3652.52	3	1218.18	1.87	49.6585	[K].GQNGEDLSTGGASPSAEGEPMoSESLVQPGHDSEATK.[Q]	S13(80.5)	S103(80.5)	4.16	-
Microtubule-associated protein 4	P27546	3615.67	3	1205.89	-0.2	68.0691	[K].VAEFNNVTPLSEEEVTSVKDMoSPSAETEAPLAK.[N]	S22(78.9)	S517(78.9)	1.75	-
Semaphorin-3F	O88632	3275.52	4	819.636	0.26	104.77	[K].LDTASALINEELYAGVYIDFMoGTDAAIFR.[T]	Y/T/S	-	2.61	-
Seminal vesicle secretory protein 4	P18419	3212.32	3	1071.45	0	57.0276	[R].SSEPEVFVRPQDSIGDEASEEMoSSSSSSR.[R]	S24(81.6)	S73(81.6)	3.19	-
Eukaryotic translation initiation factor 4E-binding protein 1	Q60876	3825.78	3	1275.93	-0.2	67.5925	[K].TPPKDLPAIPGVTSPTSDEPPMoQASQSQLPSSPEDK.[R]	T1(100)	T69(100)	3.88	-
Eukaryotic translation initiation factor 4E-binding protein 1	Q60876	3981.88	4	996.225	0.1	64.3916	[K].TPPKDLPAIPGVTSPTSDEPPMoQASQSQLPSSPEDKR.[A]	T1(100)	T69(100)	4.96	-
Phosphatidate phosphatase LPIN1	Q91ZP3	4007.83	3	1336.61	0.18	97.4127	[K].LGDNGEAFFVQETDNDQEIIPMoYLATSPILSEGAAR.[M]	T26(93.5)	T105(93.5)	2.96	-
Rho GTPase-activating protein 17	Q3UIA2	3299.46	3	1100.49	0.97	32.2716	[R].SPSPPQQQQQQQQQQQQQQQQQTPGMoR.[R]	S1(89.1)	S669(89.1)	3.66	-
Phosphoribosyl pyrophosphate synthase-associated protein 2	Q8R574	3065.45	4	767.117	-1.08	62.5041	[R].LGIAVIHGEAQDAESDLVDGRHSPPMoVR.[S]	S23(80.8)	S227(80.8)	2.3	-
E3 ubiquitin-protein ligase UBR4	A2AN08	3755.8	4	939.708	2.93	82.5819	[R].IYMANVENTSYWLQPSLQPSSVISIMoKPVRK.[R]	S16(88.7); S/Y/T	S2254(88.7); S/Y/T	2.26	-
1-phosphatidylinositol 4,5-bisphosphate phosphodiesterase delta-1	Q8R3B1	3439.44	3	1147.15	-0.25	70.5666	[K].LGGLLPAGGENGPEATDVSDEDEAAEMoEDEAVR.[S]	S19(85.3)	S460(85.3)	3.48	-
Eukaryotic translation initiation factor 4E-binding protein 1	Q60876	4578.21	5	916.447	-0.69	59.136	[R].NSPVAKTPPKDLPAIPGVTSPTSDEPPMoQASQSQLPSSPEDKR.[A]	S/T	-	4.26	-
A-kinase anchor protein 2	O54931	4407.94	4	1102.74	0.72	58.3763	[K].EGSEQQEPEATVEEAGSQTPGSEKPQGMoFAPPQVSSPVQEK.[R]	S35(83.1)	S650(83.1)	3.2	-
Eukaryotic translation initiation factor 4E-binding protein 1	Q60876	4502.07	4	1126.28	3.01	67.1505	[R].NSPVAKTPPKDLPAIPGVTSPTSDEPPMoQASQSQLPSSPEDK.[R]	S2(100); T7(100)	S64(100); T69(100)	3.9	-
Mitoguardin 2	Q8BK03	1426.7	2	713.854	0.31	72.2466	[R].TLMoLPLTEGSLR.[L]	S10(100)	S276(100)	2.63	95.73
Acetyl-CoA carboxylase 1	Q5SWU9	1154.53	2	577.767	-0.41	42.4637	[R].SSMoSGLHLVK.[Q]	S4(100)	S79(100)	2.97	95.88
Actin-binding LIM protein 3	Q69ZX8	1106.43	2	553.72	-0.32	31.7245	[R].QGMoSPTFSR.[S]	S4(90.5)	S388(90.5)	2.18	43.93
Programmed cell death protein 5	P56812	1498.49	2	749.751	0.89	33.8955	[R].KVMoDSDEDDADY.[-]	S5(100)	S119(100)	2.24	56.12
Catenin beta-1	Q02248	1720.74	2	860.871	-0.24	48.0844	[R].TSMoGGTQQQFVEGVR.[M]	T/S	-	3.06	53.57
Pyruvate dehydrogenase E1 component subunit alpha, somatic form, mitochondrial	P35486	1095.42	2	548.212	-0.28	32.1574	[R].YGMoGTSVER.[A]	T5(95.7)	T231(95.7)	2.51	109.8
39S ribosomal protein L24, mitochondrial	Q9CQ06	1533.69	3	511.901	0.81	44.9536	[R].YGMoSRPGSIADKR.[K]	Y1(88)	Y21(88)	3.45	-
Nucleosome assembly protein 1-like 4	Q78ZA7	3575.47	3	1192.49	-0.45	64.2681	[R].EFITGDVEPTDAESAWHSENEEEDKLAGDMoK.[N]	S18(92.2)	S125(92.2)	4.95	-
Trafficking protein particle complex subunit 12	Q8K2L8	4047.84	3	1349.96	3.06	102.896	[R].APLDVPESPKPFSQIQAVFAGSDDPFATALSMoSEMDR.[R]	S13(84.6)	S343(84.6)	4.29	-
Catenin beta-1	Q02248	1876.84	3	626.284	0.58	40.9731	[R].RTSMoGGTQQQFVEGVR.[M]	S/T	-	3.75	82.63
Perilipin-1	Q8CGN5	1433.6	2	717.304	-0.06	62.3237	[R].LSLMoEPESEFR.[D]	S2(100)	S410(100)	2.36	115.3
Perilipin-1	Q8CGN5	2631.13	3	877.714	-0.48	66.8966	[R].LSLMEoPESEFRDIDNPSAEAER.[K]	S2(100)	S410(100)	2.04	-
A-kinase anchor protein 2	O54931	1316.58	2	658.794	-0.06	72.0713	[R].TLSMoIEEEIR.[A]	S3(99.6)	S740(99.6)	2.9	109.04
Transaldolase	Q93092	1077.48	2	539.243	-0.25	47.618	[K].TIVMoGASFR.[N]	S7(100)	S237(100)	2.14	87.67
RAC-gamma serine/threonine-protein kinase	Q9WUA6	1987.01	2	994.013	2.44	68.2705	[K].YYAMoKILKKEVIIAK.[D]	Y1(100); Y2(100)	Y173(100); Y174(100)	2.49	76.97
Calpastatin	P51125	1675.69	2	838.348	0.26	21.5167	[R].SNEQMoVSEKPSESK.[T]	S1(100)	S165(100)	1.67	70.67
Ubiquitin carboxyl-terminal hydrolase 14	Q9JMA1	1735.77	2	868.388	-1.96	67.2444	[R].ASGEMoASAQYITAALR.[D]	S2(100)	S143(100)	1.32	48.43
Heterogeneous nuclear ribonucleoprotein K	P61979	1094.35	2	547.678	0.05	29.9959	[R].DYDDMoSPR.[R]	S6(100)	S284(100)	1.28	66.33
Protein phosphatase 1 regulatory subunit 1A	Q9ERT9	974.401	2	487.704	-0.89	23.4443	[K].STLSMoSPR.[Q]	S6(99.6)	S67(99.6)	1.97	44.88
Asc-type amino acid transporter 1	P63115	3652.6	4	913.905	-0.36	40.0521	[R].RDSDMoASHIQQPGGHGNPGPAPSPSPGPGPGPGASER.[V]	S7(87.3)	S9(87.3)	5.82	-
Acetyl-coenzyme A synthetase, cytoplasmic	Q9QXG4	1752.75	2	876.879	-0.39	40.4849	[R].AELGMoNDSPSQSPPVK.[R]	S8(87.7)	S263(87.7)	2.41	54.6
Microtubule-associated protein 4	P27546	3380.51	3	1127.51	0.92	56.6704	[K].ALETMoAEQTTDVVHSPSTDTTPGPDTEAALAK.[D]	T/S	-	3.24	-
Pyruvate dehydrogenase E1 component subunit alpha, somatic form, mitochondrial	P35486	1688.65	3	844.829	-1.13	30.0869	[R].YHGHSMoSDPGVSYR.[T]	S/Y	-	3.47	153.32
Phosphoacetylglucosamine mutase	Q9CYR6	2180.95	3	727.656	0.02	45.5674	[R].STIGVMoVTASHNPEEDNGVK.[L]	S10(99.8)	S64(99.8)	2.87	61.58
Poly(rC)-binding protein 2	Q61990	3478.56	4	870.395	1.19	56.5011	[K].LHQLAMoQQSHFPMTHGNTGFSGIESSSPEVK.[G]	S27(84.2)	S268(84.2)	4.8	-
LIM and calponin homology domains-containing protein 1	Q3UH68	1494.6	3	498.873	0.37	21.0068	[K].TINHQMoESPGER.[R]	S8(100)	S973(100)	2.45	41.87
Pyruvate dehydrogenase E1 component subunit alpha, somatic form, mitochondrial	P35486	1768.62	3	884.813	0.02	32.123	[R].YHGHSMoSDPGVSYR.[T]	S7(91.9); S12(91.9)	S295(91.9); S300(91.9)	2.61	111.91
Lysosomal-trafficking regulator	P97412	2542.04	3	848.019	1.03	56.5325	[R].TVLHLMoSVDVSTAEAMPESLR.[K]	T1(83.6); S7(78.7); S19(99.1)	T330(83.6); S336(78.7); S348(99.1)	2.48	-
SRSF protein kinase 1	O70551	1945.79	3	649.269	-0.01	27.0812	[R].MQEIEEMoEKESGPGQK.[R]	S11(100)	S296(100)	-	93.49
Caveolin-2	Q9WVC3	2877.17	3	959.73	1.11	59.6767	[K].ADVQLFMoADDAYSHHSGVDYADPEK.[Y]	S16(100)	S23(100)	5.03	-
Ubiquitin-associated protein 2-like	Q80X50	2628.09	3	876.702	1.04	27.0775	[K].STSAPQMoSPGSSDNQSSSPQPAQQK.[L]	S18(98.1)	S497(98.1)	2.22	-
RING finger protein 37	Q925F4	1852.89	3	618.298	-4.61	37.461	[R].AQTPSAMoTPSVITLPSR.[K]	T3(80.5)	T348(80.5)	2.74	51.52
Caveolin-2	Q9WVC3	2957.14	4	740.04	0.2	63.2407	[K].ADVQLFMoADDAYSHHSGVDYADPEK.[Y]	S16(99.7); Y/S	S23(99.7); Y/S	3.38	-
Neprilysin	Q61391	2082.95	3	694.988	-0.8	37.2915	[-].GRSESQMoDITDINAPKPK.[K]	S6(85.5)	S6(85.5)	2.71	-
Protein Niban 1	Q3UW53	2543.14	3	848.382	-1.75	75.4984	[K].HNLFEDNMoALPSESVSSLTDLK.[T]	S/T	-	3.46	-
Seminal vesicle secretory protein 5	P30933	1209.46	2	605.234	-0.23	22.4346	[R].GSQAGGGMoSSFK.[T]	S	-	3.36	54.25
Bcl2-associated agonist of cell death	Q61337	1018.4	2	509.705	0.19	17.1536	[K].SAGTATQMoR.[Q]	S1(99.9)	S170(99.9)	1.66	69.28
AP-3 complex subunit delta-1	O54774	3213.35	3	1071.79	1.31	63.0487	[R].VDIITEEMoPENALPSDEDDKDPNDPYR.[A]	S15(99.8)	S784(99.8)	3.77	-
Myosin regulatory light polypeptide 9	Q9CQ19; Q3THE2	2186.95	3	729.654	0.31	81.5706	[R].ATSNVFAMoFDQSQIQEFK.[E]	T/S	-	3.89	92.3
cAMP-dependent protein kinase type II-beta regulatory subunit	P31324	3732.58	3	1244.86	1.06	68.9742	[K].GVNFAEEPMoRSDSENGEEEEAAEAGAFNAPVINR.[F]	S11(86.4)	S83(86.4)	4.99	-
Lymphocyte-specific protein 1	P19973	1654.78	2	827.891	-0.19	59.2717	[R].QPSIELPSMoAVASTK.[T]	S3(100)	S243(100)	1.65	28.28
Hormone-sensitive lipase	P54310	2109.06	3	703.69	0.3	55.4219	[R].RSSQGVLHMoPLYTSPIVK.[N]	S3(99.5)	S651(99.5)	2.75	151.58
Vinculin	Q64727	1169.5	2	585.255	0.04	16.1807	[R].GQGASPVAMoQK.[A]	S5(100)	S346(100)	2.84	118.45
Matrix-remodeling-associated protein 7	Q9CZH7	3069.14	3	1023.72	2.63	67.1118	[R].QDEDSDSEMoGPPTEEPEEEDGAAFSFK.[Y]	S5(98)	S94(98)	2.87	-
Epidermal growth factor receptor substrate 15-like 1	Q60902	2555.1	3	852.371	-1.06	54.4192	[K].FHDTSSPLMoATQSSAETHWAVR.[V]	S6(85.5)	S108(85.5)	2.65	-
cAMP-dependent protein kinase type II-beta regulatory subunit	P31324	3812.54	3	1271.52	-2.5	73.7966	[K].GVNFAEEPMoRSDSENGEEEEAAEAGAFNAPVINR.[F]	S11(100); S13(100)	S83(100); S85(100)	3.71	-
1-phosphatidylinositol 4,5-bisphosphate phosphodiesterase gamma-1	Q62077	3801.53	4	951.138	0.66	43.0477	[K].IYYSEETSSDQGNEDEEEPKEASSSTELHSSEK.[W]	S/T/Y	-	3.8	-
2-oxoisovalerate dehydrogenase subunit alpha, mitochondrial	P50136	3681.6	5	737.126	0.02	50.1633	[R].IGHHSTSDDSSAYRSVDEVNYWDKQDHPISR.[L]	S/T/Y	-	5.12	-
Actin filament-associated protein 1-like 2	Q5DTU0	1803.83	2	902.42	0.89	59.1002	[R].KFSEPNTYIDGLPSR.[D]	S/T/Y	-	3	107.8
Actin-binding LIM protein 1	Q8K4G5	2790.26	3	930.759	-0.67	61.1987	[K].NGLHRPVSTDFAQYNSYGDISGGVR.[D]	S/T/Y	-	6.03	-
ARF GTPase-activating protein GIT1	Q68FF6	2736.28	3	912.765	-0.21	74.9406	[R].ARSMDSSDLSDGAVTLQEYLELKK.[A]	S/T/Y	-	2.38	-
Brain-specific angiogenesis inhibitor 1-associated protein 2	Q8BKX1	2686.22	3	896.08	0.03	68.3151	[K].SSSTGNLLDKDDLALPPPDYGTSSR.[A]	S/T/Y	-	2.05	-
cAMP-dependent protein kinase catalytic subunit beta	P68181	2700.12	3	900.711	-0.71	121.612	[R].GSGDTSNFDDYEEEEIRVSITEK.[C]	S/T/Y	-	3.07	-
Cingulin-like protein 1	Q6AW69	2788.26	3	930.091	-0.59	85.6462	[R].SRSVDSAFPFGLQGNTEYLTEFSR.[N]	S/T/Y	-	4.51	-
Coiled-coil domain-containing protein 6	D3YZP9	4110.02	4	1028.26	0.63	74.8795	[R].TVSSPIPYTPSPSSSRPISPGLSYASHTVGFTPPTSLTR.[A]	S/T/Y	-	3.62	-
Coiled-coil domain-containing protein 97	Q9DBT3	2493.13	3	831.718	1.95	94.0962	[R].SGSPGTPAYPLSDLLFQSYQER.[E]	S/T/Y	-	6.14	-
C-terminal-binding protein 2	P56546	4808.46	4	1202.87	1	86.1358	[R].YPPGIVGVAPGGLPPAMEGIIPGGIPVTHNLPTVAHPSQAPSPNQPTK.[H]	S/T/Y	-	4.01	-
Disabled homolog 2	P98078	2185.94	3	729.321	1.48	58.7324	[R].KGETPPSGTSSAFSSYFNNK.[V]	S/T/Y	-	4.19	72.85
Disheveled-associated activator of morphogenesis 2	Q80U19	1563.69	2	782.351	0.11	61.7523	[K].ELGSTEDIYITSR.[K]	S/T/Y	-	2.54	70.68
DnaJ homolog subfamily C member 5	P60904	2858.38	4	715.351	0.27	69.0095	[R].SLSTSGESLYHVLGLDKNATSDDIKK.[S]	S/T/Y	-	3.09	-
Erbin	Q80TH2	3109.53	3	1037.18	-1.13	89.9107	[R].SKSATLLYDQPLQVFTAASSSSELLSGTK.[A]	S/T/Y	-	3.51	-
Etoposide-induced protein 2.4	Q61070	2783.33	3	928.45	2.14	57.1345	[K].TVYLQSALSSSSSAEKFPSPHPSPAK.[L]	S/T/Y	-	2.82	-
Glucocorticoid receptor	P06537	3245.45	3	1082.49	2.01	56.453	[R].SVFSNGYSSPGMRPDVSSPPSSSSTATGPPPK.[L]	S/T/Y	-	3.47	-
Glucocorticoid-induced transcript 1 protein	Q8K3I9	2229.07	3	743.695	-0.42	73.789	[R].RTSSLDTITGPYLTGQWPR.[D]	S/T/Y	-	-	58.81
GTPase-activating protein and VPS9 domain-containing protein 1	Q6PAR5	2620.17	3	874.059	-1.26	55.6534	[K].SSSLDMTPYSTPQMSPATTPANKK.[N]	S/T/Y	-	2.46	-
Guanine deaminase	Q9R111	1652.73	3	551.582	0.03	50.1033	[R].FRSTDVAEEVYTR.[V]	S/T/Y	-	2.61	52.05
Hematopoietic lineage cell-specific protein	P49710	3500.68	4	875.927	0.84	67.3649	[R].EYPVPSLPTRQSPLQNHLEDNEEPPALPPR.[T]	S/T/Y	-	2.21	-
Hepatoma-derived growth factor-related protein 3	Q9JMG7	4103.67	3	1368.56	0.36	50.6388	[K].FTGYQTIQQQSSSETEGEGGNTADASSEEEGDRVEDGK.[G]	S/T/Y	-	6.04	-
Host cell factor 1	Q61191	2754.34	3	918.785	0.6	66.4746	[K].YDIPATAATATSPTPNPVPSVPANPPK.[S]	S/T/Y	-	2.41	-
Junctional adhesion molecule A	O88792	1130.52	2	565.766	-0.14	35.0741	[K].VIYSQPSTR.[S]	S/T/Y	-	2.22	51.87
Malate dehydrogenase, cytoplasmic	P14152	2360.08	3	787.366	0.27	54.7489	[K].NVIIWGNHSSTQYPDVNHAK.[V]	S/T/Y	-	2.34	87.69
Microtubule-associated protein 1B	P14873	2625.16	2				[K].ETAAAHQASSSPPIDAATAEPYGFR.[S]	S/T/Y	-	1.82	-
Microtubule-associated protein 1B	P14873	3219.27	3	1073.76	1.2	69.09	[K].QGVDDIEKFEDEGAGFEESSETGDYEEK.[A]	S/T/Y	-	2.83	-
Mitogen-activated protein kinase kinase kinase 20	Q9ESL4	1262.54	2	631.774	0.26	40.4008	[R].SSSPTQYGLSR.[N]	S/T/Y	-	2.09	80.95
Mitogen-activated protein kinase kinase kinase 3	Q61084	2265.09	3	755.702	-0.27	53.2265	[R].IKPSQSAGDINTIYQAPEPR.[S]	S/T/Y	-	3.5	116.08
Myosin light chain kinase, smooth muscle	Q6PDN3	4757.29	5	952.262	-1.24	77.3617	[R].KSSTGSPTSPINAEKLESEDDVSQAFLEAVAEEKPHVKPYFSK.[T]	S/T/Y	-	5.69	-
Myosin light chain kinase, smooth muscle	Q6PDN3	4629.19	5	926.644	0.14	79.1637	[K].SSTGSPTSPINAEKLESEDDVSQAFLEAVAEEKPHVKPYFSK.[T]	S/T/Y	-	3.29	-
Neurogenic locus notch homolog protein 2	O35516	3952.67	3	1318.23	4.23	104.057	[R].GGSSDLSDEDEDAEDSSANIITDLVYQGASLQAQTDR.[T]	S/T/Y	-	4.23	-
Neutral amino acid transporter B(0)	P51912	1695.69	2	848.348	-0.08	43.63	[K].QYQGPTGDSSATFEK.[E]	S/T/Y	-	2.56	39.49
PDZ and LIM domain protein 1	O70400	3477.65	4	870.169	0.43	52.0606	[K].TSASGEEANSRPVVQPHPSGSLIIDKDSEVYK.[M]	S/T/Y	-	2.57	-
Plasma membrane calcium-transporting ATPase 4	Q6Q477	4302.95	4	1076.5	2.83	82.5645	[K].NRSSIHTFMTQPEYPADDELSQSFLDIQEGNPELVSK.[A]	S/T/Y	-	6.77	-
Protein PRRC2A	Q7TSC1	3322.58	3	1108.2	0.9	86.6292	[R].SETPPVPPPPPYLANYPGFPENGTPGPPISR.[F]	S/T/Y	-	3.76	-
Protein scribble homolog	Q80U72	3787.86	4	947.719	-0.62	79.8508	[R].ETGGTYPPSPPPHSSPTPAATVAATVSTAVPGEPLLPR.[L]	S/T/Y	-	5	-
Putative E3 ubiquitin-protein ligase UNKL	Q5FWH2	2133.01	3	711.676	0.89	37.9723	[K].AAAAALSGSPPQTEKPTHYR.[Y]	S/T/Y	-	1.83	39.54
Putative monooxygenase p33MONOX	Q9DBN4	3706.68	3	1236.24	2.58	87.5811	[R].AFSYDDALEDPAPMTPPPSDMGSIPWKPVIPER.[K]	S/T/Y	-	3.39	-
Rho family-interacting cell polarization regulator 1	Q68FE6	4552.18	4	1138.8	1.33	99.0293	[R].TLSHISEASVDAALTEAVEAVDSQSPIPGPSPLVYPDSTHVER.[V]	S/T/Y	-	4.48	-
Serine/threonine-protein kinase 38	Q91VJ4	2857.32	3	953.111	1.21	95.522	[R].QLAFSTVGTPDYIAPEVFMQTGYNK.[L]	S/T/Y	-	3.1	-
Serine/threonine-protein phosphatase PP1-beta catalytic subunit	P62141	2450.2	3	817.405	0.81	45.1722	[K].YQYGGLNSGRPVTPPRTANPPK.[K]	S/T/Y	-	2.57	-
SH3 and PX domain-containing protein 2B	A2AAY5	3327.56	4	832.646	-0.25	50.9185	[R].KASSDLSASTGYEEISDPTQEEKPSLPPRK.[E]	S/T/Y	-	2.75	-
Sorbin and SH3 domain-containing protein 2	Q3UTJ2	1279.56	2	640.282	0.64	60.0267	[R].SYSSTLTDLGR.[S]	S/T/Y	-	2.29	55.68
Transcriptional coactivator YAP1	P46938	2195.91	3	732.641	0.56	53.5129	[R].TMTTNSSDPFLNSGTYHSR.[D]	S/T/Y	-	2.26	69.73
Trinucleotide repeat-containing gene 6B protein	Q8BKI2	3829.79	4	958.202	-0.2	75.8217	[R].GGSPYNQFDIIPGDTLGGHTGPAGDSWLPAKSPPTNK.[I]	S/T/Y	-	2.98	-
Ubiquitin carboxyl-terminal hydrolase 8	Q80U87	2060.92	3	687.644	-0.04	60.5241	[R].SYSSPDITQALQEEEKR.[R]	S/T/Y	-	1.96	65.81
Vinexin	Q9R1Z8	2674.28	3	892.097	-0.01	62.8653	[R].ATSRPINLGPSSPNTEIHWTPYR.[A]	S/T/Y	-	3.96	-
Zinc finger E-box-binding homeobox 2	Q9R0G7	3144.4	3	1048.81	2.09	76.6717	[K].NSHSSSYTPNSFSSEELQAEPLDLSLPK.[Q]	S/T/Y	-	3.78	-
Zinc finger protein 503	Q7TMA2	2932.49	3	978.167	0.6	74.6588	[R].TGHILHPEYLQPLPSTPVSPIELDAK.[K]	S/T/Y	-	3.6	-
Zinc fingers and homeoboxes protein 3	Q8C0Q2	4009.68	3	1337.23	0.67	81.3349	[K].VLGDAYSELSENSESWEPSAPEASSEPFDTSSPQSGR.[Q]	S/T/Y	-	3.79	-
Zyxin	Q62523	2784.26	3	928.757	-1.28	64.551	[K].MVPPDAPSSVSTGSPQPPSFTYAQQK.[E]	S/T/Y	-	3.2	-
[F-actin]-monooxygenase MICAL1	Q8VDP3	4649.11	4	1163.03	0.28	64.6892	[K].EADNNGSLESQELPTPGDSNMQPDPSSPPVTRVSPVPSPSQPAR.[R]	S/T	-	3.73	-
182 kDa tankyrase-1-binding protein	P58871	2283.04	3	761.685	-0.48	52.8467	[R].DVGHLEEGASGGLLSPSTPHSR.[D]	S/T	-	3.63	-
182 kDa tankyrase-1-binding protein	P58871	3553.6	4	889.155	0.41	49.2611	[R].ESQDPHSIHDKELQDQEFGKRDSLGSFSTR.[D]	S/T	-	2.66	-
5'-3' exoribonuclease 2	Q9DBR1	2484.13	3	828.715	0.95	69.746	[R].NSSPSISPNTSFASDGSPSPLGGIK.[R]	S/T	-	2.7	-
Acetyl-CoA carboxylase 2	E9Q4Z2	3713.77	4	929.197	-0.14	69.1051	[R].ASLGTLSQEAALNTSDPESHAPTMRPSMSGLHLVK.[R]	S/T	-	4.25	-
Adaptin ear-binding coat-associated protein 1	Q9CR95	2415.27	3	805.761	0.33	64.9824	[K].VTIPPPSSSVAISNHVTPPPIPK.[S]	S/T	-	1.89	-
Adenylate cyclase type 8	P97490	2689.23	3	897.082	0.84	83.7227	[R].RNSGATFTEGSWSPELPFDNIVGK.[Q]	S/T	-	3.8	-
Adenylyl cyclase-associated protein 1	P40124	3698.72	3	1233.58	1.35	72.8065	[K].ELSGLPSGPSVGSGPPPPPPGPPPPPISTSSGSDDSASR.[S]	S/T	-	3.97	-
ADP-ribosylation factor GTPase-activating protein 2	Q99K28	2417.06	4	605.02	0.35	50.2389	[R].HGTDLWIDSMNSAPSHSPEKK.[D]	S/T	-	3.61	-
ADP-sugar pyrophosphatase	Q9JKX6	2424.12	3	808.71	-0.46	52.1594	[R].ESTESSPGKHLVTSEELISEGK.[W]	S/T	-	2.65	-
A-kinase anchor protein 12	Q9WTQ5	2569.13	3	857.049	0.35	51.7922	[K].QAQSSTEIPLQAESGQGTEEEAAK.[D]	S/T	-	3.29	-
A-kinase anchor protein 12	Q9WTQ5	2571.22	3	857.745	-0.47	43.4593	[K].EPTKPLESPTSPVSNETTSSFKK.[F]	S/T	-	2.58	-
A-kinase anchor protein 12	Q9WTQ5	2828.36	4	707.846	0.17	41.2135	[R].EKEPTKPLESPTSPVSNETTSSFKK.[F]	S/T	-	4.25	-
A-kinase anchor protein 13	E9Q394	1328.59	2	664.798	-0.15	37.43	[K].FLSHSTDSLNK.[I]	S/T	-	2.76	91.49
A-kinase anchor protein 2	O54931	4391.95	4	1098.74	0.61	63.0861	[K].EGSEQQEPEATVEEAGSQTPGSEKPQGMFAPPQVSSPVQEK.[R]	S/T	-	3.86	-
A-kinase anchor protein 4	Q60662	1355.65	2	678.326	-0.43	36.2602	[R].EKISPSTDSLAK.[D]	S/T	-	1.47	82.91
Amyloid-beta A4 precursor protein-binding family A member 1	B2RUJ5	2524.07	3	842.03	0.21	49.404	[R].SASTESGFHNHTDTAEGDVLAAAR.[D]	S/T	-	3.5	-
Anaphase-promoting complex subunit 4	Q91W96	3016.44	3	1006.15	-0.4	67.9337	[K].IKEEVLSESETEAHQDAAALDPDVVIK.[V]	S/T	-	4.99	-
Angiomotin-like protein 1	Q9D4H4	1307.66	2	654.334	-0.07	47.9303	[R].LSTAPSNSPILK.[H]	S/T	-	2.15	51.95
Ankyrin repeat and IBR domain-containing protein 1	Q6ZPS6	2432.1	3	811.371	0.61	64.2826	[R].LGADSDPFSTDTLSSRPLSETR.[S]	S/T	-	3.17	-
Apoptotic chromatin condensation inducer in the nucleus	Q9JIX8	4196.13	4	1049.79	-0.24	89.5081	[K].SQSPSPPPLPEDLEKAPVVLQPEQIVSEEETPPPLLTK.[E]	S/T	-	5.28	-
Apoptotic chromatin condensation inducer in the nucleus	Q9JIX8	4183.01	4	1046.51	0.54	84.5223	[K].EASSPPTHIQLQEEMEPVEGPAPPVLIQLSPPNTDAGAR.[E]	S/T	-	3.56	-
Arf-GAP domain and FG repeat-containing protein 1	Q8K2K6	2428.03	3	810.013	-2.12	46.8473	[K].SSSADFGTFSTSQSHQTASTVSK.[V]	S/T	-	2.3	-
Arf-GAP with coiled-coil, ANK repeat and PH domain-containing protein 2	Q6ZQK5	1660.71	2	830.858	1.47	21.3423	[K].KSSPSTGSLDSGNESK.[E]	S/T	-	2.18	37.8
Arginine-glutamic acid dipeptide repeats protein	Q80TZ9	1445.58	2	723.293	0.01	20.0407	[R].EKVASDTEDTDR.[I]	S/T	-	3.85	153.44
Ataxin-2-like protein	Q7TQH0	2155.98	2	1078.49	-0.44	61.0104	[K].EKEVDGLLTSDPMGSPVSSK.[T]	S/T	-	1.77	33.82
B-cell CLL/lymphoma 9 protein	Q9D219	1999.91	3	667.309	0.61	34.668	[R].SSTPSHGQTPAPEPISAQK.[T]	S/T	-	2.02	55.57
Bcl-2-associated transcription factor 1	Q8K019	1921.83	4	481.213	-0.03	14.4597	[K].NTPSQHSHSIQHSPER.[S]	S/T	-	2.7	47.88
Biogenesis of lysosome-related organelles complex 1 subunit 4	Q8VED2	4443.82	4	1111.71	-0.98	64.7641	[R].EVSTEEAEPLGAAWSGDSGHVSQSHSSASGPWDDDGPEDAPGR.[D]	S/T	-	2.97	-
Biogenesis of lysosome-related organelles complex 1 subunit 5	Q8R015	1756.95	4	439.992	-0.7	48.564	[K].KRDSLGTPGAAHLIIK.[D]	S/T	-	2.07	36.46
Biorientation of chromosomes in cell division protein 1-like 1	E9Q6J5	2082.97	3	694.994	-0.89	52.0539	[R].RTSTPVILEGAQEETDTR.[D]	S/T	-	4.41	148.02
Bromodomain adjacent to zinc finger domain protein 2A	Q91YE5	1370.59	2	685.801	0.51	28.1781	[R].ELTGSNASTSPAR.[S]	S/T	-	1.8	45.22
Calcineurin B homologous protein 1	P61022	1853.93	3	618.646	-0.81	50.8448	[R].ASTLLRDEELEEIKK.[E]	S/T	-	3.32	76.17
Calnexin	P35564	3528.51	4	882.883	-0.55	43.6909	[K].QKSDAEEDGVTGSQDEEDSKPKAEEDEILNR.[S]	S/T	-	3.71	-
CAP-Gly domain-containing linker protein 1	Q922J3; Q9Z0H8	1439.75	2	720.379	0.07	55.9154	[R].KISGTTALQEALK.[E]	S/T	-	3.84	149.89
CAP-Gly domain-containing linker protein 2	Q9Z0H8	1618.66	2	809.833	0.05	28.9962	[K].TGNESGSNLSDSGSVK.[R]	S/T	-	3.97	97.07
Carbonic anhydrase 3	P16015	2555.07	4	639.524	0.1	51.0185	[R].QFHLHWGSSDDHGSEHTVDGVK.[Y]	S/T	-	3.23	-
Caskin-2	Q8VHK1	2139	3	713.671	0.66	48.5141	[K].RLSSVSGSTEPPSLDGTSGPK.[E]	S/T	-	2.23	-
Catenin beta-1	Q02248	1860.84	2	930.923	-1.73	47.0747	[R].RTSMGGTQQQFVEGVR.[M]	S/T	-	3.96	184.99
Caveolae-associated protein 1	O54724	4012.72	3	1338.24	0.27	90.5463	[K].EGDELGEGERPEDDTAAIELSSDEAVEVEEVIEESR.[A]	S/T	-	5.41	-
Caveolae-associated protein 2	Q63918	2249	3	750.336	-1.57	68.3964	[K].SLEETLHNVDLSSDDELPR.[D]	S/T	-	2.88	116
Caveolae-associated protein 2	Q63918	4081.7	3	1361.24	2.3	77.6628	[K].LEDQMQEDREEGSFTEGLSEASLPSGLMEGSAEDAEK.[S]	S/T	-	7.46	-
Caveolae-associated protein 2	Q63918	4522.96	5	905.398	-0.39	73.4478	[K].EELADENKSLEETLHNVDLSSDDELPRDEEALEDSAEEK.[M]	S/T	-	4.78	-
Caveolae-associated protein 3	Q91VJ2	3557.55	3	1186.52	1.14	77.0482	[R].SSEGPSEGQPAAQPEMESELETALEPEPPQPTK.[E]	S/T	-	3.46	-
CCR4-NOT transcription complex subunit 3	Q8K0V4	4358.05	4	1090.27	4.84	83.9786	[K].ESSTAAPSGAGNVASGSGNNSGGPSLLVPLPVNPPSSPTPSFSEAK.[A]	S/T	-	3	-
Cdc42 effector protein 4	Q9JM96	2029.94	3	677.318	-0.72	79.0746	[R].SRADLTAEMISAPLGDFR.[H]	S/T	-	3.2	63.58
Cerebellar degeneration-related protein 2	P97817	1759.8	2	880.404	0.46	69.4753	[R].SSSETALSSLAGDDIVK.[D]	S/T	-	3.1	64.71
CMRF35-like molecule 9	Q1ERP8	2878.27	3	960.095	-1.52	57.7719	[R].NLNPSAVPSPETQNLSQSTEEEEAAR.[S]	S/T	-	4.05	-
Coatomer subunit beta'	O55029	3744.77	4	936.948	0.2	43.2346	[K].GFQPSRPTAQQEPDGKPASSPVIMASQTTHKEEK.[S]	S/T	-	4.44	-
Complement component receptor 1-like protein	Q64735	2858.34	3	953.452	0.48	63.9147	[R].LQSLLTSQENSSTTSPARNSLTQEVS.[-]	S/T	-	4.21	-
Consortin	Q8CBC4	2953.29	3	985.101	-0.21	68.8664	[R].LPSVSDENENQLAGDGPAGLTTSEGAMGR.[A]	S/T	-	3.31	-
Cordon-bleu protein-like 1	Q3UMF0	1797.78	3	599.931	-0.54	45.309	[R].QSSLTFQSSDPEHVR.[Q]	S/T	-	2.74	44.85
Cordon-bleu protein-like 1	Q3UMF0	1902.95	3	634.989	0.07	51.0899	[R].TGSLQLSSTSIGTSSLKR.[T]	S/T	-	3.64	56.93
Cordon-bleu protein-like 1	Q3UMF0	2007.86	3	669.958	0.4	43.6911	[R].STSVDDTDKSSSEAIMVR.[T]	S/T	-	4.28	161.05
Coronin-7	Q9D2V7	4079.83	3	1360.61	-0.47	84.9504	[R].ADTDLSEGFSSPSSLMSPSTPSSLGPSLSSTSGIGTSPSQR.[S]	S/T	-	5.43	-
Cyclic AMP-responsive element-binding protein 1	Q01147	2901.41	3	967.808	0.7	72.0056	[R].TAPTSTIAPGVVMASSPALPTQPAEEAAR.[K]	S/T	-	1.99	-
Cyclin-dependent kinase 13	Q69ZA1	2567.17	3	856.396	0.41	25.1928	[K].ASNASTPTKGNTETGASVSQTNHVK.[E]	S/T	-	5.36	-
Cyclin-dependent kinase 16	Q04735	1127.53	2	564.271	-0.41	27.3098	[R].KISTEDINK.[R]	S/T	-	2.79	115
Cytoplasmic dynein 1 light intermediate chain 2	Q6PDL0	1478.69	2	739.849	1.46	40.2459	[R].GGPASVPSASPGTSVK.[K]	S/T	-	2.15	72.78
Cytoplasmic polyadenylation element-binding protein 3	Q7TN99	3163.39	3	1055.13	-0.17	92.0208	[R].SSLFPFEDAFLDDSHGDQALSSGLSSPTR.[C]	S/T	-	3.14	-
Cytoplasmic protein NCK1	Q99M51	2266.99	3	756.334	-0.09	54.4695	[R].KPSVPDTASPADDSFVDPGER.[L]	S/T	-	3.45	-
Cytospin-B	Q5SXY1	2529.17	3	843.729	0.16	58.9835	[K].SSKGSPTGSSPNNASELSLASLTEK.[I]	S/T	-	2.7	-
Dedicator of cytokinesis protein 11	A2AF47	2757.2	3	919.74	1.74	63.8444	[R].EDSRGSLIPEGATGFPDPGSTSENTR.[Q]	S/T	-	3.71	-
Dedicator of cytokinesis protein 2	Q8C3J5	1790.85	2	895.926	-0.68	62.3722	[K].VEEEPISPGSTLPEVK.[L]	S/T	-	2.74	72.94
Dedicator of cytokinesis protein 6	Q8VDR9	4010.05	4	1003.27	1.86	100.398	[R].RSSSSLGVPLTEVIEPLDFEDVLLSRPPEVEPGPLR.[D]	S/T	-	3.71	-
Desmoplakin	E9Q557	2759.25	3	920.423	-0.5	101.438	[R].SSSLSDPLEESSPIAAIFDTENLEK.[I]	S/T	-	6.22	-
Disabled homolog 2	P98078	1387.65	2	694.327	-0.06	14.7173	[K].KASLSSSSTPQSK.[G]	S/T	-	3.01	73.47
Disabled homolog 2	P98078	2774.19	3	925.403	0.28	90.4244	[K].LGVDQMDLFGDMSTPPDLNSPTESK.[D]	S/T	-	3.03	-
Drebrin-like protein	Q62418	1461.63	2	731.318	-0.53	35.5813	[R].AMSTTSVTSSQPGK.[L]	S/T	-	3.12	125.38
Dystonin	Q91ZU6	3665.79	3	1222.6	2.17	98.4846	[R].SLSGTLTELDDKLSSGLTSGALPDAVNQQLEAAQR.[L]	S/T	-	5.66	-
Dystrobrevin alpha	Q9D2N4	3822.68	3	1274.9	1.06	76.9354	[K].ELNSEVASETESTVDSEFSRPQFEDLAPSPTSEK.[A]	S/T	-	5.08	-
Dystrophia myotonica WD repeat-containing protein	Q08274	3593.52	3	1198.51	0.28	60.8367	[R].AEEAASASADGDPSGEEEEPEVTSSDTGAPVSPLPK.[A]	S/T	-	4.03	-
E3 SUMO-protein ligase RanBP2	Q9ERU9	2167.97	3	723.328	-0.13	43.2644	[K].HSSSSPVSGTMDKPVDLSTR.[K]	S/T	-	3.11	91.92
E3 ubiquitin-protein ligase AMFR	Q9R049	3345.56	4	837.145	-0.73	57.2053	[R].SDSLRPALNSPVERPSPDLEEGEASVQTER.[V]	S/T	-	4.05	-
E3 ubiquitin-protein ligase BRE1A	Q5DTM8	4009.84	4	1003.22	0.65	59.8778	[R].SGSALLQSQSSTEDPKDEPTELKQDSEDLATHSSALK.[A]	S/T	-	4.4	-
E3 ubiquitin-protein ligase NEDD4-like	Q8CFI0	1737.87	2	869.437	-0.01	68.8676	[R].SLSSPTVTLSAPLEGAK.[D]	S/T	-	4.08	150.58
E3 ubiquitin-protein ligase rififylin	Q6ZQM0	2205.09	3	735.702	-0.34	76.3685	[R].RASLSDLTHLEDIEGLTVR.[Q]	S/T	-	4.44	141.03
Enhancer of mRNA-decapping protein 4	Q3UJB9	2981.45	4	746.117	-0.08	93.2883	[R].TRSPDVISSASTALSQDIPEIASEALSR.[G]	S/T	-	4.59	-
Ephrin-B1	P52795	1309.68	2	655.341	-0.68	66.4919	[R].AAALSLSTLASPK.[G]	S/T	-	2.85	38.92
Epidermal growth factor receptor substrate 15	P42567	2512.1	2				[R].SSPEIAPSDVTDESEAVTVAGNEK.[V]	S/T	-	3.86	-
Epidermal growth factor receptor substrate 15	P42567	2505.21	3	835.74	-0.15	81.6155	[R].FHDSSSPLLTSGPSVAELPWAVK.[S]	S/T	-	4.6	-
Epidermal growth factor receptor substrate 15	P42567	4706.03	4	1177.26	0.65	109.501	[K].EEDPFNVESSSLTDAVADTNLDFFQSDPFVGSDPFKDDPFGK.[I]	S/T	-	4.98	-
Epidermal growth factor receptor substrate 15-like 1	Q60902	2539.11	3	847.041	0.58	57.6287	[K].FHDTSSPLMATQSSAETHWAVR.[V]	S/T	-	3.29	-
Erbin	Q80TH2	1112.46	2	556.735	0.08	31.2606	[K].STEDLSPQR.[S]	S/T	-	2.62	91.21
Erbin	Q80TH2	2114.96	3	705.658	-0.04	43.3103	[K].ASSSADVGISKSTEDLSPQR.[S]	S/T	-	3.33	79.18
Eukaryotic elongation factor 2 kinase	O08796	1419.77	3	473.929	0.2	58.8776	[R].TLSSSRPPLLLR.[L]	S/T	-	1.58	39.41
Eukaryotic elongation factor 2 kinase	O08796	3331.39	3	1111.14	3.39	60.7798	[R].LSENSGDENMSDVTFDSLPSSPSSATPHSQK.[L]	S/T	-	3.06	-
Eukaryotic translation initiation factor 3 subunit B	Q8JZQ9	4090.68	3	1364.24	8.69	56.1428	[R].QQPASESPPTDEAAGSGGSEVGQTEDAEEDAEAGPEPEVR.[A]	S/T	-	7.15	-
Eukaryotic translation initiation factor 4 gamma 1	Q6NZJ6	3592.73	3	1198.25	2.09	65.2638	[R].TASTPTPPQTGGSLEPQPNGESPQVAVIIRPDDR.[S]	S/T	-	3.9	-
Eukaryotic translation initiation factor 4 gamma 2	Q62448	3599.65	3	1200.56	0.74	99.1111	[R].DPLGGLADMFGQMPGSGIGTGPGVIQDRFSPTMGR.[H]	S/T	-	2.77	-
Eukaryotic translation initiation factor 4 gamma 3	Q80XI3	3380.58	3	1127.53	-0.45	61.8136	[K].EQAGQMPETAAGEPTPEPPRTSSPTSLPPLAR.[S]	S/T	-	3.07	-
Eukaryotic translation initiation factor 5B	Q05D44	2369.03	3	790.347	0.45	29.8555	[K].KTARPNSEAPLSGSEDADDSNK.[L]	S/T	-	5.16	-
Exocyst complex component 1	Q8R3S6	1087.5	2	544.255	0.17	29.1936	[K].LTGSTSSLNK.[L]	S/T	-	1.47	104.92
Exocyst complex component 8	Q6PGF7	2801.37	3	934.461	-1.06	94.6807	[K].SSLESIPLALLPAAAAGASAGEDTAGAGPR.[E]	S/T	-	2.49	-
F-box/WD repeat-containing protein 8	Q8BIA4	2471.19	3	824.402	-0.38	63.0648	[R].SRSPPDRDATEPEPLVDQLIR.[D]	S/T	-	3.19	-
FERM, ARHGEF and pleckstrin domain-containing protein 1	F8VPU2	1523.71	2	762.359	0.27	51.1682	[R].LGAPENSGISTLER.[G]	S/T	-	2.11	96.77
FERM, ARHGEF and pleckstrin domain-containing protein 1	F8VPU2	3878.67	3	1293.56	1.15	60.0961	[K].SNGPTPELLASSPPDNKSPDEATAADQESEDDLSASR.[T]	S/T	-	2.92	-
FK506-binding protein 15	Q6P9Q6	2012.92	2	1006.96	0.5	55.348	[K].SNSLSEQLTVNSNPDTVK.[A]	S/T	-	4.31	228.01
FK506-binding protein 15	Q6P9Q6	1235.6	2	618.305	0.09	43.5268	[R].RLSLTPDPEK.[G]	S/T	-	2.52	75.62
G protein-coupled receptor kinase 5	Q8VEB1	1511.61	2	756.31	0.94	24.503	[R].INSNHINSNSTGSS.[-]	S/T	-	2.13	77.69
Gephyrin	Q8BUV3	3120.53	4	780.887	-0.28	59.3256	[K].VKEVHDELEDLPSPPPPLSPPPTTSPHK.[Q]	S/T	-	4.21	-
Glycogen [starch] synthase, muscle	Q9Z1E4	2999.34	3	1000.45	-1.88	65.0312	[R].SNSVDTGPSSSLSTPTEPLSPTSSLGEER.[N]	S/T	-	3.28	-
Glycogen synthase kinase-3 alpha	Q2NL51	2513.03	3	838.349	0.52	40.6546	[R].TSSFAEPGGGGGGGGGGPGGSASGPGGTGGGK.[A]	S/T	-	2.56	-
Glycophorin-A	P14220	3282.42	3	1094.81	1.19	77.1249	[K].SSVDIQSPEGGDNSVPLSSIEQTPNEESSNV.[-]	S/T	-	4.44	-
Golgin subfamily A member 3	P55937	4915.05	4	1229.52	2.42	54.7425	[R].SSTSVVSEVSPSSETDNRVESASMTGDSVSEADGNESDSSSHSSLSAR.[G]	S/T	-	3.42	-
Gremlin-2	O88273	1710.83	2	855.919	-0.01	61.3083	[K].EVLASSQEALVVTER.[K]	S/T	-	1.72	77.56
Growth arrest-specific protein 7	Q60780	1529.62	2	765.315	-0.12	29.562	[K].STGDSQNLGSSSPGR.[K]	S/T	-	4.36	138.21
GTPase-activating protein and VPS9 domain-containing protein 1	Q6PAR5	3070.22	3	1024.08	0.81	44.3274	[K].RTSPSEGAMANDESAEVMGDGESAHDSPR.[E]	S/T	-	3.25	-
GTPase-activating protein and VPS9 domain-containing protein 1	Q6PAR5	3420.69	4	855.928	0.3	74.3707	[R].EVSSRPSTPGLSVVSGISATSEDIPNKIEDLR.[S]	S/T	-	2.88	-
Hemoglobin subunit alpha	P01942	1332.68	2	666.844	-0.23	75.3465	[K].FLASVSTVLTSK.[Y]	S/T	-	3.64	151.96
Heterogeneous nuclear ribonucleoproteins C1/C2	Q9Z204	2074.92	3	692.311	0.18	22.5685	[K].SEEEQSSASVKKDETNVK.[M]	S/T	-	1.82	47.06
High affinity cAMP-specific and IBMX-insensitive 3',5'-cyclic phosphodiesterase 8A	O88502	2420.99	3	807.668	0.51	54.2426	[R].TFSHSDGEDEDVDVDVPGPAPR.[S]	S/T	-	3.49	-
Histone deacetylase 5	Q9Z2V6	3327.62	3	1109.88	0.01	79.7533	[R].TQSSPLPQSPQALQQLVMQQQHQQFLEK.[Q]	S/T	-	2.79	-
Histone-lysine N-methyltransferase NSD2	Q8BVE8	1601.6	2	801.301	-0.93	17.3146	[R].SSSAENQEGDPGTDK.[S]	S/T	-	3.49	129.89
Histone-lysine N-methyltransferase SETD1A	E9PYH6	2581.12	3	861.045	-0.02	52.6972	[R].SGSPAPETTNESVPFAQHSSLDSR.[I]	S/T	-	3.36	-
Histone-lysine N-methyltransferase SETD1A	E9PYH6	2333	4	584.006	-0.51	26.5778	[K].RPRPSTPAEEDEDDPEREK.[E]	S/T	-	3.01	60.04
Hormone-sensitive lipase	P54310	4822.07	4	1206.27	1.2	82.2835	[K].DLSNSEPSDSPEMSQSMETLGPSTPSDVNFFLRPGNSQEEAEAK.[D]	S/T	-	4.24	-
Hydroxycarboxylic acid receptor 2	Q9EP66	1530.67	2	765.838	0.23	43.0647	[R].STSVELTGDPSTTR.[S]	S/T	-	3.18	70.81
IgG receptor FcRn large subunit p51	Q61559	3982.84	3	1328.29	1.55	113.364	[R].SGLPAPWLSLSGDDSGDLLPGGNLPPEAEPQGANAFPATS.[-]	S/T	-	3.19	-
Insulin receptor substrate 1	P35569	2629.12	3	877.044	-0.42	43.5751	[R].ASSDGEGTMSRPASVDGSPVSPSTNR.[T]	S/T	-	4.26	-
Insulin receptor substrate 2	P81122	2616.16	3	872.726	1.36	50.3978	[R].HSSETFSSTTTVTPVSPSFAHNSK.[R]	S/T	-	2.44	-
Integrator complex subunit 1	Q6P4S8	2142.93	3	714.983	0.79	33.4146	[R].DSTEAPKPESSPEPPPGQGR.[T]	S/T	-	1.86	55.09
Integrin alpha-V	P43406	1748.68	2	874.842	-0.06	31.0816	[R].EQLQPHENGEGNSET.[-]	S/T	-	3.04	119.68
Integrin beta-1-binding protein 1	O35671	1531.63	2				[R].HSSSSSQSSEISTK.[S]	S/T	-	1.91	-
Interleukin-6 receptor subunit beta	Q00560	3618.67	3	1206.9	3.68	83.0301	[R].SESTQPLLDSEERPEDLQLVDSVDGGDEILPR.[Q]	S/T	-	3.54	-
Intersectin-1	Q9Z0R4	1670.75	2	835.88	0.63	48.5912	[K].STSIDTGPTESPASLK.[R]	S/T	-	2.79	53.33
Kinesin light chain 4	Q9DBS5	1290.55	2	645.777	-0.04	61.6234	[R].GLSASTVDLSSSS.[-]	S/T	-	3.52	95.84
KN motif and ankyrin repeat domain-containing protein 2	Q8BX02	3726.87	4	932.472	-1.06	79.8035	[R].RLEDQAAAPSSGGLGSLTPSAAGSTSSLAGVGLLPPTPR.[S]	S/T	-	3.62	-
KN motif and ankyrin repeat domain-containing protein 3	Q9Z1P7	2317.09	3	773.036	0.53	51.5689	[R].RSEGALQVLDPGSRTPDGEPR.[T]	S/T	T292(97.8)	2.04	-
Laminin subunit alpha-4	P97927	1687.82	2	844.414	0.52	74.9412	[K].VFLTVPSLSSTAEEK.[F]	S/T	-	2.06	81.8
La-related protein 4	Q8BWW4	3307.57	4	827.648	0.16	31.5161	[R].SNAVSPTRNEENGAPEKPVEKPHEKPETR.[A]	S/T	-	5.31	-
Large neutral amino acids transporter small subunit 3	Q8BSM7	2870.25	3	957.422	0.43	77.0988	[K].SPSLEEGADAFISSPDIPGTSEETPEK.[S]	S/T	-	4.61	-
LEM domain-containing protein 2	Q6DVA0	1506.63	3	502.88	-0.17	41.0152	[R].WTKPSSFSDSER.[-]	S/T	-	2.07	67.12
Leucine-rich repeat and calponin homology domain-containing protein 1	P62046	2263.11	3	755.043	1.26	67.2354	[R].ENSPSVSPTANITAPFGLKPR.[S]	S/T	-	1.66	-
LIM and calponin homology domains-containing protein 1	Q3UH68	2137.89	3	713.3	-2.33	51.0542	[R].SHSTEPNVSSFPNDPSPMK.[Y]	S/T	-	1.96	58.81
LIM and calponin homology domains-containing protein 1	Q3UH68	2574.12	3	858.712	1.64	54.8507	[K].MPETNQLHLPNPSSQADSPSSEK.[S]	S/T	-	4.76	-
LIM and calponin homology domains-containing protein 1	Q3UH68	2533.17	3	845.061	-1.36	64.3735	[R].EGGLPEEQSLTPSPSANPEISVSK.[G]	S/T	-	2.52	-
LIM and calponin homology domains-containing protein 1	Q3UH68	3375.52	4	844.635	-1.07	57.7849	[K].MPETNQLHLPNPSSQADSPSSEKSPGSTPFK.[F]	S/T	-	4.05	-
LIM domain and actin-binding protein 1	Q9ERG0	2394.99	3	799.001	-0.69	63.1502	[R].KGWSESEQSEEFGGGIATMER.[K]	S/T	-	4.6	-
LIM domain-binding protein 1	P70662	2082.82	3	694.946	0.48	18.6101	[R].KMSGGSTMSSGGGNTNNSNSK.[K]	S/T	-	4.23	-
Liprin-beta-1	Q8C8U0	1401.54	2	701.275	0.53	51.9673	[R].SPSASITDEDSNV.[-]	S/T	-	2.15	31.75
Liprin-beta-1	Q8C8U0	2461.09	3	821.034	-0.43	55.0268	[R].RPSDENSITPSEVQQWTNHR.[V]	S/T	-	2.85	57.76
Low-density lipoprotein receptor-related protein 2	A2ARV4	2630.22	3	877.414	1.15	57.152	[R].SIDPSEIVPEPKPASPGADETQGTK.[W]	S/T	-	2.74	-
MAP7 domain-containing protein 1	A2AJI0	1833.83	2				[R].SSQPSPTTVPASDSPPAK.[Q]	S/T	-	2.39	-
Mapk-regulated corepressor-interacting protein 1	Q3UGS4	2636.17	3	879.395	-0.96	44.4691	[R].NSSPRSPTNSSEIFTPAHEENVR.[F]	S/T	-	3.24	-
MICAL-like protein 1	Q8BGT6	3571.56	3	1191.19	1.49	63.7723	[K].DPAPPSPTSTSPAVQPGEEAQGDDLSPDSLSEQGK.[Q]	S/T	-	2.82	-
Microtubule-associated protein 1A	Q9QYR6	3636.62	3	1212.88	-1.01	87.1894	[K].DLWPMVSPEDTQSLSFSEESPSKETSLDISSK.[Q]	S/T	-	3.53	-
Microtubule-associated protein 1A	Q9QYR6	4175.01	4	1044.51	0.49	94.1605	[R].FPPGLEVAEQSSGELGPGNEPAAHSLWDLTPLSPAPLASR.[D]	S/T	-	3.76	-
Microtubule-associated protein 1B	P14873	2190.05	3	730.689	2.37	70.3285	[R].KLGGDVSPTQIDVSQFGSFK.[E]	S/T	-	5.55	258.02
Microtubule-associated protein 1B	P14873	2061.95	3	687.989	0.5	78.2657	[K].LGGDVSPTQIDVSQFGSFK.[E]	S/T	-	4.19	125.38
Microtubule-associated protein 4	P27546	1885.99	4	472.253	0.41	25.9369	[K].RTSPSKPSSAPALKPGPK.[T]	S/T	-	2.76	54.04
Microtubule-associated protein 9	Q3TRR0	2525.09	3	842.369	-1.03	41.7982	[R].STSSGETSSGLDADGHFKPSPQPR.[S]	S/T	-	2.53	-
Mitogen-activated protein kinase kinase kinase kinase 4	P97820	1258.57	2	629.787	-0.23	24.2084	[R].QTQSASSTLQK.[H]	S/T	-	2.12	30.76
Monocarboxylate transporter 1	P53986	1542.62	2	771.813	-0.93	23.1569	[K].EDEASTDVDEKPK.[E]	S/T	-	3.55	93.22
Monocarboxylate transporter 1	P53986	2012.88	3	671.632	0.14	21.0866	[K].REGKEDEASTDVDEKPK.[E]	S/T	-	3.2	95.26
mRNA-decapping enzyme 1A	Q91YD3	1795.86	3	898.432	-0.57	40.4798	[R].KASSPSPLTVGTAESQR.[K]	S/T	-	2.32	53.75
Multiple PDZ domain protein	Q8VBX6	2400.14	3	800.719	-0.28	60.0628	[R].KDNSQTPAVPAPDLEPIPSTSR.[S]	S/T	-	3.86	-
Multiple PDZ domain protein	Q8VBX6	2272.05	3	758.021	-0.76	70.1236	[K].DNSQTPAVPAPDLEPIPSTSR.[S]	S/T	-	3.01	-
Myb-binding protein 1A	Q7TPV4	1631.77	2	816.388	0.83	41.802	[K].SPAPSNPTLSPSTPAK.[T]	S/T	-	1.76	24.9
Myeloid leukemia factor 1	Q9QWV4	2628.07	3	876.693	-0.62	61.0657	[R].ERDDGEDSLTHADVNPFQTMDR.[M]	S/T	-	2.91	-
Myeloid-associated differentiation marker	O35682	1751.81	2	876.407	0.39	38.0489	[R].TTITTTTSSSTTVGSAR.[A]	S/T	-	1.89	66.33
Myocardin-related transcription factor B	P59759	2892.44	3	964.82	0.74	86.8296	[K].VSASPPPVTASTPAQFTSVSPAVPEFLK.[T]	S/T	-	3.7	-
Myosin regulatory light chain 2, skeletal muscle isoform	P97457	2501.07	3	834.361	0.1	90.5399	[R].AGAEGSSNVFSMFDQTQIQEFK.[E]	S/T	-	5.5	-
Myotubularin-related protein 1	Q9Z2C4	1544.67	2	772.84	-0.66	32.6007	[R].GSSPTHSATPVHTSV.[-]	S/T	-	2.3	51.17
Myotubularin-related protein 12	Q80TA6	1194.61	2	597.81	-0.52	59.931	[R].QLSLPLTQSK.[S]	S/T	-	1.49	43.1
Myristoylated alanine-rich C-kinase substrate	P26645	2929.34	4	733.092	0.68	29.9482	[K].GEATAERPGEAAVASSPSKANGQENGHVK.[V]	S/T	-	3.59	-
NAD-dependent protein deacetylase sirtuin-2	Q8VDQ8	3064.44	4	766.864	-0.55	41.2571	[R].EHANIDAQSGSQAPNPSTTISPGKSPPPAK.[E]	S/T	-	2.31	-
N-alpha-acetyltransferase 15, NatA auxiliary subunit	Q80UM3	1971.84	2	986.424	-1.11	79.1667	[K].ITVNGDSSAETEELANEI.[-]	S/T	-	3.92	143.33
Neurabin-2	Q6R891	3119.48	3	1040.5	0.58	89.1099	[R].FNGSTEALDKLDADAVSPTVSQLSAVFEK.[A]	S/T	-	5.04	-
Neuron navigator 1	Q8CH77	2125.03	3	709.016	-0.19	63.8096	[R].KTSLDVSNSVEPGFLAPGAR.[S]	S/T	-	2.51	-
Neuron navigator 1	Q8CH77	1938.84	3	646.953	-0.45	40.9939	[K].VNSNSLDLPSSSDTHASK.[V]	S/T	-	2.47	-
Neuronal membrane glycoprotein M6-a	P35802	1788.79	3	596.936	0.42	29.9121	[K].SKEEQELHDIHSTR.[S]	S/T	-	2.26	41.6
Neutral amino acid transporter B(0)	P51912	1666.81	3	556.275	-0.13	53.0804	[R].TKMPSSEPELIQVK.[N]	S/T	-	2.36	86.39
Nexilin	Q7TPW1	2482.26	3	828.09	-0.87	90.8756	[K].TVSQESLTPGKLEINFEQLLR.[Q]	S/T	-	3.4	-
Nitric oxide synthase, endothelial	P70313	1175.51	2	588.258	-0.32	45.9756	[R].TQSFSLQER.[Q]	S/T	-	2.08	62.06
Nitric oxide synthase, endothelial	P70313	1842.87	3	614.962	-0.21	37.7989	[K].RKESSNTDSAGALGTLR.[F]	S/T	-	2.89	59.22
Nitric oxide synthase, endothelial	P70313	2653.22	3	885.08	0.48	79.0599	[R].LLSTLAEESSEQQELEALSQDPR.[R]	S/T	-	4.7	-
Nuclear factor NF-kappa-B p105 subunit	P25799	2130.07	3	710.696	-0.27	80.242	[R].KLSFTESLTGDSPLLSLNK.[M]	S/T	-	5.34	132.25
Nuclear factor of activated T-cells, cytoplasmic 2	Q60591	1985.03	3	662.347	0.69	77.5511	[R].RNSAPESILLVPPTWPK.[Q]	S/T	-	3.63	104.14
Nuclear receptor corepressor 2	Q9WU42	2343.15	4	586.543	0.4	41.1777	[R].VDAGHAFLTKPPAREPASSPSK.[S]	S/T	-	2.67	-
Nuclear RNA export factor 1	Q99JX7	4506.03	4	1127.27	4.08	101.645	[R].AFAMSAPTPSSSPVPTLSPEQQEMLQAFSTQSGMNLEWSQK.[C]	S/T	-	5.05	-
Nuclear-interacting partner of ALK	Q80YV2	1982.9	3	661.638	-0.22	50.2609	[R].SMGTGDSAGVEVPSSPLRR.[T]	S/T	-	2.2	48.9
Nuclear-interacting partner of ALK	Q80YV2	2423.11	3	808.374	-0.17	40.441	[R].SQDATVSPGSEQSEKSPGPIVSR.[T]	S/T	-	3.36	-
Nucleolar RNA helicase 2	Q9JIK5	2644.11	3	882.043	-0.25	41.4476	[K].SNSSDAPGEESSSETEKEIPVEQK.[E]	S/T	-	2.72	-
Nucleoporin NUP35	Q8R4R6	1625.83	2	813.417	-1.42	80.2266	[R].GVLSSPSLAFTTPIR.[T]	S/T	-	2.63	60.04
Numb-like protein	O08919	2915.39	3	972.471	1.68	46.7447	[K].AEAAAAPAVAPGPAQPGHVSPTPATTSPGEK.[G]	S/T	-	2.54	-
OTU domain-containing protein 7B	B2RUR8	2463.02	3	821.677	-0.15	35.5821	[R].STPESGESDKESVGSSSLGNEGSR.[R]	S/T	-	1.81	-
Outer dynein arm-docking complex subunit 1	Q3UX62	2377.26	3	793.093	0.56	74.5417	[K].KLDSSPSLTLSSPQISLVTVPK.[H]	S/T	-	2.5	-
Oxysterol-binding protein-related protein 11	Q8CI95	2009.98	3	670.664	-0.44	58.3452	[K].VSESEGKLEGLATAVTPNK.[N]	S/T	-	3.79	109.58
Oxysterol-binding protein-related protein 3	Q9DBS9	1967.87	3	656.63	0.79	58.1448	[R].LHSSNPNLSTLDFGEEK.[S]	S/T	-	-	39.97
Oxysterol-binding protein-related protein 9	A2A8Z1	2127	3	709.671	0.39	50.1061	[R].LIDSSGSASVLTHSSSGNSLK.[R]	S/T	-	2.63	-
Palladin	Q9ET54	2592.19	3	864.734	0.34	81.4906	[K].AAFQPEASPSHLTLNSGLVESEDL.[-]	S/T	-	3.45	-
Palmitoyltransferase ZDHHC5	Q8VDZ4	2913.39	3	971.801	0.26	51.3016	[K].SKGSLEITESQSADAEPPPPPKPDLSR.[Y]	S/T	-	3.17	-
Partitioning defective 3 homolog	Q99NH2	2820.23	3	940.749	0.01	60.3486	[R].RSSDPALTGLSTSVSDNNFSSEEPSR.[K]	S/T	-	4.76	-
Partitioning defective 3 homolog B	Q9CSB4	1784.88	3	595.631	0.44	60.2443	[K].KSSSLESLQTAVAEVR.[K]	S/T	-	3.31	56.36
Partitioning defective 3 homolog B	Q9CSB4	4065.95	4	1017.24	-1.03	55.4844	[R].RSSDPAPGPHADAQPSTASLSGQSLKPVVLDSTQNVENK.[E]	S/T	-	4.68	-
Paxillin	Q8VI36	872.387	2	436.697	-0.32	23.9276	[R].ISASSATR.[E]	S/T	-	2.24	49.68
PC4 and SFRS1-interacting protein	Q99JF8	3134.32	3	1045.44	0.25	38.6495	[K].QSNASSDVEVEEKETNVSKEDTDQEEK.[A]	S/T	-	4.47	-
PC4 and SFRS1-interacting protein	Q99JF8	2659.13	3	887.046	-0.37	32.286	[K].NLAKPGVTSTSDSEDEDDQEGEKK.[R]	S/T	-	3.63	-
Peptidase inhibitor 16	Q9ET66	2268.99	2	1135	1.53	63.1315	[K].MSLTESGESVPQIQEEAEPK.[D]	S/T	-	2.31	35.21
Perilipin-1	Q8CGN5	1297.66	3	649.335	0.21	47.0327	[R].RVSTLANTLSR.[H]	S/T	-	3.54	99.6
Perilipin-4	O88492	3132.45	4	783.867	-0.2	39.7412	[R].NLVSHTHSSTSTKDLQTATDPSGTPAPSSK.[V]	S/T	-	3.37	-
Peroxisomal membrane protein PEX14	Q9R0A0	3191.38	3	1064.46	0.9	37.4009	[K].SSSPSSPAAVNHHSSSDISPVSNESTSSSPGK.[D]	S/T	-	2.58	-
PH and SEC7 domain-containing protein 3	Q2PFD7	1774.8	3	592.273	1.73	40.6498	[K].SHSSPSLNPDASPVTAK.[V]	S/T	-	1.88	83.78
PHD finger protein 10	Q9D8M7	2832.09	3	944.7	-0.25	39.4553	[K].GTSDSSSGNVSEGDSPPDSQEDTFHGR.[Q]	S/T	-	2.34	-
Phosphatidate cytidylyltransferase 2	Q99L43	2106.83	3	702.95	0.47	31.6916	[K].ESESEAKLDGETASDSESR.[A]	S/T	-	2.55	43.04
Phosphatidylinositide phosphatase SAC2	Q8CDA1	1150.49	2	575.748	-0.13	24.4936	[K].SPSADSIHTR.[T]	S/T	-	1.49	24.9
Phosphatidylinositol 4-phosphate 5-kinase type-1 gamma	O70161	2573.14	4	644.04	0.25	29.2398	[R].RTQSSGQDGRPQEEPHAEDLQK.[I]	S/T	-	2.41	-
Phosphofurin acidic cluster sorting protein 1	Q8K212	2582.18	3	861.401	1.56	69.9949	[K].LKPFFEGMSQSSSQTEIGSLNSK.[G]	S/T	-	3.8	-
Phospholipid transfer protein C2CD2L	Q80X80	2717.18	3	906.397	-0.33	53.8729	[R].SDISERPSVDDVESETGSTGALETR.[S]	S/T	-	3.23	-
Phosphorylase b kinase regulatory subunit beta	Q7TSH2	2632.2	3	878.073	0.64	54.3951	[K].RQSSTADAPEAQHEPGITITEWK.[N]	S/T	-	3.36	-
Photoreceptor cilium actin regulator	Q6PAC4	2793.24	4	699.065	0.3	45.1697	[R].ATDISFRTEGSHGTQEVDFSGKESK.[E]	S/T	-	2.85	-
Pleckstrin homology domain-containing family G member 3	Q4VAC9	2087.91	2	1044.46	0.92	94.6682	[R].SPLSPFDTETFNWPDVR.[E]	S/T	-	2.2	59.54
Pleckstrin homology-like domain family B member 1	Q6PDH0	1391.66	2	696.332	-0.31	55.214	[R].SPSPTLGESLAPR.[K]	S/T	-	2.72	123.19
Prelamin-A/C	P48678	1321.66	2	661.335	0.11	38.5391	[R].LRLSPSPTSQR.[S]	S/T	-	2.24	100.23
Probable E3 ubiquitin-protein ligase IRF2BPL	Q8K3X4	1398.6	3	466.871	-0.75	20.3203	[K].RPGSVSSTDQER.[E]	S/T	-	2.68	70
Probable E3 ubiquitin-protein ligase IRF2BPL	Q8K3X4	4064.95	4	1016.99	0.23	61.056	[R].LPNGLGGPNGFPKPAPEEGPPELNRQSPNSSSAATSVASR.[R]	S/T	-	6.1	-
Protein 4.1	P48193	1180.56	3	394.192	-0.38	37.8765	[K].RLSTHSPFR.[T]	S/T	-	1.84	40.28
Protein EVI2B	Q8VD58	1813.8	3	605.271	-0.27	50.1282	[K].LFESSEHINDTSNLK.[T]	S/T	-	1.59	64.85
Protein FAM13A	Q8BGI4	3146.39	3	1049.47	1.53	71.0384	[K].TWEEPIPSWQPENADSDEARLSPQAGR.[L]	S/T	-	3.63	-
Protein FAM83H	Q148V8	1384.63	2	692.818	-0.15	34.3806	[R].RGSPTTGLMEQK.[G]	S/T	-	2.37	46.38
Protein ITPRID2	Q922B9	1667.75	2	834.379	-0.74	47.9749	[R].TPLGASLDEQSSGTPK.[G]	S/T	-	1.89	39.52
Protein NDRG3	Q9QYF9	1803.75	2	902.381	-0.38	43.5732	[R].THSTSSSIGSGESPFSR.[S]	S/T	-	3.64	112.25
Protein numb homolog	Q9QZS3	3962.82	3	1321.61	-0.44	57.9155	[K].TVVGPSVAPGNTAPSPSSPTSPTPDGTASSEMNNPHAIPR.[R]	S/T	-	2.99	-
Protein PAT1 homolog 1	Q3TC46	1446.75	3	482.92	-0.23	44.1896	[R].RSTSPIIGSPPVR.[A]	S/T	-	2.13	40.88
Protein phosphatase 1 regulatory subunit 12A	Q9DBR7	1727.8	3	576.603	-0.61	33.363	[R].RLASTSDIEEKENR.[E]	S/T	-	2.25	72.66
Protein phosphatase Slingshot homolog 3	Q8K330	4164.92	3	1388.97	-2.31	93.022	[R].SISLLEPSESESTPEAGGLPEVFSSDEEPLHPFSQLSR.[A]	S/T	-	4.03	-
Protein transport protein Sec31A	Q3UPL0	1929.98	3	643.998	0.01	70.6698	[R].EQTLSPTIINGLHSIAR.[S]	S/T	-	2.03	53.31
Rab11 family-interacting protein 1	Q9D620	1425.65	2	713.33	-0.07	51.6912	[K].HLFSSTENLAAR.[S]	S/T	-	3.14	66.73
Rabenosyn-5	Q80Y56	3664.73	3	1222.25	1.25	107.576	[K].ASLNPFDEDDLSSPTEGAISPAAVEAFLGPPAAVTK.[E]	S/T	-	3.77	-
Rab-like protein 2A	E9Q9D5	2588.09	3	863.368	0.21	27.7053	[K].LEQKEEDTSGQEQSDTTKSPSPS.[-]	S/T	-	2.99	-
Rab-like protein 6	Q5U3K5	2274.96	3	758.993	0.39	49.4389	[R].EDLSDVTDEDTGPAQPPPPSK.[L]	S/T	-	3.36	-
Ragulator complex protein LAMTOR1	Q9CQ22	1379.72	2	690.363	0.2	47.7279	[R].KLLLDPSSTPTK.[A]	S/T	-	3.6	86.45
Ral GTPase-activating protein subunit alpha-1	Q6GYP7	1747.78	2	874.393	0.35	76.6256	[R].SSSTSDILEPFTVER.[A]	S/T	-	3.48	77.15
RalA-binding protein 1	Q62172	1255.55	2	628.276	0.04	32.9216	[R].TPSSEEISPTK.[F]	S/T	-	2.53	95.59
Ran-binding protein 3	Q9CT10	1198.5	2	599.753	-0.55	15.8499	[R].TSSLTHSEEK.[S]	S/T	-	2.26	38.14
Rap guanine nucleotide exchange factor 2	Q8CHG7	2714.34	4	679.341	0.38	59.9154	[K].HIPAALPVSGTLSSSNPDLLQSHHR.[I]	S/T	-	2.66	-
Ras GTPase-activating protein-binding protein 2	P97379	1893.9	3	631.971	-0.08	50.9393	[K].SATPPPAEPASLPQEPPK.[A]	S/T	-	3.08	162.06
RB1-inducible coiled-coil protein 1	Q9ESK9	1424.65	2	712.828	-0.13	66.4273	[R].STELVLSPDMPR.[T]	S/T	-	3.34	114.18
Refilin-B	Q5SVD0	3437.61	4	860.159	0.64	61.3434	[K].KKGDGVLDSPDSGLPPSPSPSHWGLAATAGGGGER.[A]	S/T	-	2.94	-
Regulation of nuclear pre-mRNA domain-containing protein 2	Q6NXI6	1598.78	2	799.894	-1.15	59.3564	[K].ASVGQSPVLPSTTFK.[L]	S/T	-	2.69	86.82
Regulator of cell cycle RGCC	Q9DBX1	2002	3	1001.5	0.59	66.3152	[K].LNSPTNSSPALLPSAVTPR.[K]	S/T	-	1.95	50.9
Regulator of G-protein signaling 12	Q8CGE9	1621.75	2	811.378	0.71	40.1059	[R].TLPDSQQVPSSPASK.[H]	S/T	-	2.04	37.44
RelA-associated inhibitor	Q5I1X5	3993.92	3	1331.98	2.15	96.1086	[K].SPAELEPEPELEVLLAPVEEAGDADEGTVTRPLSPTR.[L]	S/T	-	5.6	-
Reticulon-1	Q8K0T0	2948.34	3	983.451	-0.65	69.9825	[R].SPPVAMETASTGMAAVPDALDHSPSSTLK.[D]	S/T	-	3.24	-
Reticulon-4	Q99P72	3362.63	3	1121.55	-0.15	59.4164	[K].LPEDDEPPARPPAPAGASPLAEPAAPPSTPAAPK.[R]	S/T	-	2.85	-
Reticulon-4	Q99P72	2951.45	4	738.618	0.37	72.2901	[K].RRGSGSVDETLFALPAASEPVIPSSAEK.[I]	S/T	-	3.82	-
Reticulophagy regulator 3	Q9CQV4	3530.5	3	1177.5	-0.28	91.0383	[R].APSSDLDTDAEGDDFELLDQSELNQLDPASSR.[S]	S/T	-	4.93	-
Rho GTPase-activating protein 17	Q3UIA2	1302.57	2	651.79	-0.01	45.6669	[K].SSGTNFQGLPSK.[I]	S/T	-	1.63	42.69
Rho GTPase-activating protein 17	Q3UIA2	3283.47	4	821.622	0.03	36.7792	[R].SPSPPQQQQQQQQQQQQQQQQQTPGMR.[R]	S/T	-	4.49	-
Rho GTPase-activating protein 23	Q69ZH9	4083.94	4	1021.74	1.8	58.2302	[K].AAVGTQEPPEGQLPGPAAEEAPGRLSPPTAPDERPAADTR.[S]	S/T	-	3.19	-
Rho GTPase-activating protein 30	Q640N3	1819.73	2	910.369	0.3	44.4427	[R].VDSTEEINEQTSEMK.[Q]	S/T	-	1.93	62.28
Rho GTPase-activating protein 30	Q640N3	3347.35	3	1116.46	0.48	45.5142	[R].STSDNREEAEATPETEMEAGKADAEGGEAER.[S]	S/T	-	4.36	-
Rho GTPase-activating protein 30	Q640N3	3934.79	4	984.455	2.17	75.6202	[R].GVGDHLEEGALSEGPGVELLRVDSTEEINEQTSEMK.[Q]	S/T	-	5.08	-
Rho GTPase-activating protein 7	Q9R0Z9	2735.23	3	912.416	0.05	58.529	[R].LQSATSHESMLTDLSEHQEVASVR.[S]	S/T	-	4.46	-
Rho guanine nucleotide exchange factor 12	Q8R4H2	1576.58	2	788.793	-0.24	31.454	[R].SSSHDFDPTDSSSK.[K]	S/T	-	2.44	22.21
Rho guanine nucleotide exchange factor 12	Q8R4H2	1704.67	3	568.897	0.7	26.5087	[R].SSSHDFDPTDSSSKK.[T]	S/T	-	2.89	-
Rho guanine nucleotide exchange factor 17	Q80U35	1585.8	2	793.403	0.28	61.7891	[R].ALVSPETPPTPGALR.[R]	S/T	-	2.11	41.17
Rho guanine nucleotide exchange factor 17	Q80U35	3600.83	4	900.963	-0.87	92.6085	[R].HASVPATFTPIVVPEPAMSVGPPVAAPEPVGFPVR.[G]	S/T	-	3.83	-
Rho guanine nucleotide exchange factor 40	Q3UPH7	2658.31	3	886.776	0.33	81.753	[R].NSPSLQPPSPGSSTPALTSGGILGLSR.[Q]	S/T	-	2.35	-
Rho guanine nucleotide exchange factor 6	Q8K4I3	3135.41	3	1045.81	0.64	48.0118	[R].SSSLSAATSSQTNPQVAVPSTAPEQHSEEK.[A]	S/T	-	3.22	-
Rho guanine nucleotide exchange factor 7	Q9ES28; Q8K4I3	1468.69	2	734.85	0.13	63.652	[K].STAALEEDAQILK.[V]	S/T	-	4.85	206.17
Ribosomal protein S6 kinase delta-1	Q8BLK9	1836.87	2	918.943	2.31	74.1066	[K].GVDLLLEGVQGESSPTR.[R]	S/T	-	2.52	62.17
Ribosomal protein S6 kinase delta-1	Q8BLK9	1992.98	3	664.996	-0.05	65.0722	[K].GVDLLLEGVQGESSPTRR.[E]	S/T	-	2.48	123.32
RNA-binding motif, single-stranded-interacting protein 1	Q91W59	3764.65	3	1255.55	-0.2	62.6372	[K].QSLVPAHPMAPPSPSTTSSNNNSSSSSNSGWDQLSK.[T]	S/T	-	4.81	-
Sec1 family domain-containing protein 1	Q8BRF7	2034.95	2	1017.98	0.56	41.657	[R].VNLEESTGVENSPAGARPK.[R]	S/T	-	3.15	87.04
Segment polarity protein dishevelled homolog DVL-3	Q61062	4016.76	4	1004.95	0.14	53.3816	[R].TGGIGDSRPPSFHPHASGGSQENLDNDTETDSLVSAQR.[E]	S/T	-	4.34	-
Sentrin-specific protease 7	Q8BUH8	1256.59	2	628.798	-0.05	26.5965	[R].RASSEIVTEGK.[R]	S/T	-	2.04	120.22
Septin-6	Q9R1T4	2181.07	3	727.694	0.37	45.3213	[K].AAAELLQSQGSQAGGSQTLKR.[D]	S/T	-	2.67	-
Sequestosome-1	Q64337	1730.74	2	865.872	-0.36	33.9035	[R].LTPTTPESSSTGTEDK.[S]	S/T	-	2.08	73.36
Sequestosome-1	Q64337	3606.6	3	1202.87	0.82	76.9264	[K].EVDPSTGELQSLQMPESEGPSSLDPSQEGPTGLK.[E]	S/T	-	5.15	-
Serine/arginine repetitive matrix protein 2	Q8BTI8	1885.88	3	629.298	-0.77	32.3053	[R].HASSSPESLKPTPAPGSR.[R]	S/T	-	3.08	130.77
Serine/arginine repetitive matrix protein 2	Q8BTI8	4723.33	4	1181.59	2.7	75.0522	[R].SSTGPELPAPTPLLVEQHVDSPRPLAAIPSSQEPVNPSSEASPTR.[G]	S/T	-	4.39	-
Serine/threonine-protein kinase A-Raf	P04627	3741.62	3	1247.88	2.7	83.7316	[R].STSTPNVHMVSTTAPMDSSLMQFTAQSFSTDAAGR.[G]	S/T	-	4.55	-
Serine/threonine-protein kinase LMTK2	Q3TYD6	3622.76	4	906.449	2.73	58.5946	[R].RHSGTSPQASPALLTEEGSPTAPTDPILKPEETK.[S]	S/T	-	2.98	-
Serine/threonine-protein kinase SIK2	Q8CFH6	1664.85	2	832.928	-0.04	34.2454	[R].QRRPSTIAEQTVAK.[A]	S/T	-	1.94	58.06
Serine/threonine-protein kinase SIK2	Q8CFH6	1380.69	3	690.848	0.35	35.5173	[R].RPSTIAEQTVAK.[A]	S/T	-	3.09	119.42
Serine/threonine-protein kinase SIK2	Q8CFH6	1701.83	3	567.949	0.08	62.7042	[R].RASDTSLTQGIVAFR.[Q]	S/T	-	4.15	134.74
SH2 domain-containing adapter protein E	Q8BSD5	1394.63	2	697.819	-0.22	17.3638	[R].KNSETGGAAPTPGK.[G]	S/T	-	3.37	116.73
SH2B adapter protein 1	Q91ZM2	2339.1	3	780.372	0.17	51.5919	[R].SSEDLAGPLPSSVPSSTTSSKPK.[L]	S/T	-	2.64	-
SH2B adapter protein 2	Q9JID9	2637.17	3	879.728	0.87	63.6455	[R].SNSTEHLLDAASGATEEPTEATLGR.[A]	S/T	-	5.21	-
SH3 and multiple ankyrin repeat domains protein 3	Q4ACU6	1346.61	2	673.808	-0.29	38.2676	[K].GDQPAASPGPTLR.[S]	S/T	-	2.16	94.91
Signal-induced proliferation-associated 1-like protein 1	Q8C0T5	3099.39	3	1033.8	1.47	49.0253	[R].SSPKEELHPTASSQLAPSFSSSSSSSSGPR.[T]	S/T	-	3.78	-
SLAIN motif-containing protein 2	Q8CI08	1817.88	3	606.631	-0.72	48.3328	[R].LSLQGHPTDLQTSNVK.[N]	S/T	-	1.97	50.2
SLAIN motif-containing protein 2	Q8CI08	3889.88	4	973.229	3.37	87.368	[R].RTSSEDLRDATSLLAAGEGGLLDEVEPLRPDELER.[L]	S/T	-	3.62	-
Solute carrier family 12 member 2	P55012	2258.06	3	753.356	-0.86	47.2293	[R].GEGTPAAGDGLGRPLGPTPSQSR.[F]	S/T	-	3.02	-
Sorbin and SH3 domain-containing protein 1	Q62417	1711.72	2	856.361	-1.56	56.6656	[R].ESDGTPGGLASLENER.[Q]	S/T	-	1.88	31.11
Sorbin and SH3 domain-containing protein 1	Q62417	2664.36	3	888.792	0.41	64.9009	[K].SVLEGGDIPLQGLSGLKRPSSSASTK.[V]	S/T	-	2.13	-
Sorting nexin-16	Q8C080	1515.62	2				[R].SSSFGSVSTSSTSSK.[G]	S/T	-	1.47	-
SPARC-like protein 1	P70663	4439.85	5	888.776	-0.31	31.1196	[K].HQSEQGNQGQESDSEAEGEDKAAGSKEHIPHTEQQDQEGK.[A]	S/T	-	4.27	-
Src substrate cortactin	Q60598	3428.41	3	1143.48	2.73	69.85	[K].ASAGHAVSITQDDGGADDWETDPDFVNDVSEK.[E]	S/T	-	3.36	-
SR-related and CTD-associated factor 4	Q7TSH6	3596.68	4	899.927	0.65	54.1812	[K].GEAMATVVKPEESPAEVTSPVGPEKDPGSAAEPPR.[-]	S/T	-	3.44	-
STE20-like serine/threonine-protein kinase	O54988	2346.03	3	782.683	0.06	44.061	[K].VITSDRSSEVGTDEALDDTQK.[A]	S/T	-	4.21	-
Sterol regulatory element-binding protein 1	Q9WTN3	1693.89	2	847.45	0.02	60.2971	[K].VTPAPLSPPPSAPAALK.[M]	S/T	-	2.77	26.64
SUZ domain-containing protein 1	Q6NXN1	2746.45	3	916.156	0.23	66.0999	[K].SKSPPKVPIVIQDDSLPTGPPPQIR.[I]	S/T	-	4.93	-
SWI/SNF complex subunit SMARCC2	Q6PDG5	1461.71	3	487.908	0.01	17.4908	[R].KRSPSPSPTPEAK.[K]	S/T	-	3.33	83.27
Synaptojanin-1	Q8CHC4	1756.89	2	878.948	0.27	62.3097	[K].AQPSVQISPVLTPDPK.[M]	S/T	T1354(83.4)	2.51	48.56
Synaptophysin-like protein 1	O09117	2491.02	3	831.012	0.87	39.8117	[K].ETSLHSPSNTSASHSQGGGPPTSGM.[-]	S/T	-	2.6	-
Synaptopodin-2	Q91YE8	2198.05	3	733.354	0.51	63.5852	[R].TAKPFLGSMNQPAAPFSPTR.[S]	S/T	-	3.63	104.62
Syntaxin-binding protein 1	O08599	1351.59	2	676.298	0.41	43.8779	[R].SSASFSTTAVSAR.[Y]	S/T	-	2.44	49.95
Talin-2	Q71LX4	3040.31	3	1014.11	1.09	67.7028	[R].SGSSGPETFNVGSMPSPQQQVMVGQMHR.[G]	S/T	-	2.72	-
Target of Myb protein 1	O88746	3697.67	3	1233.23	3.07	100.82	[K].ASSEAELATDLIDMGPDPAATNNLSSQLAGMNLGSR.[S]	S/T	-	3.59	-
TBC1 domain family member 22A	Q8R5A6	2858.36	3	953.457	-0.16	60.1859	[R].SQSLPHSATVTLSGTSDPHALADSALSK.[R]	S/T	-	3.54	-
TBC1 domain family member 5	Q80XQ2	1567.74	2	784.373	1.14	53.8807	[K].TISSSPSIESLPGGR.[E]	S/T	-	2.65	75.04
TBC1 domain family member 9B	Q5SVR0	2230.88	3	744.298	1.33	35.048	[R].DGAHSGDPNSATEEDEPPTPK.[L]	S/T	-	2.8	-
T-box transcription factor TBX3	P70324	1836.82	3	612.946	0.15	23.7405	[K].ASPDSRHSPATISSSTR.[V]	S/T	-	2.34	49.2
Telomerase protein component 1	P97499	1412.68	3	471.564	0.35	26.4237	[R].KGSTSTSSSLHLK.[R]	S/T	-	2.01	69.24
TGF-beta-activated kinase 1 and MAP3K7-binding protein 2	Q99K90	1138.53	2	569.766	0.35	30.2731	[R].VLGGNSATSPR.[V]	S/T	-	1.68	42.78
TGF-beta-activated kinase 1 and MAP3K7-binding protein 3	Q571K4	2066.93	4	517.488	0.02	31.1432	[R].TLVHSSSDGHIDPQHTAGK.[Q]	S/T	-	2.37	58.74
Thyroid hormone receptor-associated protein 3	Q569Z6	1271.61	2	636.311	0.44	55.4562	[R].RIDISPSTFR.[K]	S/T	-	1.83	97.4
Thyroid hormone receptor-associated protein 3	Q569Z6	2465.95	3	822.655	1.22	39.8542	[K].FSGEEGEIEDDESGTENREEK.[D]	S/T	-	2.99	-
Tight junction protein ZO-1	P39447	1538.72	3	513.579	0.01	32.1459	[K].SREDLSAQPVQTK.[F]	S/T	-	3.26	83.53
Tight junction protein ZO-1	P39447	2808.25	4	702.818	-0.02	50.959	[K].AHSSTQPPEFDSGVETFSVHTDKPK.[Y]	S/T	-	4.54	-
TP53-binding protein 1	P70399	3152.37	3	1051.46	1.88	82.8671	[R].SDSPEIPFQAATGSSDGLDSSSSGNSFVGLR.[V]	S/T	-	6.09	-
Transcription elongation factor A protein-like 5	Q8CCT4	2758.13	4	690.289	0.16	22.9153	[R].AEDEGSTEEGGKADEDKSDAEGKPAR.[Q]	S/T	-	2.57	-
Transcription factor 12	Q61286	1786.7	2	893.854	-0.79	37.1191	[R].TSSTNEDEDLNPEQK.[I]	S/T	-	2.38	96.32
Transcription factor 20	Q9EPQ8	1550.66	2	775.833	-1.03	27.5677	[K].AGSSPTQGAQNEAPR.[L]	S/T	-	2.87	155.49
Transcription factor SOX-13	Q04891	2308.11	3	770.042	0.9	94.4911	[R].DLQSSPPSLPLGFLGEGDAVTK.[A]	S/T	-	4.8	-
Transcriptional activator protein Pur-alpha	P42669	2391.21	3	797.74	0.04	88.9443	[R].GPGLGSTQGQTIALPAQGLIEFR.[D]	S/T	-	3.96	-
Transcriptional activator protein Pur-alpha	P42669	4856.08	4	1214.77	-2.32	52.9653	[R].DSGSEQGGAALGSGGSLGHPGSGSGSGGGGGGGGGGGGSGGGGGAPGGLQHETQELASK.[R]	S/T	-	2.46	-
Transcriptional regulator ATRX	Q61687	1806.67	2	903.836	-0.28	22.9092	[K].TTQEGSSADDTGDTEGR.[Q]	S/T	-	2.9	193.55
Trans-Golgi network integral membrane protein 1	Q62313	2043.86	2	1022.43	-1.09	50.6766	[K].VPGPSSSENQEGTLTDSMK.[N]	S/T	-	3.95	86.32
Trans-Golgi network integral membrane protein 1	Q62313	3402.46	4	851.369	-0.15	21.232	[K].SDQSSTEDSGKPTGGNSGKPTGGDSGKPTEAGSNK.[A]	S/T	-	4.85	-
Trans-Golgi network integral membrane protein 1	Q62313	4413.84	4	1104.22	2.24	62.6905	[K].EIEEGDTEPEEGSPLEEENEKVPGPSSSENQEGTLTDSMK.[N]	S/T	-	4.21	-
Transmembrane protein 100	Q9CQG9	1480.73	2	740.867	0.19	35.3346	[R].RESQTALVVNQR.[C]	S/T	-	1.48	46.67
Transmembrane protein 245	B1AZA5	1252.56	2	626.782	0.11	35.7881	[R].SSPSSPSPTLGR.[Q]	S/T	-	1.43	61.78
Transport and Golgi organization protein 1 homolog	Q8BI84	1740.77	2	870.889	0.79	45.8657	[R].DETAAQTPGSGEAVLSK.[N]	S/T	-	2.04	71.48
Treacle protein	O08784	2145.02	3	715.679	0.05	53.4191	[R].NSSPAVPAPTPEGVQAVNTTK.[K]	S/T	-	1.94	-
TSC22 domain family protein 4	Q9EQN3	3417.72	4	855.185	0.43	57.7213	[K].AKVETPPLSASPPQQRPPGPGTGDSAQTLPSLR.[V]	S/T	-	2.99	-
Tuberin	Q61037	2183.01	3	728.342	-0.41	105.604	[K].SSSSPELQTLQDILGDLGDK.[I]	S/T	-	3.32	82.1
Tuberin	Q61037	2737.33	3	913.115	0.16	106.585	[K].SSSSPELQTLQDILGDLGDKIDIGR.[L]	S/T	-	2.38	-
Tyrosine-protein phosphatase non-receptor type 12	P35831	3111.39	4	778.603	0.04	51.7922	[K].TVSSTPNSTAEEEAHDLTEHHNSSPLLK.[A]	S/T	-	2.13	-
Tyrosine-protein phosphatase non-receptor type 23	Q6PB44	3390.64	4	848.417	0.39	57.5873	[R].RGAAAADLLSSSPESQHGGTQPPGGGQPLLQPTK.[V]	S/T	-	3.69	-
Ubiquitin conjugation factor E4 B	Q9ES00	2836.25	3	946.087	-0.65	57.0788	[R].SQSSEGVSSLSSSPSNSLETQSQSLSR.[S]	S/T	-	4.45	-
Ubiquitin-associated protein 2-like	Q80X50	4004.94	4	1001.99	-0.07	86.3595	[R].QAFTPSSTMMEVFLQEKPPAVATSTAAPPPPSSPLPSK.[S]	S/T	-	3.38	-
Ubiquitin-conjugating enzyme E2 E3	P52483	3669.47	4	918.123	-0.09	35.4631	[R].QRSDDESPSTSSGSSDADQRDPAAPEPEEQEER.[K]	S/T	-	3.04	-
UBX domain-containing protein 1	Q922Y1	2240.01	2				[R].SSPPATDPGPVPSSPSQEPPTK.[R]	S/T	-	3.52	-
UBX domain-containing protein 2B	Q0KL01	3964.92	3	1322.31	-2.36	95.9018	[K].LGSLTPEIVSTPSSPEEEDKSILNAAVLIDDSMPTTK.[I]	S/T	-	4.17	-
UHRF1-binding protein 1-like	A2RSJ4	1474.55	2	492.189	-0.3	17.0125	[K].SGSGEMTSEGSHTK.[D]	S/T	-	2.73	42.98
Unconventional prefoldin RPB5 interactor	Q3TLD5	2753.18	3	918.398	0.23	57.6338	[R].STSSEEAVATEAGGSSLDELQENHPK.[K]	S/T	-	2.83	-
Vacuole membrane protein 1	Q99KU0	1830.77	3	610.926	-0.38	29.9189	[K].DQHNGSLTDPSSVHEK.[K]	S/T	-	2.56	66.07
Vascular cell adhesion protein 1	P29533	1295.49	2	648.247	0.48	39.6608	[R].QEFSSEEMTK.[S]	S/T	-	1.66	42.15
Vimentin	P20152	1637.87	2	819.437	0.06	98.5292	[R].ISLPLPTFSSLNLR.[E]	S/T	-	2.7	153.46
Vimentin	P20152	1376.57	2	688.79	-0.02	54.8374	[R].EEAESTLQSFR.[Q]	S/T	-	2.19	106.44
VPS35 endosomal protein-sorting factor-like	Q8BWQ6	4832.18	4	1208.8	1.65	101.287	[R].KGSTSSTSSSSSSSVIDPLSSVLDGTDPLSMFAATSDPAATGTVTDSSR.[K]	S/T	-	4.74	-
V-type immunoglobulin domain-containing suppressor of T-cell activation	Q9D659	2903.23	3	968.415	1.2	76.4912	[R].MDSNTQGIENPGFETTPPFQGMPEAK.[T]	S/T	-	3.57	-
WAS/WASL-interacting protein family member 2	Q6PEV3	2436.12	3	812.711	-0.03	55.4802	[R].QPPGVPNGPSSPTNESAPELPQR.[H]	S/T	-	2.09	-
WD repeat-containing protein 91	Q7TMQ7	1178.51	2	589.758	-0.31	18.046	[K].KDSFSSQATK.[G]	S/T	-	2.73	76.13
WW domain-containing transcription regulator protein 1	Q9EPK5	2744.3	4	686.831	0.55	45.2058	[R].SHSSPASLQLGTGAGAAGGPAQQHAHLR.[Q]	S/T	-	3.63	-
Zinc finger and BTB domain-containing protein 4	Q5F293	3217.54	4	805.14	-0.36	94.6158	[R].GSNTRGSAGLGPGVSGSGGPAGVDASALPQPVGFR.[D]	S/T	-	2.26	-
Zinc finger CCCH domain-containing protein 13	E9Q784	1323.59	2	662.301	-0.13	18.7078	[R].NTEEPSSPVRK.[E]	S/T	-	2.25	92.56
Zinc finger CCCH domain-containing protein 4	Q6ZPZ3	3953.02	4	989.01	-0.7	69.4378	[K].ATAAPTAASSTPPPEGATPQPGVHNLPVPTLFGTVKPAPK.[T]	S/T	-	3.93	-
Zinc finger protein 185	Q62394	1814.86	2	907.932	-0.1	66.5695	[K].TTSSPTQELQSPFLAK.[R]	S/T	-	4.41	130.58
Zinc finger protein 185	Q62394	2188.92	2	1094.96	2.07	59.8024	[R].SSISGTEEEEVPFTPDEQK.[R]	S/T	-	2.28	69.93
Zinc finger protein 185	Q62394	2345.02	3	782.344	0.12	53.1652	[R].SSISGTEEEEVPFTPDEQKR.[R]	S/T	-	2.15	99.37
Zinc finger protein 423	Q80TS5	1351.66	2	676.335	0.47	39.967	[R].GSTPDSTLKPLR.[G]	S/T	-	1.61	38.78
Zinc finger SWIM domain-containing protein 8	Q3UHH1	2515.07	3	839.026	-0.8	48.0799	[K].HTGMASIDSSAPETTSDSSPTLSR.[R]	S/T	-	3.19	-
Actin-binding LIM protein 3	Q69ZX8	1736.76	3	579.593	-0.04	42.6373	[R].RASSPGYIDSPTYSR.[Q]	S/Y/T	-	2.6	61.47
BCAS3 microtubule associated cell migration factor	Q8CCN5	2232.93	3	744.982	-0.14	48.2937	[K].LTSQDSYNNFTNNNPGNPR.[L]	S/Y/T	-	2.86	42.84
BCAS3 microtubule associated cell migration factor	Q8CCN5	3783.63	5	757.532	0.43	70.3869	[R].HGSYDSLASDHSGQEDEEWLSQVEIVTHTGPHR.[R]	S/Y/T	-	3.3	-
B-cell CLL/lymphoma 9-like protein	Q67FY2	2392.06	2				[R].SVSLDSQMGYLPTPGSMANLPF.[-]	S/Y/T	-	2.37	-
Beta-actin-like protein 2	Q8BFZ3; P60710; P62737; P63260	1870.86	2	935.933	0.69	75.443	[RK].SYELPDGQVITIGNER.[F]	S/Y/T	-	2.29	62.53
Caskin-2	Q8VHK1	3420.57	4	855.899	1.1	66.066	[R].SHSLSRPGPAEGEAEGEAEGPVGSALGSYATLTR.[R]	S/Y/T	-	3.43	-
Constitutive coactivator of PPAR-gamma-like protein 1	Q6A0A9	4571.95	4	1143.74	0.5	56.6437	[R].SSPINLAQSGSPNHVDSAYFPGSSTSSSSDNDEGGGGATNHISGNK.[I]	S/Y/T	-	3.2	-
Desmin	P31001	2835.32	3	945.78	0.39	109.966	[R].APSYGAGELLDFSLADAVNQEFLATR.[T]	S/Y/T	-	6.75	-
Extracellular matrix protein 1	Q61508	3321.49	3	1107.84	2.29	105.377	[R].EVQPPSSPEDIPVYEEDWPTFLNPNVDK.[A]	S/Y/T	-	5.93	-
Heat shock protein beta-1	P14602	3273.69	3	1091.9	0.07	86.1228	[R].KYTLPPGVDPTLVSSSLSPEGTLTVEAPLPK.[A]	S/Y/T	-	4.58	-
Hormone-sensitive lipase	P54310	1936.96	3	646.325	0.32	70.518	[R].SSQGVLHMPLYTSPIVK.[N]	S/Y/T	-	3.54	135.61
LIM domain-containing protein ajuba	Q91XC0	2555.27	3	852.425	-1.78	74.4925	[R].HSYPPALGSPGALTGAVVGTAGPLER.[R]	S/Y/T	-	2.32	-
Maleylacetoacetate isomerase	Q9WVL0	1938.97	3	646.996	-0.07	63.8204	[R].FKVDLSPYPTISHINK.[E]	S/Y/T	-	1.5	53.28
Myosin-8	P13542	2663.33	3	888.449	0.22	76.826	[K].TSVFVAEPKESYVKSVIQSKDGGK.[V]	S/Y/T	-	3.77	-
Nidogen-1	P10493	3844.81	4	961.958	0.23	95.8649	[R].GFPEVSFQPTSVVVVTWESVAPYGGPSSSPAEEGKR.[N]	S/Y/T	-	4.13	-
Nuclear factor 1 X-type	P70257	2395.96	3	799.326	0.14	81.6084	[K].SIDDSEMESPVDDVFYPGTGR.[S]	S/Y/T	-	3.04	-
Outer mitochondrial transmembrane helix translocase	Q9D5T0	3220.38	4	805.85	-0.57	44.6581	[R].EYVNSTSEESHDEDEIRPVQQQDLHR.[A]	S/Y/T	-	3.31	-
Palmitoyltransferase ZDHHC5	Q8VDZ4	2238.95	3	746.988	0.7	36.0175	[K].YRPGYSSSSTSAAMPHSSSAK.[L]	S/Y/T	-	3.28	-
Proline-rich protein 5	Q812A5	2980.4	3	994.14	0.27	57.5161	[R].SKSYNTPLLNPVAEHEAEGTAASGTSIR.[R]	S/Y/T	-	3.65	-
Protein HEG homolog 1	E9Q7X6	2576.05	2				[R].SYAESSSSSSSTSSSESLDSSAPLR.[E]	S/Y/T	-	2.33	-
Protein PML	Q60953	4765.09	4	1192.03	-0.25	88.0704	[R].QQDSALTPTPTMPPPEEPSEDYEHSQSPAEQAIQEEFQFLR.[C]	S/Y/T	-	5.14	-
Protein transport protein Sec16A	E9QAT4	3338.52	4	835.383	-2.63	51.5903	[R].GGGLNLEAPDTPLHPTRPDSVSSSYSSHSHR.[S]	S/Y/T	-	2.55	-
R3H domain-containing protein 2	Q80TM6	2692.2	3	898.072	-0.54	91.8882	[R].DSSQEYTDSTGIDLHEFLVNTLK.[K]	S/Y/T	-	2.58	-
Radial spoke head protein 4 homolog A	Q8BYM7	3973.75	4	994.194	0.36	53.9644	[R].LWQGESDVSPQEPGPPSPEYREEEQRTDTEPAPR.[M]	S/Y/T	-	2.9	-
Reticulon-4	Q99P72	2763.38	3	921.797	0.19	68.8284	[R].LSASPQEVGKPYLESFQPNLHITK.[D]	S/Y/T	S768(82.7)	3.55	-
Rho GTPase-activating protein 18	Q8K0Q5	2642.09	3	881.367	0.97	101.175	[R].SSSQDSLDESMEAYWTELENIK.[R]	S/Y/T	-	3.14	-
SAM and SH3 domain-containing protein 1	P59808	2804.29	3	935.434	-0.1	95.9691	[R].AVLLTAVELLQEYDSNSDQSGSQEK.[L]	S/Y/T	-	4.48	-
Secretory carrier-associated membrane protein 3	O35609	4869.19	4	1218.05	0.51	90.5676	[R].DTGNPFPDSGELDNPFQDPAVIQHRPSQQYATLDVYNPFENR.[E]	S/Y/T	-	4.13	-
SH3 and multiple ankyrin repeat domains protein 3	Q4ACU6	2766.31	3	922.774	-1.63	71.6028	[R].GPRPGSLDYSSGEGLGLTFGGPSPGPVK.[E]	S/Y/T	-	3.2	-
Sister chromatid cohesion protein PDS5 homolog B	Q4VA53	2649.04	3	883.683	-0.47	55.9732	[R].LDSSEMDHSENEDYTMSSPLPGK.[K]	S/Y/T	-	4.52	-
Sorbin and SH3 domain-containing protein 1	Q62417	2902.25	4	726.319	1.03	56.1641	[R].DDDSDVHSPRYSFSDDTKSPLSVPR.[S]	S/Y/T	-	3.44	-
Striatin	O55106	4223.78	4	1056.7	0.34	68.655	[K].YGTELNQGDMKPPSYDSDEGNETEVQPQQNSQLMWK.[Q]	S/Y/T	-	3.82	-
Tensin-2	Q8CGB6	2863.33	3	955.115	0.73	65.2475	[R].DKYPLSGHLASTGPLASTESPEPSWR.[D]	S/Y/T	-	2.44	-
TGF-beta-activated kinase 1 and MAP3K7-binding protein 2	Q99K90	2256.07	3	752.695	-0.59	61.0829	[R].KLSMGSDDAAYTQALLVHQK.[A]	S/Y/T	-	4.3	84.88
TSC22 domain family protein 4	Q9EQN3	2491.2	3	831.074	2.04	61.6056	[K].VPPTDSRPNSPALYFDASLVHK.[S]	S/Y/T	-	1.84	-
Tyrosine-protein phosphatase non-receptor type 21	Q62136	1695.81	2	848.408	-0.8	59.6078	[R].HLYISSSNPDLITR.[R]	S/Y/T	-	1.69	66.02
Ubiquitin carboxyl-terminal hydrolase 8	Q80U87	1904.82	2	952.912	0.11	65.9104	[R].SYSSPDITQALQEEEK.[R]	S/Y/T	-	1.9	66.22
Ubiquitin-associated protein 2-like	Q80X50	1916.9	3	639.638	-0.26	46.5299	[R].YPSSISSSPQKDLTQAK.[N]	S/Y/T	-	2.17	97.18
Vacuolar fusion protein MON1 homolog A	Q6PDG8	1449.58	2	725.293	0.33	62.21	[R].SYEDLTELEDR.[E]	S/Y/T	-	3.03	132.65
Vacuolar fusion protein MON1 homolog A	Q6PDG8	2220.92	3	740.978	0.04	57.7497	[R].SYEDLTELEDREASGDSPK.[E]	S/Y/T	-	-	57.97
Zinc finger E-box-binding homeobox 2	Q9R0G7	2023.86	2	1012.43	-1.21	60.4998	[R].AYLQSITPQGYSDSEER.[E]	S/Y/T	-	2.03	46.87
60S acidic ribosomal protein P2	P99027	1948.94	2	974.975	0.35	88.0383	[R].YVASYLLAALGGNSSPSAK.[D]	S/Y	-	3.85	143.71
A-kinase anchor protein 2	O54931	3197.37	4	800.098	0.25	56.3416	[K].DHSSPFYSPSHNGLLADHHESLDNDVAR.[E]	S/Y	-	3.43	-
Band 4.1-like protein 2	O70318	1606.76	3	536.257	-0.35	46.5497	[K].RLSMYGVDLHHAK.[D]	S/Y	-	2.61	149.08
Carbonic anhydrase 13	Q9D6N1	3727.72	4	932.685	-1.14	91.9699	[R].LSWGYGEHNGPIHWNELFPIADGDQQSPIEIK.[T]	S/Y	-	4.49	-
Carbonic anhydrase 3	P16015	2022.86	3	674.958	-0.18	57.9752	[K].HDPSLQPWSASYDPGSAK.[T]	S/Y	-	5.11	192.18
Carbonic anhydrase 3	P16015	2379.07	3	793.693	0.08	57.268	[K].DIKHDPSLQPWSASYDPGSAK.[T]	S/Y	-	3.82	-
Catechol O-methyltransferase	O88587	1356.62	2	678.813	0.13	39.1904	[K].AVYQGPGSSPVKS.[-]	S/Y	-	2.1	57.06
DENN domain-containing protein 4C	A6H8H2	2189.02	3	730.345	0.66	89.3454	[R].NLADEIESYMNLKSPLGSK.[S]	S/Y	-	2.49	-
DmX-like protein 1	Q6PNC0	2155.92	3	719.312	0.26	60.0529	[K].ISEASWLPEEHYSSSPEK.[I]	S/Y	-	2.44	94.82
Dolichyl-diphosphooligosaccharide--protein glycosyltransferase subunit STT3B	Q3TDQ1	2713.13	3	905.046	-1.21	39.7506	[R].ENPPVEDSSDEDDKRNPGNLYDK.[A]	S/Y	-	3.47	-
EH domain-containing protein 2	Q8BH64	2167.99	3	723.336	-0.25	69.2498	[K].YDEIFYNLAPADGKLSGSK.[A]	S/Y	-	4.03	181.1
EH domain-containing protein 2	Q8BH64	2383.12	3	795.045	-0.45	67.3986	[K].SKYDEIFYNLAPADGKLSGSK.[A]	S/Y	-	3.8	-
EH domain-containing protein 2	Q8BH64	2626.24	4	657.317	0.55	64.2607	[K].DKSKYDEIFYNLAPADGKLSGSK.[A]	S/Y	-	3.87	-
Emerin	O08579	3563.54	3	1188.52	2.3	94.1616	[R].LLPPNSSSSSFSYQFSDLDSAAVDSDMYDLPK.[K]	S/Y	-	4.74	-
Eukaryotic translation initiation factor 5	P59325	2782.06	3	928.026	-0.02	58.0232	[K].EAEEESSGGEEEDEDENIEVVYSK.[T]	S/Y	-	2.94	-
Exocyst complex component 7	O35250	1785.84	3	595.953	0.62	44.9479	[R].KSSSSSGVPYSPAIPNK.[R]	S/Y	-	2.44	-
Fatty acid-binding protein 9	O08716	1550.69	2				[K].LISSENFENYVR.[E]	S/Y	-	2.56	-
Fatty acid-binding protein, adipocyte	P04117	1527.61	2	764.308	0.78	65.3853	[K].LVSSENFDDYMK.[E]	S/Y	-	3.27	131.12
Glycogen [starch] synthase, muscle	Q9Z1E4	4134.67	5	827.74	0.35	41.8644	[R].HSSPHQSEDEEEPRDGPLGEDSERYDEEEEAAKDR.[R]	S/Y	-	5.14	-
Insulin receptor substrate 2	P81122	1750.66	2	875.835	-0.22	41.6	[K].ASSPAESSPEDSGYMR.[M]	S/Y	-	2.09	23.55
Insulin-like growth factor 2 mRNA-binding protein 2	Q5SF07	1989.9	3	663.97	-0.02	54.7591	[K].ISYIPDEEVSSPSPPHR.[A]	S/Y	-	3.12	88.67
Matrin-3	Q8K310	2598.14	3	866.717	-0.48	56.292	[R].RDSFDDRGPSLNPVLDYDHGSR.[S]	S/Y	-	3.72	-
Multidrug resistance-associated protein 1	O35379	3330.72	4	833.437	0.42	68.8936	[R].IVYAPPKDPSKPKGSSQLDVNEEVEALIVK.[S]	S/Y	-	3.29	-
Peroxisome proliferator-activated receptor gamma	P37238	1446.62	2	723.813	-0.57	45.6795	[K].VEPASPPYYSEK.[T]	S/Y	-	1.89	50.02
Protein kinase C epsilon type	P16054	1342.51	2	671.757	0	109.15	[K].GFSYFGEDLMP.[-]	S/Y	-	3.23	104.73
Protein TANC2	A2A690	2192.96	3	731.659	-1.14	74.0385	[R].DSAYISSSPLGSHQVFDFR.[S]	S/Y	-	-	66.36
Pyruvate dehydrogenase E1 component subunit alpha, somatic form, mitochondrial	P35486	1672.66	3	558.224	-0.26	37.2577	[R].YHGHSMSDPGVSYR.[T]	S/Y	-	2.83	160.08
Rab11 family-interacting protein 3	Q8CHD8	1420.61	2	710.808	-0.55	48.6011	[R].SSSLGLQEYNSR.[A]	S/Y	-	2.23	28.55
Rab11 family-interacting protein 5	Q8R361	2898.44	3	966.818	0.38	76.0254	[K].KKYDLESASAILPSSALEDPELGSLGK.[M]	S/Y	-	4.2	-
Serine/threonine-protein phosphatase 6 regulatory subunit 1	Q7TSI3	3895.54	3	1299.18	0.57	66.0285	[R].IQQFDDEEEEEEEGQGSAESDGEYGAWQGSQPVR.[A]	S/Y	-	4.09	-
Sorting nexin-9	Q91VH2	2105.92	3	702.645	0.82	48.3941	[K].SSSPYFKDSEPAEAGGIQR.[G]	S/Y	-	2.45	64.64
Spermatogenesis-associated protein 2-like protein	Q8BNN1	2903.34	3	968.45	-0.65	105.278	[R].ASSPPYGALEEELEPEPSAFSFLSLR.[R]	S/Y	-	2.79	-
Synaptopodin-2	Q91YE8	3869.8	4	968.206	1.33	90.2782	[R].GVSSPVAGPAQPPPWPQPAPWSQPAFYDSSEQIASR.[D]	S/Y	-	4.56	-
TBC1 domain family member 15	Q9CXF4	2332.11	3	778.042	0.64	94.3595	[K].SLSQSFENLLDEPAYGLIQK.[I]	S/Y	-	5.34	157.17
Tight junction protein ZO-1	P39447	3524.51	4	881.884	0.49	51.4582	[K].KVQIPVSHPDPEPVSDNEDDSYDEEVHDPR.[A]	S/Y	-	2.66	-
Transcription factor 4	Q60722	2265.99	3	756.002	1.12	52.5529	[R].NGGQASSSPNYEGPLHSLQSR.[I]	S/Y	-	3.03	-
TRIO and F-actin-binding protein	Q99KW3	2660.31	3	887.441	0.43	65.3924	[R].KADGPRPSLDYVELSPLAPSSPQR.[M]	S/Y	-	4.77	-
U11/U12 small nuclear ribonucleoprotein 48 kDa protein	Q9D361	1757.76	3	586.592	0.09	37.7294	[R].QSGGSYLDVESSRHR.[R]	S/Y	-	2.39	-
Ubiquitin carboxyl-terminal hydrolase 47	Q8BY87	1744.86	2	872.932	0.36	81.1712	[R].LFVLLPEQSPGSYSK.[R]	S/Y	-	2.39	90.84
USP6 N-terminal-like protein	Q80XC3	2967.21	3	989.745	2.02	37.8923	[K].RGSNASQYDNVPGGESEHGASAEEGPER.[T]	S/Y	-	3.02	-
Y-box-binding protein 3	Q9JKB3	3141.22	3	1047.75	0.99	62.4341	[R].NYAGEEEEEGSGSSEGFEPPAADGQFSGAR.[N]	S/Y	-	2.86	-
182 kDa tankyrase-1-binding protein	P58871	2351.96	3	784.656	-0.19	63.4035	[R].SLSSGFSPEEAQQQDEEFEK.[K]	S	-	3.42	153.57
182 kDa tankyrase-1-binding protein	P58871	2624.14	3	875.387	2.44	61.0836	[R].HSQARESGVGEPDWSGAEAGEFLK.[S]	S	-	3.58	-
1-phosphatidylinositol 4,5-bisphosphate phosphodiesterase beta-3	P51432	1057.46	2	529.232	0.19	40.9749	[K].SLGEESLSR.[E]	S	-	1.83	44.53
5'-AMP-activated protein kinase subunit gamma-2	Q91WG5	1430.63	2	715.819	-0.07	38.5506	[R].KVDSPFSSGSPSR.[G]	S	-	2.88	61.81
5'-AMP-activated protein kinase subunit gamma-2	Q91WG5	1836.95	3	612.988	0.67	34.091	[R].GPQPRPSSPVSAPVRPK.[T]	S	-	1.46	-
Actin-binding LIM protein 1	Q8K4G5	1628.68	3	543.565	-0.19	44.1674	[R].SSGREEDEEELLR.[R]	S	-	3.31	139.92
Actin-binding LIM protein 1	Q8K4G5	1940.88	4	485.976	-0.1	38.3043	[R].RRSSGREEDEEELLR.[R]	S	-	2.95	78.96
Actin-binding LIM protein 3	Q69ZX8	1610.61	3	805.809	-0.28	42.0093	[R].RFSSGGEEEDFDR.[S]	S	-	5.08	214.65
ADP-ribosylation factor GTPase-activating protein 1	Q9EPJ9	2019.82	3	673.945	-0.1	55.8834	[R].RSSDSWDVWGSGSASNNK.[N]	S	-	2.4	-
AKT kinase-transforming protein	P31748	2199.95	2				[R].SGSPSDNSGAEEMEVSLAKPK.[H]	S	-	4.3	-
Alpha-1-syntrophin	Q61234	1130.5	2	565.753	-0.5	25.2857	[R].QPSSPGPQPR.[N]	S	-	1.46	37.39
Alpha-adducin	Q9QYC0	2293.95	3	765.32	-0.6	32.7552	[R].WLHSGRGDDASEEGQNGSSPK.[S]	S	-	2.11	-
Ankyrin-2	Q8C8R3	2362.04	3	788.02	-0.18	42.1412	[R].GSPIVQEPEEASEPKEESSPR.[K]	S	-	1.95	-
AT-rich interactive domain-containing protein 1B	E9Q4N7	1505.69	2	753.348	0.19	48.227	[K].SSPALAAPDASVDPK.[E]	S	-	3.36	74.42
BCAS3 microtubule associated cell migration factor	Q8CCN5	1227.51	2				[R].LADAMAESPSR.[D]	S	-	2.43	-
BCL2/adenovirus E1B 19 kDa protein-interacting protein 3-like	Q9Z2F7	2438.06	3	813.358	-0.53	58.7025	[R].DHSSQSEEEVVEGEKEVEALK.[K]	S	-	2.75	-
Beta-2-syntrophin	Q61235	1275.57	2	638.29	-0.21	35.5175	[R].GPAGEASASPPVR.[R]	S	-	3.27	99.31
C2 domain-containing protein 2	E9Q3C1	2317.06	3	773.025	0.15	68.3062	[K].DPGLSQSHNDLVFLQQPEGR.[Q]	S	-	2.77	-
Calpastatin	P51125	4136.87	3	1379.63	0.33	115.888	[K].ESQEQLAPLSDDFLLDALSQDFSSPANISSLEFEDAK.[L]	S	-	2.96	-
cAMP-dependent protein kinase type II-beta regulatory subunit	P31324	2586.06	3	862.693	0.84	66.4064	[R].SDSENGEEEEAAEAGAFNAPVINR.[F]	S	-	6.54	-
cAMP-dependent protein kinase type II-beta regulatory subunit	P31324	3716.58	3	1239.53	1.36	71.5298	[K].GVNFAEEPMRSDSENGEEEEAAEAGAFNAPVINR.[F]	S	-	6.36	-
Catenin delta-1	P30999	1226.61	2	613.81	-0.35	50.5656	[R].GSLASLDSLRK.[G]	S	-	2.04	76.72
CD44 antigen	P15379	2405.15	4	602.043	-0.62	43.1876	[R].KPSELNGEASKSQEMVHLVNK.[E]	S	-	3.17	-
Cdc42 effector protein 4	Q9JM96	1012.51	2	506.757	-0.26	15.618	[K].SLSSSPVKK.[A]	S	S140(94.3)	2.36	71.67
Cerebellar degeneration-related protein 2-like	A2A6T1	2271.08	3	757.698	0.67	51.8007	[R].LHSSSLELGPRPLEQENER.[L]	S	-	2.51	45.14
Chromobox protein homolog 3	P23198	1377.54	2	689.274	-0.32	15.7144	[R].KSLSDSESDDSK.[S]	S	-	3.51	87.76
Chromobox protein homolog 5	Q61686	1250.49	2	625.75	-0.95	39.1627	[K].SSFSNSADDIK.[S]	S	-	2.49	77.9
C-Jun-amino-terminal kinase-interacting protein 4	Q58A65	2242.06	3	748.025	0.12	48.3818	[R].SASQSSLDKLDQELKEQQK.[E]	S	-	1.99	63.92
Cyclin-Y	Q8BGU5	1236.6	2	618.803	0	59.4686	[R].SASADNLILPR.[W]	S	-	2.73	114.19
Cytosolic phospholipase A2	P47713	2800.08	3	934.031	0.37	90.3621	[R].DFSSQDSFDDELDAAVADPDEFER.[I]	S	-	2.33	-
Dedicator of cytokinesis protein 6	Q8VDR9	2310.05	3	770.689	0.91	67.5788	[K].SISSSNPDLAVVPGSVDDEVSR.[I]	S	-	2.56	-
Disabled homolog 2	P98078	2122.92	3	708.311	0.36	42.2848	[K].GFSSSNPSVVSQPASSDPHR.[S]	S	-	3.35	-
Dystonin	Q91ZU6	1737.75	2				[R].LLDPEDVDVSSPDEK.[S]	S	-	1.99	-
E3 ubiquitin-protein ligase CBL	P22682	2427.19	3	809.735	0.07	67.8642	[K].VERPSSPFSMAPQASLPPVPPR.[L]	S	-	2.83	-
E3 ubiquitin-protein ligase RNF34	Q99KR6	2216.03	3	739.346	-1.45	74.3397	[K].ARASLSDLSSLEEVEGMSVR.[Q]	S	-	3.31	67.31
Echinoderm microtubule-associated protein-like 3	Q8VC03	1095.56	2	548.281	-0.6	56.0195	[K].AASSANLLLR.[S]	S	-	3.17	70.85
Echinoderm microtubule-associated protein-like 3	Q8VC03	1223.65	2	612.329	-0.23	46.6127	[R].KAASSANLLLR.[S]	S	-	3.34	71.4
EH domain-binding protein 1-like protein 1	Q99MS7	1443.66	2	722.335	-0.54	39.378	[R].SSVNGEAGPVPPPR.[A]	S	-	2.18	45.05
EH domain-binding protein 1-like protein 1	Q99MS7	1599.76	3	533.926	0.07	33.5572	[R].RSSVNGEAGPVPPPR.[A]	S	-	2.39	52.18
Epidermal growth factor receptor kinase substrate 8-like protein 2	Q99K30	2551.12	3	851.046	1.01	41.8817	[K].HSLSSESQAPEDIAPPGSSPHANR.[G]	S	-	3.48	-
Epidermal growth factor receptor substrate 15	P42567	2608.2	3	870.071	0.88	79.3586	[K].LDSSDPLKLNDPFQPFPGNDSPK.[E]	S	-	3.93	-
Fascin	Q61553	1084.54	2	542.773	-0.52	19.2898	[K].VNASASSLKK.[K]	S	-	2.26	67.61
Fibroblast growth factor 1	P61148	1351.69	2	676.349	-0.04	116.238	[K].AILFLPLPVSSD.[-]	S	-	2.28	103.81
FK506-binding protein 15	Q6P9Q6	1212.49	2	606.749	0.55	24.1388	[K].QAEDVSSSGPR.[E]	S	-	1.74	31.25
Gap junction alpha-1 protein	P23242	2224.12	3	742.045	-0.98	56.7469	[K].VAAGHELQPLAIVDQRPSSR.[A]	S	-	2.12	87.95
Girdin	Q5SNZ0	1559.67	2	780.336	-0.55	75.76	[K].SSSQENLLDEVMK.[S]	S	-	2.06	40.59
GRB2-associated-binding protein 2	Q9Z1S8	1625.73	2	813.369	-0.2	50.0196	[R].SSPAEFSSSQHLLR.[E]	S	-	1.71	29.93
GRIP1-associated protein 1	Q8VD04	3048.43	3	1016.82	0.42	78.2838	[R].SLSSSPQAQPPRPAELSDEEVAELFQR.[L]	S	-	3.3	-
GTP-binding protein 1	O08582	2577.18	3	859.732	-0.11	62.9187	[R].SRSPVDSPVPASMFAPEPSSPGAAR.[A]	S	-	3.84	-
GTP-binding protein 1	O08582	2334.05	3	778.687	0.28	72.5724	[R].SPVDSPVPASMFAPEPSSPGAAR.[A]	S	-	3.71	-
Hepatoma-derived growth factor	P51859	2226.02	3	742.678	0.44	41.2634	[K].KGSAEGSSDEEGKLVIDEPAK.[E]	S	-	2.94	-
Hepatoma-derived growth factor-related protein 2	Q3UMU9	1641.65	2	821.33	0.57	44.5349	[R].GGSSGEELEDEEPVK.[K]	S	-	2.36	55.13
Heterogeneous nuclear ribonucleoprotein D0	Q60668	2051.83	3	684.615	-0.51	14.4029	[K].IDASKNEEDEGHSNSSPR.[H]	S	-	4.09	164.87
Heterogeneous nuclear ribonucleoproteins C1/C2	Q9Z204	1518.65	2	759.831	0.51	62.2168	[K].QADLSFSSPVEMK.[N]	S	-	3.16	81.56
Histone-lysine N-methyltransferase, H3 lysine-36 specific	O88491	2329.13	3	777.048	-0.26	59.2355	[R].GQDPKPENAIQALNQAPSSRK.[C]	S	-	2.02	-
Inositol 1,4,5-triphosphate receptor associated 1	Q9WUX5	1905.86	2	953.434	-1.5	69.3736	[R].GVSWDSSPEEPGPLLQK.[V]	S	-	2.98	126.88
Insulin receptor substrate 1	P35569	2479.19	4	620.552	-1.14	65.2209	[K].RHSSASFENVWLRPGDLGGVSK.[E]	S	-	3.04	-
Insulin receptor substrate 2	P81122	1392.63	2	696.817	0.23	37.1593	[R].HNSASVENVSLR.[K]	S	-	3.3	108.51
Interferon regulatory factor 2-binding protein 2	E9Q1P8	1555.62	2				[R].NSSSPPSPSSMNQR.[R]	S	-	1.64	-
Interferon regulatory factor 2-binding protein 2	E9Q1P8	1618.73	3	540.249	-0.19	26.9919	[K].RPASVSSAAAEHEAR.[E]	S	-	3.67	89.12
Intersectin-1	Q9Z0R4	1949.84	2	650.618	0.21	32.7229	[R].LPEEPSSEDEQQPEKK.[L]	S	-	2.86	55.55
IQ motif and SEC7 domain-containing protein 1	Q8R0S2	900.419	2	450.713	0.08	35.9245	[R].SALSSSLR.[D]	S	-	2.17	37.56
KN motif and ankyrin repeat domain-containing protein 3	Q9Z1P7	2151.1	3	717.703	-0.46	70.9441	[R].SSPAPNPALASPGPAQLQLVR.[E]	S	-	5.1	-
Malonyl-CoA-acyl carrier protein transacylase, mitochondrial	Q8R3F5	1598.67	2	799.839	0.27	43.2035	[R].DSSVAEEGAQEAVAR.[R]	S	-	2.76	97.82
Membrane-associated phosphatidylinositol transfer protein 2	Q6ZPQ6	2701.33	3	901.118	2.02	85.0259	[R].VASSVEQLNIIEDEVSQPLAAPPSK.[I]	S	-	3.31	-
MICAL-like protein 1	Q8BGT6	1683.85	2	842.427	0.39	54.6478	[R].NPAPPVGSASPQLQIK.[S]	S	-	1.41	59.45
Microfibrillar-associated protein 1B	C0HKD9	2689.05	3	897.021	-0.81	50.7249	[R].LEREDSSEEEEEEIDDEEIER.[R]	S	-	3.45	-
Microtubule-associated protein 4	P27546	1556.73	2	778.867	-0.23	93.3342	[K].GMVSLSEIEEALAK.[N]	S	-	2.83	124.88
Multidrug resistance-associated protein 1	O35379	1909.92	3	637.31	-0.31	85.6819	[K].GSSQLDVNEEVEALIVK.[S]	S	-	6.72	263.69
Myeloid leukemia factor 2	Q99KX1	1720.8	3	574.272	0.29	38.6631	[R].LAIQGPEDSPSRQSR.[R]	S	-	2.34	67.38
Myosin light chain kinase, smooth muscle	Q6PDN3	1411.63	2	706.316	-0.92	58.0595	[R].VPAIGSFSPGEDR.[K]	S	-	2.63	45.25
Na(+)/H(+) exchange regulatory cofactor NHE-RF1	P70441	1872.92	2	936.965	0.2	48.2632	[R].EALVEPASESPRPALAR.[S]	S	-	2.47	72.83
Nestin	Q6P5H2	1650.73	3	550.914	0.07	37.9208	[K].SPASPKWEQAGEQR.[L]	S	-	3.15	61.12
NHS-like protein 2	B1AXH1	2297.2	3	766.405	-0.97	74.8148	[R].SVSLVKDEPALPPEGELVLPK.[D]	S	-	3.04	-
Nuclear receptor coactivator 1	P70365	2093.86	3	698.624	-0.39	49.3623	[R].EHSGLSPQDDSNSGMSIPR.[I]	S	S372(77.8)	2.06	52.77
Nuclear ubiquitous casein and cyclin-dependent kinase substrate 1	Q80XU3	2090.84	3	697.618	-0.57	16.9202	[R].SGKNSQEDSEDSEEKDVK.[T]	S	-	3.56	127.78
P2R1A-PPP2R2A-interacting phosphatase regulator 1	Q9DB52	2618.22	3	873.413	-0.3	70.1821	[R].SNSAPLIHGLSDSSPVFQAEAPSAR.[R]	S	-	4.04	-
Pantothenate kinase 2, mitochondrial	Q7M753	1542.64	2	771.825	-0.18	30.2419	[R].ASSAAPSGSGEAESVR.[R]	S	-	2.99	105.92
Partitioning defective 3 homolog B	Q9CSB4	1708.71	2	854.856	-1.11	28.3968	[R].ASSPEGEEPASPQQSK.[S]	S	-	3.13	99.93
PDZ and LIM domain protein 2	Q8R1G6	1482.76	3	494.924	0.1	36.2152	[R].VLLHSPGRPSSPR.[F]	S	-	2.14	71.48
PDZ and LIM domain protein 4	P70271	1343.58	2	672.296	0.03	48.7564	[R].SSVSGISLEDNR.[S]	S	-	1.32	48.54
Peptidase inhibitor 16	Q9ET66	2786.31	3	929.442	-0.93	80.2244	[K].AESPEAEAESPLSSEALVPVLPAQER.[G]	S	-	3.88	-
Peregrin	B2RRD7	2467.11	2				[R].GAGWLSEDEDSPLDALDLVWAK.[C]	S	-	2.34	-
Perilipin-1	Q8CGN5	2007.98	3	669.998	0.1	63.0624	[K].VVEFLLPPDKESAPSSGR.[Q]	S	-	2.65	49.36
Peripherin	P15331	1198.55	2	599.777	-0.42	36.1868	[R].LLGSGSPSSSAR.[L]	S	-	2.36	66.13
Phosphatidylserine synthase 2	Q9Z1X2	1281.61	2	641.308	0.01	42.3288	[R].VAGGSGSESPLLK.[G]	S	-	2.16	56.9
Pleckstrin homology-like domain family B member 1	Q6PDH0	1275.63	2	638.321	0.25	60.3128	[R].ELPPLSPSLSR.[R]	S	-	1.37	52.83
Prelamin-A/C	P48678	1779.94	3	593.983	-0.66	73.2773	[R].IRIDSLSAQLSQLQK.[Q]	S	-	2.89	63.81
Probable E3 ubiquitin-protein ligase IRF2BPL	Q8K3X4	1549.7	2	775.354	-0.3	39.6697	[R].NSSSPVSPASVPGQR.[R]	S	-	2.59	103.85
Probable JmjC domain-containing histone demethylation protein 2C	Q69ZK6	1224.59	2	612.798	0.78	24.0302	[K].SSSSPEVVKPK.[I]	S	-	1.42	41.42
Pro-interleukin-16	O54824	1763.76	2	882.386	0.41	65.5899	[R].ISSFENFGSSQLPDR.[G]	S	-	2.74	65.46
Propionyl-CoA carboxylase alpha chain, mitochondrial	Q91ZA3	1583.6	2	792.304	0.32	45.0982	[R].FSSQEAASSFGDDR.[L]	S	-	2.43	101.82
Protein CASC3	Q8K3W3	1811.79	3	604.601	0.68	51.5779	[R].FGSSPQRDPNWIGDR.[S]	S	-	3.99	160.06
Protein dopey-2	Q3UHQ6	1664.76	3	555.593	-0.49	29.2657	[R].SSESLSSVPSSPHRK.[A]	S	-	1.69	-
Protein FAM102B	Q8BQS4	2203.98	2	1102.49	-0.54	70.273	[K].ILQSQDFSLDSSAEEEGLR.[L]	S	-	2.59	40.1
Protein FAM76B	Q80XP8	1667.77	2	834.387	-0.45	62.7439	[K].VSSLSPEQEQGLWK.[Q]	S	-	2.49	88.82
Protein LSM14 homolog A	Q8K2F8	1092.51	2	546.758	0.09	52.3634	[R].SSPQLDPLR.[K]	S	-	1.17	34.79
Protein MTSS 1	Q8R1S4	4871.31	5	975.068	1.08	71.4144	[R].GEHSPESPSAGEGPQGVSNIPSSLWSGQAPVNPPLPGPKPSIPEEHR.[Q]	S	-	4.97	-
Rab11 family-interacting protein 5	Q8R361	2309.12	4	578.036	0.68	49.8198	[R].HRSSISGPFPPSSSLHSVPPR.[S]	S	-	2.89	-
Ras-related protein Rab-12	P35283	3235.65	4	809.668	-0.5	76.0126	[R].NELSNSILSLQPEPEIPPELPPPRPHVR.[C]	S	-	3.53	-
Regulation of nuclear pre-mRNA domain-containing protein 1B	Q9CSU0	1395.62	2	698.315	0.56	30.079	[K].LSMEDSKSPPPK.[A]	S	-	2.56	88.47
Rho-associated protein kinase 2	P70336	3337.43	3	1113.15	0.08	72.5501	[R].SQLQALHIGMDSSSIGSGPGDAEPDDGFPESR.[L]	S	-	3.67	-
Ribosomal protein S6 kinase delta-1	Q8BLK9	1463.66	2	732.333	0.84	81.6919	[R].SSPDQFLFSSLR.[S]	S	-	3.02	150.98
SAM and SH3 domain-containing protein 1	P59808	1636.69	2	818.846	-0.47	44.8122	[R].SHSLDDLQGDADVGK.[N]	S	-	5.58	248.45
SAM and SH3 domain-containing protein 3	Q8K352	1224.59	2	612.797	-0.12	20.171	[K].SKPSSPVVSEK.[E]	S	-	1.82	44.74
Schlafen family member 5	Q8CBA2	1866.9	2	933.955	-0.49	80.3493	[R].SMSQLAEEPSLLVQVR.[E]	S	-	2.69	73.07
Secretogranin-2	Q03517	2550.15	3	850.723	1.4	76.1809	[R].VPSPVSSEDDLQEEEQLEQAIK.[E]	S	-	2.35	-
Seminal vesicle secretory protein 4	P18419	3196.33	3	1066.11	0.83	62.4108	[R].SSEPEVFVRPQDSIGDEASEEMSSSSSSR.[R]	S	-	6.16	-
Seminal vesicle secretory protein 5	P30933	3420.43	4	855.864	0.38	48.6118	[K].SKHPSSISSESFHEESSSSSEMSSSGGHFGLK.[M]	S	-	4.59	-
Seminal vesicle secretory protein 5	P30933	3205.31	4	802.081	-0.7	49.741	[K].HPSSISSESFHEESSSSSEMSSSGGHFGLK.[M]	S	-	3.79	-
Seminal vesicle secretory protein 6	Q64356	2153.89	2				[R].FSQAIEEFSSESSEANSPK.[S]	S	-	2.97	-
Serine/arginine repetitive matrix protein 1	Q52KI8	1664.82	3	555.611	-0.43	47.1973	[R].SPSPAPPPPPPPPPPR.[R]	S	-	2.5	-
Serine/arginine repetitive matrix protein 2	Q8BTI8	3755.81	4	939.707	-0.61	82.9737	[K].SLLPNSSQDELMEVEKSEQPLSQVLPSLSPEHK.[E]	S	-	3.57	-
Serine/threonine-protein kinase PRP4 homolog	Q61136	1509.77	3	503.927	0.37	14.4773	[K].KPIKSPSKDASSGK.[E]	S	-	2.04	56.05
SH3 and multiple ankyrin repeat domains protein 3	Q4ACU6	3000.45	4	750.868	1.44	44.358	[R].GGHNKISPSGPGGSGPAPGPGPASPAPPAPPPR.[G]	S	-	2.58	-
SLIT-ROBO Rho GTPase-activating protein 2	Q91Z67	1982.87	3	661.627	-0.43	52.4753	[R].SSPKSEIEVMSEPPEEK.[V]	S	-	2.69	69.57
Small acidic protein	Q9R0P4	2643.08	3	881.7	0.48	59.1013	[R].SASPDDDLGSSNWEAADLGNEERK.[Q]	S	-	2.6	-
Small acidic protein	Q9R0P4	2514.99	3	839.001	-0.18	66.9254	[R].SASPDDDLGSSNWEAADLGNEER.[K]	S	-	5.4	-
Small acidic protein	Q9R0P4	2671.09	3	891.035	0.17	59.2337	[K].RSASPDDDLGSSNWEAADLGNEER.[K]	S	-	5.22	-
Sodium-dependent multivitamin transporter	Q5U4D8	1900.92	3	634.312	0.64	76.7911	[R].SHSQDIPVIPNLFPEK.[M]	S	-	2.79	88.76
Sorbin and SH3 domain-containing protein 2	Q3UTJ2	1318.57	2				[K].SFISSSPSSPSR.[A]	S	-	2.37	-
Spectrin alpha chain, non-erythrocytic 1	P16546	2477.2	3	826.406	-0.32	65.0776	[K].LDPAQSASRENLLEEQGSIALR.[Q]	S	-	6.35	-
Syntaxin-1B	P61264	1909.78	3	637.265	0.3	35.9122	[R].SAKDSDDEEEVVHVDR.[D]	S	-	3.61	121.93
Syntaxin-7	O70439	1590.68	2	795.844	1	33.3195	[R].ASSRVSGGFPEDSSK.[E]	S	-	2.66	90.12
Talin-1	P26039	2834.37	3	945.462	-0.02	92.7461	[R].GSQAQPDSPSAQLALIAASQSFLQPGGK.[M]	S	-	4.64	-
TBC1 domain family member 10A	P58802	2165.11	3	722.375	-0.5	60.2012	[K].AILDAEPGPRPALQPSPSIR.[L]	S	-	1.97	88.86
TBC1 domain family member 10B	Q8BHL3	1929.01	2	965.009	0.74	83.8299	[R].QQPPLGPSSSLLSLPSLK.[S]	S	-	2.09	67.89
TBC1 domain family member 17	Q8BYH7	3144.49	3	1048.84	0.37	105.047	[R].APLPPPLPEEVIPQPDSSLEILPEDEDGA.[-]	S	-	3.14	-
TGF-beta-activated kinase 1 and MAP3K7-binding protein 3	Q571K4	1346.61	2	673.809	0.12	33.8222	[R].SPSPISNQPSPR.[N]	S	-	1.77	35.03
Thyroid hormone receptor-associated protein 3	Q569Z6	2214.93	3	738.981	0.97	14.6707	[K].SSSKDSRPSQAAGDNQGDEAK.[E]	S	-	1.92	-
Trafficking protein particle complex subunit 12	Q8K2L8	2748.15	3	916.72	-0.13	58.5256	[K].DGEQSPSEASPSAQAGPENIPEPMSR.[E]	S	-	2.7	-
Transcription factor 20	Q9EPQ8	2106.91	3	702.975	0.16	31.3055	[K].GSQEDDPAASQRPPSNSGVK.[E]	S	-	3.35	-
Transcriptional coactivator YAP1	P46938	2297.02	3	766.345	-0.2	91.6717	[R].QSSFEIPDDVPLPAGWEMAK.[T]	S	-	3.02	122.84
Transcriptional repressor p66-beta	Q8VHR5	2166.97	3	722.996	0.02	55.3321	[R].VSSPLPSPSAMSDAANSQAAAK.[L]	S	-	4	-
Transport and Golgi organization protein 1 homolog	Q8BI84	1580.7	2	790.851	-0.18	25.987	[R].EEAKPASPSSVQDR.[S]	S	-	2.65	98.83
Transport and Golgi organization protein 1 homolog	Q8BI84	1744.77	2	872.886	-0.19	32.5928	[K].HSASDPGPAPVVNSSSR.[S]	S	-	3.34	247.01
Trinucleotide repeat-containing gene 6B protein	Q8BKI2	1995.8	2	998.401	-1.51	60.3594	[K].DDEPSGWEEPSPQSISR.[K]	S	-	2.31	79.06
Ubiquitin carboxyl-terminal hydrolase 24	B1AY13	3478.6	4	870.408	3.45	49.2337	[R].QEAEDLSLSAPSSPEISPQSSPRPHRPNNDR.[L]	S	-	2.12	-
Vacuolar protein sorting-associated protein 26B	Q8C0E2	1366.59	2	683.8	-0.1	29.8252	[K].SMSHQAAIASQR.[F]	S	-	1.98	80.07
WD repeat-containing protein 20	Q9D5R2	1549.7	2	775.354	-0.02	32.3612	[R].SNSLPHSAVSNAASK.[G]	S	-	3.13	133.66
Zinc finger CCCH domain-containing protein 13	E9Q784	1319.59	3	440.533	-0.15	14.5021	[R].LRSPSNDSAHR.[S]	S	-	2.25	37.07
Zinc finger MYND domain-containing protein 11	Q8R5C8	797.355	2	399.181	0.32	21.9347	[KR].ISASSPR.[MV]	S	-	1.24	56.67
Zinc finger Ran-binding domain-containing protein 2	Q9R020	1036.49	2	518.751	0.5	16.5886	[R].SRPSSPAVR.[K]	S	-	1.81	126.73
Zinc finger ZZ-type and EF-hand domain-containing protein 1	Q5SSH7	2279.97	3	760.66	-0.01	40.6581	[R].GDQEEELDRPVSSPGEAEQK.[K]	S	-	-	44.92
182 kDa tankyrase-1-binding protein	P58871	1245.49	2	623.248	-0.13	24.6155	[R].SAEEGEVTESK.[S]	S1(100)	S1657(100)	3.94	188.73
182 kDa tankyrase-1-binding protein	P58871	1010.46	2	505.731	0	34.8256	[R].SPVGDTGLGK.[R]	S1(100)	S763(100)	1.27	30.38
182 kDa tankyrase-1-binding protein	P58871	1800.82	3	600.944	0.58	57.6068	[R].SLGVGEKDWTSSVEAR.[N]	S1(100)	S1212(100)	3.35	59.55
182 kDa tankyrase-1-binding protein	P58871	2123.11	3	708.377	0.9	80.2473	[R].SPALLPSTVEGPPGAPLLQAK.[E]	S1(100)	S568(100)	5.05	-
2-oxoisovalerate dehydrogenase subunit alpha, mitochondrial	P50136	1334.53	2	667.769	-0.05	57.7031	[R].SVDEVNYWDK.[Q]	S1(100)	S344(100)	2.97	166.19
2-oxoisovalerate dehydrogenase subunit alpha, mitochondrial	P50136	2167.94	3	723.321	1.28	50.3627	[R].SVDEVNYWDKQDHPISR.[L]	S1(100)	S344(100)	2.76	132.93
5'-AMP-activated protein kinase subunit beta-1	Q9R078	2282.05	3	761.354	-0.05	76.4463	[R].SQNNFVAILDLPEGEHQYK.[F]	S1(100)	S108(100)	2.76	153.67
5'-AMP-activated protein kinase subunit beta-2	Q6PAM0	2292.03	3	764.684	1.54	71.1345	[K].SHNDFVAILDLPEGEHQYK.[F]	S1(100)	S107(100)	3.46	171.33
Adenylate cyclase type 5	P84309	1111.5	2	556.255	-0.35	53.282	[R].SVELGLEER.[R]	S1(100)	S156(100)	2.24	77.15
Afadin	Q9QZQ1	1227.53	2	614.266	-0.03	22.2449	[R].SQEELREEK.[V]	S1(100)	S1275(100)	1.53	101.77
A-kinase anchor protein 13	E9Q394	1957.91	2	979.458	0.42	78.1222	[R].SAVLLADEATAAPMFTNR.[R]	S1(100)	S1839(100)	4.32	150.39
A-kinase anchor protein 4	Q60662	1570.69	2	785.848	0.2	66.3585	[R].SEGELNLETLEEK.[E]	S1(100)	S65(100)	2.93	117.78
ARF GTPase-activating protein GIT1	Q68FF6	2509.14	3	837.053	1.5	82.3137	[R].SMDSSDLSDGAVTLQEYLELKK.[A]	S1(100)	S419(100)	2.85	-
Armadillo repeat-containing protein 10	Q9D0L7	2276.98	2	1138.99	-0.06	79.3869	[R].SAEDLTDGSYDDILNAEQLK.[K]	S1(100)	S43(100)	4.25	208.32
Armadillo repeat-containing protein 10	Q9D0L7	2405.08	2				[R].SAEDLTDGSYDDILNAEQLKK.[L]	S1(100)	S43(100)	4.68	-
Band 4.1-like protein 1	Q9Z2H5	1085.41	2	543.211	0.01	23.0906	[R].SEAEEGEVR.[T]	S1(100)	S466(100)	2.24	75.9
Bcl2-associated agonist of cell death	Q61337	1002.41	2	501.707	-0.12	23.1542	[K].SAGTATQMR.[Q]	S1(100)	S170(100)	2.59	116.75
Bcl2-associated agonist of cell death	Q61337	1290.6	2	645.803	0.04	56.8662	[R].SAPPNLWAAQR.[Y]	S1(100)	S136(100)	2.84	137.77
BMP-2-inducible protein kinase	Q91Z96	2080.96	2	1040.99	1.66	93.4674	[R].SVDIFGSTPFQPFSVSASK.[S]	S1(100)	S908(100)	3.59	90.04
Calcium/calmodulin-dependent protein kinase kinase 2	Q8C078	1177.47	2	589.237	0	60.3721	[R].SFGNPFEGSR.[R]	S1(100)	S495(100)	3.54	101.5
Calpastatin	P51125	1659.69	2	830.35	-0.1	27.1089	[R].SNEQMVSEKPSESK.[T]	S1(100)	S165(100)	2.73	179.44
Catenin beta-1	Q02248	1167.56	2	584.284	0.6	55.431	[R].SPQMVSAIVR.[T]	S1(100)	S191(100)	1.72	49.23
Catenin delta-1	P30999	2227.8	2	1114.4	-0.89	78.5541	[R].SMGYDDLDYGMMSDYGTAR.[R]	S1(100)	S288(100)	4.34	152.98
Catenin delta-1	P30999	1241.51	2	621.259	-0.22	57.9166	[R].SGDLGDMEPLK.[G]	S1(100)	S920(100)	2.95	65.75
Caveolae-associated protein 1	O54724	1371.61	3	457.874	-0.4	48.3398	[K].SFTPDHVVYAR.[S]	S1(100)	S302(100)	1.99	53.44
CD2-associated protein	Q9JLQ0	1172.53	2	586.771	0.06	72.2567	[K].SVDLDAFVAR.[N]	S1(100)	S458(100)	2.61	151.74
Cell surface glycoprotein MUC18	Q8R2Y2	1016.47	2	508.738	-0.28	54.1167	[K].SEFVVEVK.[S]	S1(100)	S608(100)	2.31	151.51
CREB-regulated transcription coactivator 3	Q91X84	1225.58	2	613.295	0.4	46.5637	[R].SNPSIQATLSK.[M]	S1(100)	S329(100)	2.71	107.92
Cytoplasmic polyadenylation element-binding protein 3	Q7TN99	1439.63	2	720.319	-0.79	35.5579	[R].SPASPSQAPYAQR.[S]	S1(100)	S194(100)	3.03	49.15
Cytosol aminopeptidase	Q9CPY7	1920.84	2	960.926	0.15	89.314	[K].SWIEEQEMGSFLSVAK.[G]	S1(100)	S238(100)	2.22	74.09
Dedicator of cytokinesis protein 1	Q8BUR4	1308.63	2	654.819	-0.03	53.0014	[K].SQVINVIGNER.[R]	S1(100)	S1743(100)	2.8	106.75
Dedicator of cytokinesis protein 1	Q8BUR4	1740.77	3	580.928	-0.05	21.3617	[R].SQDKLDKDDPDKEK.[K]	S1(100)	S1681(100)	1.89	81.45
Dedicator of cytokinesis protein 7	Q8R1A4	1101.43	2	551.218	-0.16	42.7763	[R].SMSIDDTPR.[G]	S1(100)	S180(100)	1.96	56.39
Delta(14)-sterol reductase LBR	Q3U9G9	1195.5	2	598.253	0.01	17.5336	[R].SVSASHEGDVK.[E]	S1(100)	S101(100)	1.97	126.2
Disintegrin and metalloproteinase domain-containing protein 17	Q9Z0F8	1496.64	2	748.825	0.46	49.7391	[K].SFEDLTDHPVTR.[S]	S1(100)	S794(100)	2.33	140.46
E3 ubiquitin-protein ligase ZNRF2	Q71FD5	1155.52	2	578.261	-0.31	37.0937	[R].SLGGAVGSASGGR.[A]	S1(100)	S75(100)	3.85	116.09
Endonuclease/exonuclease/phosphatase family domain-containing protein 1	Q3TGW2	897.408	2	449.208	0.06	48.4205	[R].SVEDLVR.[M]	S1(100)	S173(100)	2.05	83.36
Enhancer of mRNA-decapping protein 4	Q3UJB9	2724.3	3	908.771	0.56	102.951	[R].SPDVISSASTALSQDIPEIASEALSR.[G]	S1(100)	S733(100)	3.71	-
Eukaryotic translation initiation factor 4 gamma 1	Q6NZJ6	1190.51	2	595.758	-0.15	33.3364	[R].SFSKEVEER.[S]	S1(100)	S1187(100)	1.82	115.16
FAS-associated factor 1	P54731	2851.2	3	951.07	0.13	100.042	[K].SPMMPENAENEGDALLQFTAEFSSR.[Y]	S1(100)	S319(100)	4.14	-
FH1/FH2 domain-containing protein 1	Q6P9Q4	879.386	2	440.197	0.14	30.2123	[R].SLEPEPK.[K]	S1(100)	S514(100)	1.71	99.58
Galectin-1	P16045	957.481	2	479.244	0.06	66.8956	[K].SFVLNLGK.[D]	S1(100)	S30(100)	1.86	82.75
Glutamine--tRNA ligase	Q8BML9	1221.59	2	611.3	0.37	70.7431	[R].SFLVSYIANK.[K]	S1(100)	S70(100)	2.33	83.7
GRIP and coiled-coil domain-containing protein 1	Q9D4H2	4600.19	4	1150.8	2.04	118.627	[R].SPVGGVGGGGLGDPADTASSDSLTQALQLAAANEPTFFLYAEQLAR.[K]	S1(100)	S620(100)	7.35	-
Heterogeneous nuclear ribonucleoprotein U-like protein 2	Q00PI9	1426.54	2	713.772	-0.12	26.5383	[R].SGDETPGSEAPGDK.[A]	S1(100)	S159(100)	3.8	180.31
KN motif and ankyrin repeat domain-containing protein 3	Q9Z1P7	1408.65	2	704.828	1.19	63.3473	[R].SEGALQVLDPGSR.[T]	S1(100)	S279(100)	2.41	85.1
LIM and calponin homology domains-containing protein 1	Q3UH68	1771.82	2	886.413	0.22	89.8648	[K].SPEPEATLTFPFLDK.[M]	S1(100)	S719(100)	4.41	170.13
Lysosomal-trafficking regulator	P97412	1567.83	2	784.418	0.85	98.1381	[R].SLPAFPTYLPLIR.[A]	S1(100)	S2099(100)	2.6	128.19
Microtubule-associated protein 1B	P14873	2218.98	2	1109.99	0.07	84.9137	[R].SPPLLGSESPYEDFLSADSK.[V]	S1(100)	S1395(100)	4.13	130.78
Mitogen-activated protein kinase kinase kinase 1	P53349	1502.66	2	751.835	-0.12	34.7894	[R].SPAGAEPPSAAAPSGR.[E]	S1(100)	S142(100)	2.78	62.61
Mitogen-activated protein kinase kinase kinase 7	Q62073	1954.91	2	977.96	0.07	58.3797	[R].SIQDLTVTGTEPGQVSSR.[S]	S1(100)	S412(100)	3.33	165.33
Myc target protein 1	Q8R411	1416.69	2	708.848	0.02	76.0842	[R].SNLSLASLTFQR.[Q]	S1(100)	S87(100)	3.61	158.17
Myeloid leukemia factor 1	Q9QWV4	1342.68	2	671.842	-0.3	55.6665	[R].SNVFVDKLNVK.[G]	S1(100)	S248(100)	2.47	93.75
Myeloid leukemia factor 1	Q9QWV4	888.386	2	444.697	-0.11	39.0133	[R].SNVFVDK.[L]	S1(100)	S248(100)	1.33	58.45
NSFL1 cofactor p47	Q9CZ44	1356.61	2	678.808	0.17	84.7316	[K].SPNELVDDLFK.[G]	S1(100)	S114(100)	1.77	54.35
Nuclear receptor corepressor 2	Q9WU42	1544.68	2	772.842	-0.37	57.2025	[K].SPGNTSQPPAFFSK.[L]	S1(100)	S2215(100)	2.43	80.64
Nuclear ubiquitous casein and cyclin-dependent kinase substrate 1	Q80XU3	1550.46	2	775.737	0.54	27.0784	[K].SGDEGSEDEASSGED.[-]	S1(100)	S220(100)	3.96	150.72
Phosphatase and actin regulator 4	Q501J7	1224.63	2	612.82	0.68	82.2665	[R].SLPITIEMLK.[V]	S1(100)	S457(100)	2.1	96.9
Phosphatidylinositol 4-kinase alpha	E9Q3L2	1141.52	2	571.266	-0.23	48.5653	[R].SNLDITVGSR.[Q]	S1(100)	S1439(100)	2.78	159.25
Phosphorylase b kinase regulatory subunit alpha, liver isoform	Q8BWJ3	1503.78	2	752.394	-0.21	74.0328	[K].SLNLVDSPQPLLK.[T]	S1(100)	S729(100)	3.8	184.09
Platelet glycoprotein Ib beta chain	P56400	1898.93	2	949.969	2.47	83.3378	[R].SIQEFSLTAPLVAESAR.[G]	S1(100)	S186(100)	4.42	144.76
Proline-rich AKT1 substrate 1	Q9D1F4	1409.72	2	705.365	0.01	89.2019	[K].SLPVSVPVWAFK.[E]	S1(100)	S184(100)	3.69	178.12
Protein 4.1	P48193	1343.55	2	672.278	0.58	37.5991	[R].SLDGAAAAESTDR.[S]	S1(100)	S543(100)	1.51	61.4
Protein bicaudal D homolog 2	Q921C5	833.453	2	417.23	-0.25	48.2176	[R].SPVLLPK.[G]	S1(100)	S578(100)	1.39	69.8
Protein canopy homolog 4	Q8BQ47	1879.96	3	627.326	-0.06	61.2316	[R].SREVLELGQVLDTGKR.[K]	S1(100)	S64(100)	1.27	71.36
Protein FAM117A	Q7TNF9	1813.86	2	907.437	2.62	94.3445	[R].SLEGLNQELEEVFVK.[E]	S1(100)	S213(100)	2.88	135.69
Protein LSM14 homolog A	Q8K2F8	1554.8	3	518.939	-0.18	36.5351	[R].SPVPARPLPPTSQK.[A]	S1(100)	S216(100)	1.71	65.94
Protein phosphatase 1 regulatory subunit 12A	Q9DBR7	1980.87	2	990.94	-0.65	50.0567	[K].SPLIESTANMENNQPQK.[A]	S1(100)	S299(100)	2.91	74.7
Ran-binding protein 3	Q9CT10	1753.72	2	877.362	0.12	33.3369	[R].SPSESAEETHTLEEK.[V]	S1(100)	S146(100)	3.38	150.3
Regulator of G-protein signaling 14	P97492	1586.67	2	793.838	-0.15	24.8202	[K].SLGSGESESESRPGK.[Y]	S1(100)	S289(100)	2.93	128.37
Rho GTPase-activating protein 23	Q69ZH9	1404.69	2	702.848	0.44	61.4267	[R].SAEALGPGALVSPR.[L]	S1(100)	S361(100)	3.71	160.92
Rho GTPase-activating protein 29	Q8CGF1	1895.84	2	948.426	1.31	63.6128	[K].SFENISVDSVDLPHEK.[G]	S1(100)	S171(100)	1.79	79.33
Rho guanine nucleotide exchange factor 7	Q9ES28	1772.79	2	886.898	0.2	60.5693	[R].SLDMTDNTNSQLVVR.[A]	S1(100)	S155(100)	2.84	76.97
Seminal vesicle secretory protein 6	Q64356	1441.62	2				[K].SIVHEEVYEEK.[K]	S1(100)	S47(100)	2.07	-
Serine/arginine repetitive matrix protein 1	Q52KI8	1190.55	2	595.776	-0.27	49.689	[K].SPELPEPSVR.[M]	S1(100)	S220(100)	2.02	80.22
Serine/arginine repetitive matrix protein 2	Q8BTI8	1294.59	2	647.797	-0.23	59.834	[R].SPGMLEPLGSAR.[T]	S1(100)	S2084(100)	2.94	146.18
Serine/arginine repetitive matrix protein 2	Q8BTI8	1357.58	2	679.293	0.17	46.124	[R].SPVPSAFSDQSR.[S]	S1(100)	S2404(100)	1.52	57.06
Serine/threonine-protein kinase D1	Q62101	1651.85	2	826.427	0.27	76.9457	[R].SVVGTPAYLAPEVLR.[SN]	S1(100)	S748(100)	3.2	150.08
Serine/threonine-protein kinase PAK 2	Q8CIN4	2017.95	2	1009.48	0.24	65.9872	[R].SVIDPIPAPVGDSNVDSGAK.[S]	S1(100)	S197(100)	3.37	97.4
Serine/threonine-protein kinase PAK 4	Q8BTW9	1899.91	2	950.457	-0.06	93.087	[K].SLVGTPYWMAPELISR.[L]	S1(100)	S476(100)	2.67	74.85
SH3 domain-containing kinase-binding protein 1	Q8R550	1598.73	2	799.871	-0.54	74.6672	[R].SIEVENDFLPVEK.[T]	S1(100)	S274(100)	4.86	195.49
Shootin-1	Q8K2Q9	1371.66	2	686.333	0.06	64.3326	[K].SMPVLGSVSSVTK.[S]	S1(100)	S506(100)	2.05	66.23
Sorbin and SH3 domain-containing protein 2	Q3UTJ2	1005.48	2	503.242	0.14	45.3108	[K].SEPAVGPLR.[G]	S1(100)	S339(100)	2.19	79.1
Spectrin alpha chain, non-erythrocytic 1	P16546	1153.52	2	577.266	-0.22	48.2009	[R].SLQQLAEER.[S]	S1(100)	S1217(100)	1.89	66.43
Striatin-4	P58404	1675.77	2	838.387	-0.73	55.9709	[R].SLELNGAGEPVEGAPR.[A]	S1(100)	S206(100)	2.02	50.47
Synemin	Q70IV5	1995.91	3	665.974	0.09	63.2618	[R].SPDREDGEEVPAGGILFK.[R]	S1(100)	S1049(100)	1.87	70.2
Talin-1	P26039	2617.1	3	873.039	0.15	63.2925	[K].SKDHFGLEGDEESTMLEDSVSPK.[K]	S1(100)	S405(100)	4.42	-
Tensin-2	Q8CGB6	1217.63	2	609.318	-0.4	61.9024	[R].SPVPTTLPGLR.[H]	S1(100)	S1003(100)	2	65.71
Tetratricopeptide repeat protein 7B	E9Q6P5	2601.25	3	867.755	0.18	71.7239	[R].SPKPGPAPHDQELGFFLETGLQR.[A]	S1(100)	S202(100)	4.46	-
Thyroid hormone receptor-associated protein 3	Q569Z6	1417.6	2	709.304	0.48	28.5641	[K].SPPATGSAYGSSQK.[E]	S1(100)	S320(100)	3.25	109.21
Transcription intermediary factor 1-beta	Q62318	1183.54	2	592.271	-0.92	56.4329	[R].SGEGEVSGLLR.[K]	S1(100)	S473(100)	2.87	90.77
TSC22 domain family protein 4	Q9EQN3	1738.82	2	869.913	1.47	77.4242	[K].SPDPFGAAAAQSLSLAR.[S]	S1(100)	S271(100)	4.11	194.01
Vinculin	Q64727	1383.68	2	692.341	-0.78	50.7313	[K].SLLDASEEAIKK.[D]	S1(100)	S721(100)	2.1	84.12
Y-box-binding protein 3	Q9JKB3	1351.64	2	676.322	-0.29	29.6039	[R].SRPLNAVSQDGK.[E]	S1(100)	S328(100)	2.02	119.25
Zinc finger E-box-binding homeobox 2	Q9R0G7	1617.47	2	809.24	0.44	42.0007	[K].SDHEEDNMEDGME.[-]	S1(100)	S1203(100)	2.21	71.25
Zyxin	Q62523	1103.55	2	552.279	0.27	51.4908	[R].SPGGPGPLTLK.[E]	S1(100)	S336(100)	2.65	83.58
Coiled-coil domain-containing protein 39	Q9D5Y1	1565.75	2	783.377	0.09	56.5416	[R].SLEDVTLQSPPTAK.[V]	S1(75.2)	S888(75.2)	2.28	30.44
Tensin-2	Q8CGB6	3209.47	4	803.124	0.85	68.7036	[R].SLSEGPYPYAPELGKPANGDFGYRPAGYR.[E]	S1(75.7)	S646(75.7)	2.45	-
Tropomyosin alpha-3 chain	P21107; P58771	2625.2	4	657.055	0.28	47.5693	[K].SLEAQAEKYSQKEDKYEEEIK.[IV]	S1(79.5)	S207(79.5); P58771 1xPhospho	2.46	-
Protein transport protein Sec16A	E9QAT4	3631.73	4	908.687	-1.11	98.9987	[R].SPPGSARPQELVGTFIQQEVGKLEDDTSGSFFK.[Q]	S1(79.8)	S554(79.8)	4.39	-
BRISC and BRCA1-A complex member 1	Q3UI43	3614.68	3	1205.57	3.49	67.4894	[R].SEGEGEAATADGGAASVPGAGPKPWQVPASASEVQIR.[T]	S1(80)	S53(80)	3.79	-
Thyroid hormone receptor-associated protein 3	Q569Z6	2626.13	3	876.049	0.38	38.3081	[K].SPPATGSAYGSSQKEESAASGGAAYSK.[R]	S1(81.2)	S320(81.2)	1.66	-
Serine/threonine-protein kinase B-raf	P28028	2484.21	3	828.742	-0.04	80.2424	[R].SSSAPNVHINTIEPVNIDDLIR.[D]	S1(81.3)	S346(81.3)	2.96	-
Transcription elongation factor SPT5	O55201	4250.57	4	1063.4	-1.43	47.8625	[R].SAAGSEKEEEPEEEEEEEEEYDEEEEEEDDDRPPK.[K]	S1(82)	S32(82)	4.21	-
Protein furry homolog	E9Q8I9	2668.16	3	890.058	-0.2	44.5575	[K].STGQLNVNPGTPGSGGGGGGSGNTTTAER.[S]	S1(82.2)	S1955(82.2)	2.3	-
SH3 and multiple ankyrin repeat domains protein 3	Q4ACU6	1818.89	2	909.947	-0.57	85.7559	[R].SLGEEPVGGLGSLLDPAK.[K]	S1(82.5)	S1510(82.5)	2.31	35.35
Transcription elongation factor SPT5	O55201	4631.82	5	927.17	-0.62	43.3239	[R].SAAGSEKEEEPEEEEEEEEEYDEEEEEEDDDRPPKKPR.[H]	S1(82.9)	S32(82.9)	3.45	-
PTB-containing, cubilin and LRP1-interacting protein	Q3UBG2	1736.6	2				[R].SSSSEEASQELESDDG.[-]	S1(83.5)	S202(83.5)	2.77	-
Protein FAM13A	Q8BGI4	1930.92	2	965.966	3.04	90.114	[R].SPSLQPIIEGETASFFK.[E]	S1(84.2)	S533(84.2)	3.46	56.68
Target of EGR1 protein 1	Q9D2E2	2235.02	2				[R].SLQSQPGTQTLAEAEDGPPTK.[Q]	S1(84.2)	S349(84.2)	1.42	-
Disabled homolog 2	P98078	1388.57	2	694.79	-0.11	58.4333	[K].SADNSLENPFSK.[G]	S1(84.3)	S727(84.3)	2.5	46.9
Nuclear receptor subfamily 1 group D member 1	Q3UV55	1922.86	2				[R].SPSPEPTMEDVISQVAR.[A]	S1(85.6)	S279(85.6)	1.76	-
Ras-related protein Rab-13	Q9DD03	1343.62	2	672.314	0	17.2384	[R].SGTNSKPSSTGLK.[T]	S1(85.6)	S178(85.6)	1.61	43.91
Nuclear cap-binding protein subunit 2	Q9CQ49	1427.57	2	714.29	0.38	58.3824	[R].SDSYVELSEYR.[D]	S1(85.7)	S11(85.7)	2.27	60.35
Seminal vesicle secretory protein 4	P18419	2259.93	3	753.982	0.24	38.9661	[R].SKIISSSSDGSNMEGESSYSK.[R]	S1(86)	S81(86)	3.24	-
Nesprin-1	Q6ZWR6	3501.62	3	1167.88	0.29	96.8009	[R].SPSPVANTEAAVNQDIAYYQALSAEGLQTDAAR.[I]	S1(86.5)	S5890(86.5)	3.93	-
COP9 signalosome complex subunit 1	Q99LD4	2077.93	3	693.316	1.43	32.104	[K].SPPREGSQGELTPANSQSR.[M]	S1(86.6)	S448(86.6)	2.47	49.41
Microtubule-associated protein 1A	Q9QYR6	2120.97	3	707.662	-0.78	76.5403	[R].SPFEIISPPASPPEMTGQR.[V]	S1(86.6)	S1762(86.6)	2.24	66.35
KN motif and ankyrin repeat domain-containing protein 2	Q8BX02	1923.94	3	641.986	0.07	48.5298	[R].SSGLSTPVAPSAGHLAHVR.[E]	S1(87.3)	S173(87.3)	3.01	68.92
R3H domain-containing protein 2	Q80TM6	1541.72	2	771.364	-0.47	65.4007	[K].SASTDLGTADVVLGR.[V]	S1(88.3)	S921(88.3)	2.63	59.64
Dedicator of cytokinesis protein 7	Q8R1A4	1516.64	2	758.825	0.1	46.1352	[R].SPSGSAFGSQENLR.[W]	S1(88.8)	S1420(88.8)	2.63	73.72
KN motif and ankyrin repeat domain-containing protein 3	Q9Z1P7	2579.17	3	860.396	-0.22	95.8784	[R].SPSSPYSVETPYGFHLDLDFLK.[Y]	S1(89)	S28(89)	3.39	-
Supervillin	Q8K4L3	1737.82	2	869.414	0.48	69.7873	[R].SLSDYTGPPQLQVPR.[H]	S1(89.4)	S508(89.4)	3.5	75.24
Protein transport protein Sec16A	E9QAT4	2405.19	3	802.4	-0.83	76.747	[R].SPPGSARPQELVGTFIQQEVGK.[L]	S1(89.7)	S554(89.7)	3.66	-
Keratin, type II cytoskeletal 8	P11679	959.398	2	480.203	-0.21	31.6194	[R].SFTSGPGAR.[I]	S1(89.8)	S24(89.8)	1.13	50.11
Partitioning defective 3 homolog B	Q9CSB4	1656.78	2	828.896	0.83	70.615	[K].SSSLESLQTAVAEVR.[K]	S1(89.9)	S744(89.9)	4.02	164.45
Caskin-2	Q8VHK1	2794.25	4	699.319	0.08	39.2572	[R].SRGSGHSQEQPVPQPSVGDPSAPQER.[N]	S1(90)	S704(90)	3.89	-
Membrane-associated guanylate kinase, WW and PDZ domain-containing protein 3	Q9EQJ9	1599.77	3	533.927	0.39	54.9312	[R].SGSPKLDPSEVYLK.[S]	S1(90.3)	S700(90.3)	3.21	78.59
Signal-induced proliferation-associated protein 1	P46062	1760.8	3	587.604	0.24	38.3791	[R].SGSDAGEVRPPTPASPR.[A]	S1(90.5)	S51(90.5)	1.69	47.55
BTB/POZ domain-containing protein KCTD12	Q6WVG3	2034.95	2				[R].SPSGGAAGPLLTPSQSLDGSR.[R]	S1(90.8)	S187(90.8)	3.37	-
Regulator of G-protein signaling 7	O54829	1244.57	2	622.788	1.27	55.9947	[K].SVYGLQNDIR.[S]	S1(90.8)	S229(90.8)	2.5	64.64
FYVE, RhoGEF and PH domain-containing protein 5	Q80UZ0	1554.73	2	777.868	-0.46	68.5908	[K].SSPSLLIDGDTLEK.[A]	S1(91.3)	S387(91.3)	3.02	104.27
Angiomotin-like protein 2	Q8K371	2427.17	3	809.727	-1.02	97.3058	[K].SVPSIFAAAVGTQGWQGLVSSER.[Q]	S1(92.8)	S664(92.8)	4.37	-
Autophagy-related protein 16-1	Q8C0J2	2145.99	3	716.001	-0.29	64.9838	[R].SVSSIPVPQDIMDTHPASGK.[D]	S1(92.8)	S287(92.8)	1.76	-
Kinesin light chain 1	O88447	1357.62	3	453.211	0.4	45.8529	[R].SRESLNMDVVK.[Y]	S1(92.9)	S520(92.9)	1.77	65.67
Phosphatidylinositol 4-kinase type 2-alpha	Q2TBE6	1557.62	2	779.315	0.6	44.7019	[R].SASESYTQSFQSR.[K]	S1(92.9)	S460(92.9)	3.11	152.37
Uncharacterized protein C11orf96 homolog	Q3UPL5	1099.51	2	550.261	-0.46	40.3826	[R].STQSLSLQR.[E]	S1(92.9)	S217(92.9)	2.27	67.83
Intersectin-1	Q9Z0R4	1663.7	2				[R].SGSGMSVISSSSVDQR.[L]	S1(93.1)	S313(93.1)	3.98	-
Probable C-mannosyltransferase DPY19L1	A6X919	2121.93	2				[R].SSPPPLSGASEVDAGELGSER.[T]	S1(93.4)	S22(93.4)	3.93	-
Bcl2-associated agonist of cell death	Q61337	1533.73	3	511.916	-0.17	48.2357	[R].SRSAPPNLWAAQR.[Y]	S1(93.6)	S134(93.6)	3.13	136.73
WD repeat-containing protein 44	Q6NVE8	2172.03	3	724.68	-0.01	81.1249	[R].SNSGRELTDEEILASVMIK.[N]	S1(93.8)	S344(93.8)	4.12	155.02
Bcl-2-like protein 13	P59017	1078.47	2	539.738	0.16	15.8787	[K].SHTGEAAAVR.[G]	S1(94)	S387(94)	2.24	94.96
SH2B adapter protein 2	Q9JID9	1282.53	2	641.769	0.27	15.7534	[R].SSEDVSAHAATK.[A]	S1(95)	S106(95)	3.01	167.18
[3-methyl-2-oxobutanoate dehydrogenase [lipoamide]] kinase, mitochondrial	O55028	1604.71	2	802.857	0.25	31.4816	[R].STSATDTHHVELAR.[E]	S1(95.3)	S31(95.3)	3.36	149.02
Serine/threonine-protein kinase SIK2	Q8CFH6	1029.44	2	515.223	-0.39	39.1557	[R].SSFPVEQR.[L]	S1(95.3)	S342(95.3)	1.12	59.36
NGFI-A-binding protein 2	Q61127	2224.1	3	742.038	-0.39	65.1383	[K].SPLELGEKLSPLPGGPGAGDPR.[I]	S1(95.7)	S162(95.7)	3.33	-
ER membrane protein complex subunit 4	Q9CZX9	2093.92	3	698.645	0.82	61.4049	[R].SDRGSGQGDSLYPVGYLDK.[Q]	S1(96.1)	S32(96.1)	2.29	49
Regulator of microtubule dynamics protein 3	Q3UJU9	1854.8	3	618.939	0.02	49.3802	[R].SHSLPNSLDYAQASER.[G]	S1(96.3)	S44(96.3)	5.46	194.31
Rho GTPase-activating protein 7	Q9R0Z9	2334.04	3	778.683	-0.54	34.4286	[R].SLSSTSSSVPTHAAHSGDATTPR.[T]	S1(96.3)	S159(96.3)	2.28	-
cGMP-inhibited 3',5'-cyclic phosphodiesterase B	Q61409	1719.88	3	573.964	-0.48	41.3245	[R].SASTAEEKVPVIRPR.[R]	S1(96.8)	S256(96.8)	1.76	38.51
Protein LSM14 homolog A	Q8K2F8	2396.14	3	799.386	0.78	69.137	[K].SPTMEQAVQTASAHLPAPAPVGR.[R]	S1(97.4)	S192(97.4)	2.4	-
Tight junction protein ZO-1	P39447	1280.62	2	640.816	-0.26	14.4686	[R].SVASSQPAKPTK.[V]	S1(97.6)	S175(97.6)	2.19	111.62
Hyccin	Q6P9N1	1353.62	2	677.313	-0.79	51.6728	[K].SFEQVSGAPVPR.[S]	S1(97.9)	S453(97.9)	3.12	90.32
Coronin-7	Q9D2V7	1196.59	2	598.8	0.47	60.9686	[R].SLQSLLGPSSK.[F]	S1(98)	S459(98)	1.99	56.77
PDZ and LIM domain protein 5	Q8CI51	1819.82	3	607.279	0.08	38.0447	[K].SPSWQRPNQAAPSTGR.[I]	S1(98.1)	S359(98.1)	2.32	52.55
Rho GTPase-activating protein 29	Q8CGF1	1626.68	2	813.844	1.25	52.9237	[R].SLDSESISPGDFHR.[K]	S1(98.1)	S554(98.1)	2.11	90.06
FERM, ARHGEF and pleckstrin domain-containing protein 1	F8VPU2	1633.78	2	817.395	0.03	48.8206	[R].SLVSQPTAPNSEVPK.[Q]	S1(98.3)	S373(98.3)	1.95	69.89
SUZ domain-containing protein 1	Q6NXN1	2531.33	3	844.447	0.13	73.3198	[K].SPPKVPIVIQDDSLPTGPPPQIR.[I]	S1(98.3)	S39(98.3)	3.48	-
Protein PRRC2C	Q3TLH4	1830.75	3	610.922	0.14	14.4268	[R].SVSHGSNHAQNAEEQR.[N]	S1(98.4)	S899(98.4)	2.81	142.91
Glucocorticoid-induced transcript 1 protein	Q8K3I9	1440.64	2	720.822	-0.19	40.6861	[R].SIDTQTPSVQER.[S]	S1(98.5)	S335(98.5)	1.61	73.84
Neuronal proto-oncogene tyrosine-protein kinase Src	P05480	3139.42	4	785.611	-0.54	42.7093	[R].SLEPSENVHGAGGAFPASQTPSKPASADGHR.[G]	S1(98.5)	S17(98.5)	2.65	-
Calmodulin-regulated spectrin-associated protein 1	A2AHC3	1292.54	2	646.774	-0.66	38.4896	[R].SPSDPGGELPEK.[C]	S1(98.6)	S1133(98.6)	1.73	69.55
E3 ubiquitin-protein ligase MYCBP2	Q7TPH6	1677.74	2	839.372	0.04	51.7292	[R].SKSDSYTLDPDTLR.[K]	S1(98.6)	S2941(98.6)	2.2	96.08
Chondroitin sulfate proteoglycan 4	Q8VHY0	3991.82	4	998.706	-3.26	82.3596	[R].SPPNAGYLVMVSHGASAEEPPSLDPVQSFSQEAVNSGR.[V]	S1(98.7)	S1285(98.7)	3.81	-
A-kinase anchor protein 1, mitochondrial	O08715	1499.64	2	750.322	-0.23	45.6257	[R].SESSGNLPSVADTR.[S]	S1(98.8)	S101(98.8)	3.11	121.02
Cingulin-like protein 1	Q6AW69	2545.13	3	849.048	0.08	96.3854	[R].SVDSAFPFGLQGNTEYLTEFSR.[N]	S1(98.8)	S389(98.8)	3.38	-
Interferon regulatory factor 2-binding protein 2	E9Q1P8	1768.9	2	884.953	-0.06	38.6974	[R].SPTGAQPAAAKPPPLSAK.[D]	S1(98.8)	S71(98.8)	2.56	56.22
Interferon regulatory factor 2-binding protein 2	E9Q1P8	2042.89	2				[R].SPADSLSSAAGASELSAEGAGK.[G]	S1(98.8)	S250(98.8)	3.01	-
Heterogeneous nuclear ribonucleoprotein U-like protein 2	Q00PI9	2857.12	3	953.044	0.42	37.2923	[R].SGDETPGSEAPGDKAVEEQGDDQDSEK.[S]	S1(98.9)	S159(98.9)	3.72	-
Insulin receptor substrate 1	P35569	2634.19	3	878.734	0.66	78.9532	[K].SPGEYVNIEFGSGQPGYLAGPATSR.[S]	S1(98.9)	S887(98.9)	4.22	-
Serine/threonine-protein kinase N2	Q8BWW9	1647.73	2	824.366	-0.49	52.2173	[K].SKSEYELSIPDSGR.[S]	S1(99)	S619(99)	3.67	138.08
Nucleobindin-2	P81117	1648.81	3	550.273	-0.04	54.1889	[R].SGRLSQELDLVSHK.[V]	S1(99.2)	S85(99.2)	3.55	106.76
Septin-9	Q80UG5	1907.84	2	954.425	-0.09	65.9604	[R].SFEVEEIEPPNSTPPR.[R]	S1(99.2)	S30(99.2)	2.18	31.98
Uncharacterized protein C1orf198 homolog	Q8C3W1	2722.23	3	908.082	1.9	83.6108	[R].SQMEFSISSLSIQEPSAATVTSDAR.[S]	S1(99.2)	S130(99.2)	2.86	-
Y-box-binding protein 3	Q9JKB3	3970.88	4	993.477	0.7	63.7153	[K].SPAASGAPQAPAPAALLAGSPGGDAAPGPAPASSAPAGGEDAEKK.[V]	S1(99.2)	S33(99.2)	3.4	-
Mapk-regulated corepressor-interacting protein 1	Q3UGS4	2094.91	2	1047.96	-0.31	49.5922	[R].SPTNSSEIFTPAHEENVR.[F]	S1(99.4)	S21(99.4)	3.27	134.57
Nuclear factor 1 A-type	Q02780	2588.17	3	863.392	-1.37	62.0696	[R].SPGSGSQSSGWHEVEPGLPSPSTLK.[K]	S1(99.4)	S323(99.4)	4.12	-
Serine/arginine-rich splicing factor 10	Q9R0U0	1044.38	2	522.695	0.01	49.1251	[R].SFDYNYR.[R]	S1(99.5)	S133(99.5)	1.58	96.73
Angiomotin-like protein 1	Q9D4H4	1434.67	2	717.841	0.51	42.492	[R].SVPSIAAATGTHSR.[Q]	S1(99.7)	S804(99.7)	3.05	58.91
Band 4.1-like protein 2	O70318	973.475	2	487.241	0.15	50.518	[R].SYNLVVAK.[D]	S1(99.7)	S86(99.7)	2.07	83.7
Beta-2-syntrophin	Q61235	1431.65	2	716.332	3.15	67.6042	[R].SPSLGSDLTFATR.[T]	S1(99.7)	S373(99.7)	2.25	49.97
CCR4-NOT transcription complex subunit 4	Q8BT14	2197.94	3	733.319	-0.97	85.6433	[R].SPFEGAVTESQSLFSDNFR.[H]	S1(99.7)	S324(99.7)	3.34	82.2
Nuclear factor 1 A-type	Q02780	2716.26	3	906.091	-0.55	55.2369	[R].SPGSGSQSSGWHEVEPGLPSPSTLKK.[S]	S1(99.7)	S323(99.7)	4.13	-
Palladin	Q9ET54	3129.33	3	1043.78	0.1	87.772	[R].SPVDESGDEVQDPDVPVENATAPFFEMK.[L]	S1(99.8)	S1004(99.8)	3.12	-
Centrosomal protein of 170 kDa	Q6A065	1045.42	2	523.214	0.18	26.8464	[R].SDSEATISR.[S]	S1(99.9)	S1155(99.9)	1.69	97.63
Insulin receptor substrate 2	P81122	1805.77	2	903.391	0.09	74.5067	[K].SPGEYINIDFGEAGTR.[L]	S1(99.9)	S907(99.9)	3.11	96.38
Nuclear factor 1 X-type	P70257	2494.12	3	832.046	0.04	53.228	[R].SPAAGSSQSSGWPNDVDAGPASLKK.[S]	S1(99.9)	S301(99.9)	2.66	-
Nuclear receptor corepressor 1	Q60974	1610.75	2	805.879	-0.29	87.4748	[R].SPGSISYLPSFFTK.[L]	S1(99.9)	S2198(99.9)	3.92	128.71
Protein SON	Q9QX47	1405.71	2	703.358	0.09	61.9557	[K].SAASPVVISIPER.[A]	S1(99.9)	S1791(99.9)	2.19	58.35
Serine/threonine-protein kinase D2	Q8BZ03	2341.16	3	781.058	0.57	89.0848	[R].SVVGTPAYLAPEVLLNQGYNR.[S]	S1(99.9)	S711(99.9)	3.44	-
60 kDa heat shock protein, mitochondrial	P63038	1424.68	2	712.846	1.17	60.8056	[R].TVIIEQSWGSPK.[V]	S10(100)	S70(100)	2.71	101.27
60S acidic ribosomal protein P0	P14869	2314.86	2	1157.94	2.33	83.7299	[K].AEAKEESEESDEDMGFGLFD.[-]	S10(100)	S307(100)	3.51	109.42
Abl interactor 1	Q8CBW3	1739.85	2	870.427	-0.14	35.6241	[R].TNPPTQKPPSPPVSGR.[G]	S10(100)	S183(100)	2.32	104.7
A-kinase anchor protein 12	Q9WTQ5	3007.28	3	1003.1	-0.2	40.6312	[K].KDEGEGAEASVGAGDHQEPGVETVGESASK.[E]	S10(100)	S194(100)	4.54	-
Alpha-tubulin N-acetyltransferase 1	Q8K341	1475.73	2	738.366	-0.17	54.6211	[R].LLLATDPGGSPAQR.[R]	S10(100)	S315(100)	2.69	57.07
Autophagy-related protein 9A	Q68FE2	2330.03	3	777.349	-0.03	45.52	[R].HPEPVPEEGSEDELPPQVHK.[V]	S10(100)	S828(100)	3.54	109.46
Autophagy-related protein 9A	Q68FE2	2429.1	3	810.374	1.73	50.0287	[R].HPEPVPEEGSEDELPPQVHKV.[-]	S10(100)	S828(100)	4.29	-
Band 4.1-like protein 2	O70318	1952.8	2	976.905	1.07	38.4746	[K].EVENEQTPVSEPEEEK.[G]	S10(100)	S38(100)	1.52	62.82
Band 4.1-like protein 2	O70318	2957.3	3	986.44	0.63	43.8302	[K].EVENEQTPVSEPEEEKGSQPGPPVER.[Q]	S10(100)	S38(100)	3.29	-
Bcl-2-associated transcription factor 1	Q8K019	1521.68	2	761.345	-0.26	29.6214	[K].KAEGEPQEESPLK.[S]	S10(100)	S177(100)	3.69	136.48
Bcl-2-associated transcription factor 1	Q8K019	1736.81	3	579.608	-0.05	23.5512	[K].KAEGEPQEESPLKSK.[S]	S10(100)	S177(100)	4.58	186.09
Beta-1-syntrophin	Q99L88	2293.08	3	765.031	-0.15	52.4721	[R].LVHSGPGKGSPQAGMDLSFATR.[T]	S10(100)	S388(100)	3.14	-
Bystin	O54825	2521.07	3	841.027	0.18	76.4464	[R].LGPGLPQDGSDEEDEEWPTLEK.[A]	S10(100)	S97(100)	3.66	-
Calnexin	P35564	1508.67	3	754.84	-0.34	39.461	[K].AEEDEILNRSPR.[N]	S10(100)	S582(100)	1.91	115.69
CAP-Gly domain-containing linker protein 2	Q9Z0H8	1767.89	3	589.969	0.53	44.8319	[R].VLLLEANRHSPGPER.[D]	S10(100)	S924(100)	2.03	80.79
Caveolae-associated protein 1	O54724	1884.84	2	942.924	-0.25	63.5624	[R].QAEMEGAVQSIQGELSK.[L]	S10(100)	S90(100)	4.33	83.15
Caveolae-associated protein 1	O54724	1613.69	2	807.351	0.8	46.0336	[R].ATEEPSGTGSDELIK.[S]	S10(100)	S42(100)	2.75	220.29
CD2-associated protein	Q9JLQ0	1754.77	3	585.595	0.15	28.4008	[K].AEADDGKRNSVDELR.[A]	S10(100)	S580(100)	3.13	93.59
Coactosin-like protein	Q9CQI6	1162.4	2	581.706	-0.02	30.5768	[K].AGGANYDAQSE.[-]	S10(100)	S141(100)	2.41	61.53
DENN domain-containing protein 4C	A6H8H2	2563.22	3	855.079	-0.45	62.5407	[K].HLQPTPEPQSPTEPPAWGSSIVK.[V]	S10(100)	S971(100)	3.74	-
Desmin	P31001	1112.51	2	556.758	-0.36	41.671	[R].TSGGAGGLGSLR.[S]	S10(100)	S68(100)	2.46	102.62
Disabled homolog 2-interacting protein	Q3UHC7	1810.83	3	604.283	0.26	20.3946	[R].QQSSSSKGDSPELKPR.[A]	S10(100)	S978(100)	2.3	95.89
Disks large-associated protein 4	B1AZP2	2389.06	2				[R].QNSATESADSIEIYVPEAQTR.[L]	S10(100)	S980(100)	2.67	-
Dynamin-1-like protein	Q8K1M6	1473.75	3	737.381	0.77	47.0475	[K].SKPIPIMPASPQK.[G]	S10(100)	S622(100)	2.49	72.38
E3 ubiquitin-protein ligase HECTD1	Q69ZR2	1315.55	2	658.277	0.22	33.9425	[R].TNATNNMNLSR.[S]	S10(100)	S1572(100)	1.89	56.34
E3 ubiquitin-protein ligase RBBP6	P97868	1363.69	2	682.347	0.42	36.0238	[K].VEGTEIVKPSPK.[R]	S10(100)	S1179(100)	3.06	101.88
Elongation factor 1-delta	P57776	1503.68	2	752.342	0.09	30.4426	[R].ATAPQTQHVSPMR.[Q]	S10(100)	S133(100)	2.92	160.53
Extracellular matrix protein 1	Q61508	1352.54	2	676.772	-0.32	23.5239	[R].GTDANPAPGSKEE.[-]	S10(100)	S556(100)	3.9	96.62
Gamma-synuclein	Q9Z0F7	1573.55	2	787.281	0.02	14.4931	[K].EQEENEEAKSGED.[-]	S10(100)	S120(100)	2.96	130.35
Glutamate--cysteine ligase regulatory subunit	O09172	1824.85	2	912.931	0.96	72.5316	[K].TLNEWSSQISPDLVR.[E]	S10(100)	S59(100)	3.38	126.89
Glycogen [starch] synthase, muscle	Q9Z1E4	1886.93	3	629.65	0.37	75.3972	[R].KLYESLLVGSLPDMNK.[M]	S10(100)	S412(100)	4.79	121.08
Hepatoma-derived growth factor-related protein 2	Q3UMU9	1350.53	2	675.769	-0.65	19.98	[R].GGSSEELHDSPR.[D]	S10(100)	S635(100)	2.33	109.49
Heterogeneous nuclear ribonucleoprotein U-like protein 2	Q00PI9	2424.93	3	808.982	0.68	32.332	[K].GEEDGPEERSGDETPGSEAPGDK.[A]	S10(100)	S159(100)	2.84	-
Heterogeneous nuclear ribonucleoproteins C1/C2	Q9Z204	3691.42	3	1231.15	1.87	64.8622	[K].MESEAGADDSAEEGDLLDDDDNEDRGDDQLELK.[D]	S10(100)	S268(100)	4.71	-
Microtubule-associated protein 1B	P14873	1394.69	2	697.85	-0.21	38.9551	[K].VQSLEGEKLSPK.[S]	S10(100)	S1775(100)	3.13	113.97
Mitoguardin 2	Q8BK03	1410.71	2	705.857	0.28	78.1563	[R].TLMLPLTEGSLR.[L]	S10(100)	S276(100)	2.59	106.62
Myosin phosphatase Rho-interacting protein	P97434	2435.1	3	812.374	1.26	57.8567	[K].AATEALGEKSPEGTTVSGYDIMK.[S]	S10(100)	S976(100)	3.3	-
Nipped-B-like protein	Q6KCD5	1180.6	2	590.802	-0.1	61.017	[K].AITSLLGGGSPK.[N]	S10(100)	S2652(100)	2.83	99.84
Nuclear ubiquitous casein and cyclin-dependent kinase substrate 1	Q80XU3	2317.88	3	773.298	1	59.1845	[K].VVDYSQFQESDDADEDYGR.[D]	S10(100)	S19(100)	4.36	182.76
Nucleoprotein TPR	F6ZDS4	1931.9	3	644.639	0.08	58.2346	[R].TDGFAEAIHSPQVAGVPR.[F]	S10(100)	S2223(100)	2.64	99.14
P2R1A-PPP2R2A-interacting phosphatase regulator 1	Q9DB52	2811.33	3	937.783	0.19	80.8947	[K].VSTTTDSPVSPAQAASPFIPVDELSSK.[-]	S10(100)	S267(100)	4.66	-
PAX3- and PAX7-binding protein 1	P58501	2501.01	4	626.007	-0.11	25.3219	[R].LVREDENDASDDEDDDEKRR.[I]	S10(100)	S264(100)	3.52	58.77
Protein Aster-B	Q80TI0	1805.9	3	602.64	-0.02	34.9482	[K].SSIETKPDASPQLPKK.[S]	S10(100)	S274(100)	2.19	55.63
Protein IMPACT	O55091	2981.4	4	746.106	-0.07	52.6229	[K].KKTEEVEVESEEDPILEHPPENPVK.[T]	S10(100)	S137(100)	4.57	-
Rho guanine nucleotide exchange factor 40	Q3UPH7	1435.66	2	718.332	-0.16	36.4678	[R].IQQQLGEEASPR.[S]	S10(100)	S959(100)	2.53	147.49
Rho guanine nucleotide exchange factor 7	Q9ES28	1418.73	3	473.582	0.68	27.089	[R].EIKPSEKPVSPK.[S]	S10(100)	S228(100)	2.07	66.36
Serine/threonine-protein kinase 4	Q9JI11	2638.93	2				[R].EVDQDDEENSEEDEMDSGTMVR.[A]	S10(100)	S320(100)	3.7	-
Striatin	O55106	2365.88	2				[K].FLESAAADVSDEDEDEDTDGR.[A]	S10(100)	S245(100)	3.98	-
Stromal interaction molecule 1	P70302	1378.67	2	689.841	0.88	55.8366	[R].LTEPQLGLGSQR.[D]	S10(100)	S512(100)	3.2	65.49
Supervillin	Q8K4L3	1423.7	2	712.352	-0.35	53.9764	[R].SISFPEVPRSPK.[Q]	S10(100)	S227(100)	2.31	76.16
Synaptosomal-associated protein 23	O09044	1770.73	2	885.87	-0.31	47.9314	[K].ATWGDGGDNSPSNVVSK.[Q]	S10(100)	S110(100)	4.66	145.21
Tensin-2	Q8CGB6	1508.7	3	503.572	0.01	33.7249	[R].HLPGSGQQPSPPAR.[S]	S10(100)	S1087(100)	2.75	137.2
Thyroid hormone receptor-associated protein 3	Q569Z6	1483.71	3	495.24	0.36	30.1827	[K].HGLTHEELKSPR.[E]	S10(100)	S695(100)	2.33	92.08
Thyroid hormone-inducible hepatic protein	Q62264	2839.29	3	947.101	-0.69	104.865	[R].DVQLSGPGGSVQDGAPDLYTYFTMLK.[S]	S10(100)	S48(100)	3.68	-
Tight junction protein ZO-2	Q9Z0U1	2024	3	675.337	0.02	47.4745	[R].KVQVAPLQGSPPLSHDDR.[G]	S10(100)	S107(100)	4.26	262.25
Transcriptional activator protein Pur-beta	O35295	1761.56	2	881.284	-0.37	34.8313	[R].GGGSGGGDESEGEEVDED.[-]	S10(100)	S316(100)	3.5	112.42
Transmembrane protein 87B	Q8BKU8	3417.47	3	1139.83	0.59	116.266	[R].YAFMPLIDDSDDEVEEFMVTSENLTEGIK.[L]	S10(100)	S470(100)	5.59	-
Treacle protein	O08784	1345.72	3	449.246	0.09	41.9542	[K].TVVHLLSGKSPK.[K]	S10(100)	S154(100)	2.95	75.67
Ubiquilin-2	Q9QZM0	1468.68	2	734.845	0.13	37.2124	[R].GPAAAPGAASPPAEPK.[I]	S10(100)	S25(100)	3.01	86.02
Ubiquitin recognition factor in ER-associated degradation protein 1	P70362	1391.64	2	696.322	0.21	63.855	[R].FIAFSGEGQSLR.[K]	S10(100)	S299(100)	2.43	155.93
Zinc finger CCCH domain-containing protein 14	Q8BJ05	1374.67	2	687.837	0.12	34.9324	[R].DLVQPDKPASPK.[F]	S10(100)	S515(100)	2.06	76.97
Paxillin	Q8VI36	2344.04	3	782.017	-0.15	73.5743	[K].SAEPSPTVMSSSLGSNLSELDR.[L]	S10(79.3)	S135(79.3)	3.41	-
Liprin-beta-1	Q8C8U0	1331.53	2	666.269	0.27	29.0596	[R].STSSTPGMGSPSR.[D]	S10(81.1)	S355(81.1)	1.95	41.48
Induced myeloid leukemia cell differentiation protein Mcl-1 homolog	P97287	2625.09	3	875.699	-2.17	61.8778	[K].SSGADGSLPSTPPPPEEEEDDLYR.[Q]	S10(81.4)	S143(81.4)	3.02	-
Growth arrest-specific protein 7	Q60780	1657.72	3	829.362	-1.17	19.5772	[K].STGDSQNLGSSSPGRK.[Q]	S10(81.5)	S106(81.5)	1.78	46.32
AP-3 complex subunit delta-1	O54774	3886.9	4	972.484	2.99	91.6452	[K].KGEDLDFWLSTTPPPAAAPIPAPSTEELAASTITSPK.[D]	S10(81.9)	S868(81.9)	3.09	-
GRIP1-associated protein 1	Q8VD04	1688.68	2				[R].TQTGDSSSVSSFSYR.[E]	S10(82.8)	S633(82.8)	3.38	-
Hepatoma-derived growth factor-related protein 2	Q3UMU9	2631.11	4	658.532	-0.08	28.4642	[R].GGSSEELHDSPRDNSDPAKPGNER.[Q]	S10(83.5)	S635(83.5)	1.82	-
Stromal membrane-associated protein 2	Q7TN29	1722.83	2	861.92	1.17	82.103	[K].DLDLLASVPSPSSVSR.[K]	S10(83.5)	S219(83.5)	3.09	118.36
Dedicator of cytokinesis protein 7	Q8R1A4	2778.27	3	926.762	0.69	61.7612	[R].LPNTYPNSPSPGPGGLGGSVHYATMAR.[S]	S10(84.4)	S864(84.4)	2.21	-
Caveolae-associated protein 1	O54724	3793.75	3	1265.26	0.54	93.5028	[R].GEATDLLRGSSPDVHTLLEITEESDAVLVDKSDSD.[-]	S10(84.5)	S367(84.5)	5.76	-
TBC1 domain family member 4	Q8BYJ6	3908.89	3	1303.64	3.77	111.622	[R].TELLPLSPLSPTMEEEPLIIFLSGDEDTEKVEEK.[K]	S10(84.7)	S817(84.7)	3.06	-
Catenin delta-1	P30999	2000.86	3	667.625	0.06	56.9116	[R].SQSSHSYDDSTLPLIDR.[N]	S10(85)	S868(85)	2.26	94.37
Phosphatidylinositol 4-phosphate 5-kinase type-1 alpha	P70182	1539.71	2	770.357	-4.15	50.3148	[R].ATVSEGPSASVMPVK.[K]	S10(85.9)	S40(88.9)	2.31	83.65
Adenomatous polyposis coli protein	Q61315	1374.63	2	687.818	-0.61	29.5024	[K].AVEFSSGAKSPSK.[S]	S10(86)	S1359(86)	3.94	91.89
GRB10-interacting GYF protein 2	Q6Y7W8	1859.95	2	930.48	0.81	68.3112	[R].ALSSGGSITSPPLSPALPK.[Y]	S10(86.2)	S26(86.2)	3.72	73.6
FYN-binding protein 1	O35601	2430.05	3	810.688	0.94	37.5824	[R].HTFGQKPSLSTEDSQEENTSK.[N]	S10(86.4)	S203(86.4)	2.64	-
Ras-related protein R-Ras	P10833	1903.89	3	635.303	-0.28	45.2443	[R].KYQEQELPPSPPSAPR.[K]	S10(87.2)	S201(87.2)	2.3	54.7
Serine/threonine-protein kinase WNK1	P83741	2902.4	4	726.355	-0.32	66.6267	[K].KEKPELAEPSHLNGPSSDLEAAFLSR.[G]	S10(87.6)	S2000(87.6)	4.8	-
Serine/threonine-protein kinase 32C	Q8QZV4	1415.63	2	708.32	0.74	30.8387	[R].GSSAAAPPSSPPPGR.[A]	S10(90)	S18(90)	1.51	56.56
Enhancer of mRNA-decapping protein 4	Q3UJB9	2978.18	3	993.399	0.55	60.685	[R].DSQDTSAEQSDHDDEVASLASASGGFGSK.[I]	S10(90.3)	S884(90.3)	6.05	-
Pleckstrin homology-like domain family B member 1	Q6PDH0	1494.73	2	747.869	-0.02	53.388	[K].SALLAQNGTSSLPR.[N]	S10(90.3)	S1021(90.3)	3.45	87.18
PDZ and LIM domain protein 5	Q8CI51	1630.88	2	815.944	-0.74	47.3383	[K].EVVKPVPITSPAVSK.[V]	S10(90.4)	S111(90.4)	2.8	78.27
6-phosphogluconate dehydrogenase, decarboxylating	Q9DCD0	1671.77	2	836.391	0.31	69.7362	[K].GILFVGSGVSGGEEGAR.[Y]	S10(90.5)	S129(90.5)	3.09	91.15
Caveolae-associated protein 1	O54724	3389.64	3	1130.55	0.67	92.9768	[R].GEATDLLRGSSPDVHTLLEITEESDAVLVDK.[S]	S10(90.6)	S367(90.6)	7.14	-
AMSH-like protease	Q76N33	1704.7	2	852.856	1.79	52.6567	[K].SDGSNFANYSPPVNR.[A]	S10(91)	S242(91)	3.57	90.75
Glucose 1,6-bisphosphate synthase	Q8CAA7	1406.66	2	703.834	-0.88	40.9748	[K].AVAGVMITASHNR.[K]	S10(91)	S175(91)	3	108.5
Coiled-coil domain-containing protein 6	D3YZP9	1343.64	2	672.322	0.39	41.556	[K].LDQPVSAPPSPR.[D]	S10(91.5)	S237(91.5)	3.02	68.48
Optineurin	Q8K3K8	1676.72	2	838.861	-0.39	56.9312	[K].LNSGGSSEDSFVEIR.[M]	S10(91.5)	S187(91.5)	3	71.08
F-BAR domain only protein 2	Q3UQN2	2433.11	3	811.71	0.26	57.2794	[R].AESSSSISSSASLSAANTPTVGVSR.[G]	S10(91.6)	S514(91.6)	4.06	-
Microfibrillar-associated protein 1B	C0HKD9	2281.99	3	761.334	0.89	70.1763	[K].IVEPEVVGESDSEVEGDAWR.[L]	S10(91.6)	S116(91.6)	2.84	87.01
Nuclear ubiquitous casein and cyclin-dependent kinase substrate 1	Q80XU3	2536.02	4	634.762	0.96	14.4303	[K].KDDSHSAEDSEDEKDDHKNVR.[Q]	S10(91.7)	S79(91.7)	3.43	-
RNA-binding protein Raly	Q64012	2362.06	3	788.024	0.5	47.0678	[R].LPAPQEDTASEAGTPQGEVQTR.[D]	S10(91.8)	S270(91.8)	4.53	-
Mitochondrial import inner membrane translocase subunit Tim8 A	Q9WVA2	1275.55	2	638.279	0.06	52.4686	[K].SKPVFSESLSD.[-]	S10(92.3)	S96(92.3)	2.84	77.74
Y-box-binding protein 1	P62960	1977.77	2	989.391	1.79	38.9726	[K].AADPPAENSSAPEAEQGGAE.[-]	S10(92.5)	S312(92.5)	4.02	180.27
Microtubule-associated protein 1B	P14873	1502.71	2	751.861	0.08	51.3566	[K].SPSLSPSPPSPIEK.[T]	S10(92.6)	S1260(92.6)	2.27	131.08
Doublecortin domain-containing protein 2	Q5DU00	1597.71	2	799.358	-1.5	38.5569	[K].STIGSSDNSSPQPLK.[R]	S10(92.9)	S270(92.9)	3.52	142.78
Low-density lipoprotein receptor-related protein 2	A2ARV4	1610.82	2	805.914	0.7	54.7279	[K].EAVAVAPPPSPSLPAK.[A]	S10(93.3)	S4624(93.3)	2.84	111.2
High mobility group protein HMG-I/HMG-Y	P17095	1818.64	2	909.825	-0.88	39.1468	[K].EEEEGISQESSEEEQ.[-]	S10(93.4)	S102(93.4)	2.33	88.43
Ran-binding protein 10	Q6VN19	1557.66	2	779.333	0.43	46.0387	[K].SQDSYPGSPSLSPR.[H]	S10(93.6)	S367(93.6)	1.99	43.73
WD repeat-containing protein 81	Q5ND34	2872.38	3	958.133	-0.05	76.4415	[R].IQIPDSQPQSPGPLGSLSGVGSSGGLSNR.[N]	S10(93.9)	S1570(93.9)	2.15	-
Arf-GAP with coiled-coil, ANK repeat and PH domain-containing protein 2	Q6ZQK5	1532.61	2	766.81	0.72	28.1281	[K].SSPSTGSLDSGNESK.[E]	S10(94)	S387(94)	2.45	92.99
Roundabout homolog 4	Q8C310	2047.91	3	683.308	-0.86	69.8847	[R].ASLVSSSDGSFLADTHFAR.[A]	S10(94.4)	S908(94.4)	2.5	44.32
TOM1-like protein 2	Q5SRX1	2557.18	3	853.066	0.25	62.5083	[K].AAETVPDLPSPPTEAPAPASNTSTR.[K]	S10(95.4)	S479(95.4)	3.4	-
Rho GTPase-activating protein 5	P97393	1853.78	2	927.394	0.45	48.4983	[K].GGIDNPAITSDQEVDDK.[K]	S10(96.4)	S1217(96.4)	1.73	59.61
Adhesion G protein-coupled receptor A2	Q91ZV8	2090.01	2				[R].ALPTATEDGSPVLGEGPASLK.[S]	S10(96.6)	S1104(96.6)	1.41	-
PC4 and SFRS1-interacting protein	Q99JF8	1917.76	3	639.925	0.14	22.1361	[K].EDTDQEEKASNEDVTK.[A]	S10(97.8)	S129(97.8)	2.22	45.02
DENN domain-containing protein 4C	A6H8H2	1760.81	3	587.608	-0.19	60.7452	[K].TSDSEDKLFSPVISR.[N]	S10(98.1)	S1221(98.1)	1.73	99.79
E3 ubiquitin-protein ligase Topors	Q80Z37	1536.69	2	768.851	-0.14	35.6095	[K].LQQTVPADASPDSK.[C]	S10(98.6)	S99(98.6)	2.4	43.67
Serine/threonine-protein phosphatase 4 regulatory subunit 2	Q0VGB7	1879.75	2	940.38	1.42	63.3732	[R].MNGVMFPGNSPNYTDR.[S]	S10(98.6)	S159(98.6)	2.31	74.71
Calpastatin	P51125	2464.21	3	822.075	-1.21	34.7143	[K].KEQKPFTPASPVQSTPSKPSDK.[S]	S10(98.7)	S219(98.7)	3.04	-
Caveolae-associated protein 1	O54724	3194.57	3	1065.53	0.28	90.5034	[R].ATEEPSGTGSDELIKSDQVNGVLVLSLLDK.[I]	S10(98.7)	S42(98.7)	6.28	-
Nuclear ubiquitous casein and cyclin-dependent kinase substrate 1	Q80XU3	3098.29	3	1033.44	0.55	47.7124	[K].VVDYSQFQESDDADEDYGRDSGPPAKK.[I]	S10(98.7)	S19(98.7)	4.84	-
WD repeat-containing protein 44	Q6NVE8	3096.25	3	1032.76	0.85	42.6705	[K].EYVSNDATQSDDEEKLQSQQTDTDGGR.[L]	S10(98.7)	S405(98.7)	5.2	-
Band 4.1-like protein 3	Q9WV92	1455.67	2	728.34	0.43	40.4354	[R].VESTSVGSISPGGAK.[L]	S10(98.8)	S804(98.8)	3.52	67.03
Rho guanine nucleotide exchange factor 6	Q8K4I3	1460.75	2	730.879	0.2	32.7982	[R].EIKPSERPLSPK.[A]	S10(98.9)	S224(98.9)	2.15	57.32
Perilipin-4	O88492	1342.6	2	671.803	-0.12	36.5494	[K].GTVQTGLDTSQR.[V]	S10(99)	S783(99)	2.02	89
Protein HEG homolog 1	E9Q7X6	1425.57	2	713.289	-0.26	28.6056	[R].EAIEMHENGSTK.[N]	S10(99.1)	S1275(99.1)	2.97	126.96
Tyrosine-protein kinase JAK2	Q62120	1708.83	2	854.917	-0.33	58.6512	[R].TNGISDVQISPTLQR.[H]	S10(99.1)	S523(99.1)	3.26	116.14
Cytosolic phospholipase A2	P47713	1980.78	2	990.895	0.72	30.5313	[K].HIVSNDSSDSDDEAQGPK.[G]	S10(99.2)	S437(99.2)	3.76	150.26
Phosphoacetylglucosamine mutase	Q9CYR6	2164.96	2	1082.98	0.32	51.1168	[R].STIGVMVTASHNPEEDNGVK.[L]	S10(99.2)	S64(99.2)	3.4	236.48
Phosphoglucomutase-1	Q9D0F9	2286.13	3	762.714	-0.14	70.3671	[K].AIGGIILTASHNPGGPNGDFGIK.[F]	S10(99.2)	S117(99.2)	3.88	-
BCAS3 microtubule associated cell migration factor	Q8CCN5	2369.08	3	790.364	-0.63	54.7136	[R].LADAMAESPSRDVVGSGTELQR.[E]	S10(99.4)	S871(99.4)	4.52	-
ADP-ribosylation factor-like protein 2	Q9D0J4	2046.94	2	1023.97	-0.07	82.628	[K].FNGEDVDTISPTLGFNIK.[T]	S10(99.5)	S45(99.5)	3.3	117.8
Pleckstrin homology-like domain family B member 1	Q6PDH0	2330.13	3	777.381	-0.02	52.4411	[K].IGTLQDRPPSPFREPPGTER.[V]	S10(99.5)	S405(99.5)	1.7	63.93
Abl interactor 2	P62484	1730.82	2	865.913	0.02	36.5926	[R].TTPPTQKPPSPPMSGK.[G]	S10(99.6)	S177(99.6)	1.47	51.84
CAP-Gly domain-containing linker protein 1	Q922J3	1659.75	2	830.377	0.18	49.429	[K].TASESISNLSEAGSVK.[K]	S10(99.6)	S199(99.6)	4.38	194.55
Heterogeneous nuclear ribonucleoproteins C1/C2	Q9Z204	2792.98	3	931.665	-0.78	58.3084	[K].MESEAGADDSAEEGDLLDDDDNEDR.[G]	S10(99.6)	S268(99.6)	2.07	-
Protein unc-13 homolog D	B2RUP2	1137.53	2	569.268	-0.43	34.2389	[K].VGVAEGSPVSR.[R]	S10(99.6)	S152(99.6)	1.5	76.66
Unconventional myosin-Ic	Q9WTI7	1788.87	2	894.937	-0.33	91.546	[R].DGIIDFTSGSELLITK.[A]	S10(99.6)	S1041(99.6)	3.7	221.39
Sodium bicarbonate cotransporter 3	Q8BTY2	2248.9	3	750.304	-0.26	28.6462	[K].DSDKEDGRESPSYDTPSQR.[V]	S10(99.7)	S89(99.7)	2.91	80.2
Adaptin ear-binding coat-associated protein 2	Q9D1J1	1852.97	3	926.988	-0.06	60.4906	[R].ARPTSAGGLSLLPPPPGGK.[S]	S10(99.8)	S186(99.8)	3.11	84.88
DNA topoisomerase 2-beta	Q64511	2873.2	3	958.406	0.1	76.2596	[K].SEDDSAKFDSNEEDTASVFAPSFGLK.[Q]	S10(99.8)	S1453(99.8)	3.06	-
Kinectin	Q61595	2046.92	3	682.98	0.1	39.1866	[K].EIQNGTLRESDSEHVPR.[D]	S10(99.8)	S75(99.8)	1.54	95.83
Lamin-B2	P21619	1514.65	2	757.828	-0.11	24.8147	[R].RLETEDTSGSPSR.[A]	S10(99.8)	S427(99.8)	1.51	181.43
Transcription intermediary factor 1-alpha	Q64127	2079.91	3	693.976	-0.4	40.5733	[K].SEWSDASQKSPVHVGETR.[K]	S10(99.8)	S812(99.8)	3.27	126.38
Cyclin-dependent kinase 2-interacting protein	Q9D0V8	1860.75	3	620.92	-0.02	22.5538	[K].VELESSSPASMEEEEK.[T]	S10(99.9)	S73(99.9)	1.91	118.19
Dynamin-1-like protein	Q8K1M6	3011.63	4	753.662	-0.39	70.8644	[K].SKPIPIMPASPQKGHAVNLLDVPVPVAR.[K]	S10(99.9)	S622(99.9)	3.94	-
Guanine nucleotide exchange factor for Rab-3A	Q8VDV3	1436.71	2	718.861	-0.06	49.5905	[K].TLVITSTPASPNR.[E]	S10(99.9)	S169(99.9)	2.53	108.44
Integrin beta-1-binding protein 1	O35671	1157.52	2	579.264	0.62	46.433	[K].SVDSSLGGLSR.[S]	S10(99.9)	S34(99.9)	-	44.26
Nuclear ubiquitous casein and cyclin-dependent kinase substrate 1	Q80XU3	2970.19	3	990.737	0.66	53.1886	[K].VVDYSQFQESDDADEDYGRDSGPPAK.[K]	S10(99.9)	S19(99.9)	4.87	-
RNA-binding protein 5	Q91YE7	2132.9	2	1066.96	1.42	64.8526	[R].GLVAAYSGDSDNEEELVER.[L]	S10(99.9)	S624(99.9)	3.3	179.43
Acetyl-CoA carboxylase 1	Q5SWU9	2275.04	3	1138.02	1.86	83.026	[R].FIIGSVSEDNSEDEISNLVK.[L]	S11(100)	S29(100)	5.41	256.57
ADP-ribosylation factor-binding protein GGA2	Q6P5E6	2307.14	3	769.718	-1.07	96.0933	[R].NLLDLFSPQPSPGLNYVPQK.[S]	S11(100)	S418(100)	3.74	99.4
Afadin	Q9QZQ1	1516.68	2	758.843	0.13	32.1253	[R].SSPNVANQPPSPGGK.[G]	S11(100)	S1182(100)	4.13	188.79
Afadin	Q9QZQ1	2450.13	3	817.382	-0.78	38.1044	[R].SSPNVANQPPSPGGKGPYTSGTAAK.[I]	S11(100)	S1182(100)	2.74	-
Alpha-2-HS-glycoprotein	P29699	2218.02	3	740.011	0.27	51.9661	[R].HAFSPVASVESASGETLHSPK.[V]	S11(100)	S312(100)	5.66	-
Apoptotic chromatin condensation inducer in the nucleus	Q9JIX8	1993.8	3	665.273	0.99	26.3108	[K].SSSFSEEKGESDDEKPR.[K]	S11(100)	S216(100)	3.62	202.66
BAG family molecular chaperone regulator 3	Q9JLV1	1874.89	3	625.635	-0.03	18.4543	[R].EADSKPVSQKSPPPAEK.[V]	S11(100)	S360(100)	3.02	67.92
BAG family molecular chaperone regulator 3	Q9JLV1	2330.16	3	777.392	-0.65	30.2771	[R].EADSKPVSQKSPPPAEKVEVK.[V]	S11(100)	S360(100)	3.77	-
Calmodulin-2	P0DP27	1834.84	3	612.284	0.89	57.9598	[R].VFDKDGNGYISAAELR.[H]	S11(100)	S102(100)	2.85	81.42
Calnexin	P35564	2202.86	2	1101.93	-0.09	28.3373	[K].SDAEEDGVTGSQDEEDSKPK.[A]	S11(100)	S563(100)	3.98	310.95
Calpastatin	P51125	2592.31	3	864.774	-0.02	32.3591	[K].KKEQKPFTPASPVQSTPSKPSDK.[S]	S11(100)	S219(100)	4.05	-
CapZ-interacting protein	Q3UZA1	2127.97	3	709.995	-0.71	30.5034	[K].VELGQNGEEKSPSGASHPPK.[I]	S11(100)	S68(100)	3.76	125.13
Catalase	P24270	1780.78	3	594.266	0.45	35.4507	[K].NAIHTYTQAGSHMAAK.[G]	S11(100)	S517(100)	3.87	113.35
Cation-dependent mannose-6-phosphate receptor	P24668	2420.99	3	807.668	-0.64	67.8374	[R].GVGDDQLGEESEERDDHLLPM.[-]	S11(100)	S268(100)	2.04	-
CCR4-NOT transcription complex subunit 2	Q8C5L3	1474.6	2	737.803	-0.07	34.9663	[R].TNSMSSSGLGSPNR.[S]	S11(100)	S165(100)	3.47	155.25
Eukaryotic translation initiation factor 5B	Q05D44	2569.14	3	857.053	0.71	35.978	[K].TARPNSEAPLSGSEDADDSNKLSK.[K]	S11(100)	S137(100)	5.43	-
[truncated: 4,074 more rows]

## Sheet: Table 3 Original comparison
												2604	2612	2615	2617	2605	2609	2614	2805	2606	2608	2613	2803	2607	2611	2616	2804
												1_Flox Cre Sal	8_Flox Cre Sal	11_Flox Cre Sal	13_Flox Cre Sal	2_Flox Cre LPI	6_Flox Cre LPI	10_Flox Cre LPI	16_Flox Cre LPI	3_Flox LPI	5_Flox LPI	9_Flox LPI	14_Flox LPI	4_Flox Sal	7_Flox Sal	12_Flox Sal	15_Flox Sal
Fatty acid-binding protein, adipocyte	P04117	1205.47	2	603.238	-0.37	78.2089	[M].ace-CDAFVGTWK.[L]	T7(100)	T8(100)		122.11	58729.6	85515.3	92873.9	84661.2	137488	134628	118962	68554.3	160306	136636	80308	110131	101718	95054.7	132695	112978
Destrin	Q9R0P5	1412.59	2	706.797	-0.01	60.1095	[M].ace-ASGVQVADEVCR.[I]	S2(100)	S3(100)		236.81	9.37453e+06	2.15477e+07	1.71998e+07	2.1351e+07	1.43772e+07	2.6791e+07	20261924	1.34116e+07	2.30615e+07	7.96359e+06	1.35838e+07	1.50841e+07	1.26107e+07	2.04778e+07	1.94052e+07	2.11516e+07
Myotubularin-related protein 3	Q8K296	2626.12	3	876.047	0.23	74.6393	[-].ace-MDEEMRHSLECIQANQIFPR.[K]	S8(100)	S8(100)	2.93	93.95									40370.3			58966.8			33507.2
Casein kinase II subunit beta	P67871	2051.86	2	1026.43	1.12	119.448	[M].ace-SSSEEVSWISWFCGLR.[G]	S			157.2		27498.2	11902	12413.5	10919	26080.1	20208.2	7999.96	21366.4	18873.9		21377.4	9078.06	11876.4	15362.2
Zinc finger protein 148	Q61624	2894.28	4	724.326	1.09	54.8295	[-].ace-MNIDDKLEGLFLKCGGIDEMoQSSR.[A]	S		2.66
Guanidinoacetate N-methyltransferase	O35969	2184.91	3	728.973	-0.76	84.8852	[M].ace-SSSAASPLFAPGEDCGPAWR.[A]	S6(100)	S7(100)		174.3	61606.2	108290	65277.5	73028.1	103421	146604	46091	56064.7	190192	75469	81759.3	37445	85062.8	84400.7	84226.5	88282.7
Nucleophosmin	Q61937	3045.22	3	1015.75	0.5	96.9311	[-].ace-MEDSMoDMDMSPLRPQNYLFGCELK.[A]	S10(98.2)	S10(98.2)	2.79		17875.8	104822	109686	55912.5	99312.5	170448	144060	10882.5	104210	92520.6	36921.7	126101	59458.6	42342.5	103159	86066.3
Nucleophosmin	Q61937	3029.23	3	1010.41	0.49	100.323	[-].ace-MEDSMDMDMSPLRPQNYLFGCELK.[A]	S10(100)	S10(100)	4.64		18203.3	258442	210289	106614	115327	301627	289266	79112.5	189713	213307	47293.4	422438	120146	183686	166915	166930
Histone-lysine N-methyltransferase SETD7	Q8VHL1	4019.61	3	1340.54	-0.84	90.7239	[-].ace-MDSDDEVVEEAVEGHLDDDGLPHGFCTVTYSSTDR.[F]	S3(100)	S3(100)	4.95		69385	262027	149190	51567.5	186894	309975	201628	80277.8	270342	244721	96156.5	96284.6	186426	52820.4	73121.5
RalA-binding protein 1	Q62172	1852.76	2	926.882	-0.14	60.2956	[M].ace-TECFLPPSSSPSEHR.[R]	S10(83.9)	S11(83.9)		63.31	35230.4	49557.9	50785	70167.9	74390.7	62198.5	59124.8	57690	72659.5	69075.6	40243.7	84117.1	57036.6	71213.6	67359.6	70388.6
Outer dense fiber protein 1	Q61999	1326.61	2	663.81	0.78	109.51	[M].ace-AALSCLLDSVR.[R]	S4(100)	S5(100)		146.67				54838.9										20905.7		6485.09
Eukaryotic translation initiation factor 2 subunit 2	Q99L45	1595.6	2	798.304	0.03	79.7675	[M].ace-SGDEMoIFDPTMSK.[K]	S1(100)	S2(100)		93.87	413520	506901	510791	272668	433366	637559	478697	365939	473355	497229	297130	552776	378116	463557	564995	428119
Tubulin--tyrosine ligase-like protein 12	Q3UDE2	1578.66	2	789.834	-0.24	45.6224	[-].ace-MoEIQSGPQPGSPGR.[A]	S11(100)	S11(100)		127.3	277957	203221	260818	217661	236777	237705	300490	256915	309631	247340	233403	295950	247930	242959	337043	280252
Caveolae-associated protein 1	O54724	3623.6	3	1208.54	1.24	80.914	[-].ace-MEDVTLHIVERPYSGFPDASSEGPEPTQGEAR.[A]	S/T/Y		6.98		1.70936e+07	1.06189e+08	7.8946e+07	6.19782e+07	5.92148e+07	1.21159e+08	9.85723e+07	3.45423e+07	7.06139e+07	7.95808e+07	2.69768e+07	8.01798e+07	5.1713e+07	7.09149e+07	6.07746e+07	6.27302e+07
Heat shock 70 kDa protein 12B	Q9CZJ2	2330.08	2	1165.54	0.06	114.967	[-].ace-MLTVPEMGLQGLYISSSPER.[S]	S/T/Y		3.04	150.79		29169.8	49881.8	7821.68	22010.9	18674.1	32334.6	14473.3	24860.4	14855.6	12139.1	30913.7	14917.8	27544.5	14473.8	19987.7
BRISC and BRCA1-A complex member 1	Q3UI43	3821.55	3	1274.52	0.16	64.1387	[-].ace-MEVAEANSPTEEEEEEEEEGEETISEPRPHTR.[S]	S/T		4.95		80958.4	134754	114751	139890	118608	234530	195225	72219.7	169301	179777		139724	133448	154222	126678	72053.7
Histone H1.3	P43277	1628.76	2	814.882	0.04	53.2923	[M].ace-SETAPAAPAAPAPVEK.[T]	S/T			175.81	1.31842e+06	1.97252e+06	1.32727e+06	1826289	1.60258e+06	1.8106e+06	1.83438e+06	1.075e+06	1.75657e+06	1.42714e+06	1.29589e+06	2271767	1.46462e+06	1.5119e+06	1.58289e+06	1.77265e+06
MAP kinase-activated protein kinase 2	P49138	3719.81	4	930.71	1.45	95.3156	[-].ace-MLSGSPGQTPPAPFPSPPPPAPAQPPPPFPQFHVK.[S]	S/T		3.95		14816.3	54154.5	48696	31369.2	23663.9	24919.9	31974	34705	58149	27501.3	25455.5	30635.5	16993.1	18559	19127	23553.4
Phosphatase and actin regulator 4	Q501J7	3414.32	3	1138.78	-2.2	75.165	[-].ace-MEDPSEEAEQPSGDPGMGMDSVEAGDTTPPTK.[R]	S/T		3.74
Transcriptional coactivator YAP1	P46938	4338.13	4	1085.29	-0.34	63.0663	[-].ace-MEPAQQPPPQPAPQGPAPPSVSPAGTPAAPPAPPAGHQVVHVR.[G]	S/T		2.87		180735	436684	432477	361287	539042	537285	162777	294909	625984	508423	292029	533392	270331	444576	426407	452331
CCAAT/enhancer-binding protein alpha	P53566	4005.77	4	1002.2	-1.34	78.8843	[-].ace-MESADFYEVEPRPPMSSHLQSPPHAPSNAAFGFPR.[G]	S/Y		3.89						144241	182080		63552.9				50759.9		90431.6	150113	121916
Aldehyde dehydrogenase 1A1	P24549	1683.84	2	842.422	0.34	84.1422	[M].ace-SSPAQPAVPAPLADLK.[I]	S			64.42	23310.5	60138.4	54414.7	64169.4	42533	48829.2	54083.8	36817.5	50081.3	45387	19120.8	60601.4	28788.3	47629.4	53539.4	49094.2
Guanine nucleotide-binding protein G(I)/G(S)/G(O) subunit gamma-5	Q80SZ7	1174.52	2	587.762	-0.39	29.2857	[M].ace-SGSSSVAAMKK.[V]	S			28.97
Oxysterol-binding protein-related protein 8	B9EJ86	2183.95	2	728.655	-1.05	72.9744	[-].ace-MEAALADGEPDRSSLLGDSK.[D]	S		2.54	46.43	25390.9	92141.4	63121.7	30535.2	117401		46505.2	54868.1	39918.4	64168.8	18988.5		55244.2	87171.4	63458.1	62118.2
Tumor protein D54	Q9CYZ2	1755.73	2	878.365	-1.22	63.131	[-].ace-MDSASQDINLNSPNK.[G]	S		2.25	41.26									31247.9							50159.7
Caveolin-1	P49817	2099.98	2	1050.5	1.52	60.4812	[M].ace-SGGKYVDSEGHLYTVPIR.[E]	S1(100)	S2(100)		177.78	210642	1.66791e+06	1.07719e+06	836375	808517	3.06833e+06	884053	223989	954839	1.87005e+06	299495	1.59858e+06	464948	653028	2.06427e+06	1.28707e+06
Eukaryotic translation initiation factor 2 subunit 2	Q99L45	1579.61	2	790.306	-0.23	85.722	[M].ace-SGDEMIFDPTMSK.[K]	S1(100)	S2(100)		227.07	588087	1.23742e+06	1.03464e+06	739195	949556	1428880	1.09776e+06	601540	1290641	1.23772e+06	480974	1.27933e+06	816132	1.04458e+06	1.03442e+06	968778
Histone H1.2	P15864	1570.71	2	785.861	0.28	47.7794	[M]ace-.SEAAPAAPAAAPPAEK.[A]	S1(100)	S2(100)		121.66	491879	665102	545154	617446	691617	687397	698001	461452	692230	612989	413491	1.00634e+06	554666	604979	722583	687503
Proliferation-associated protein 2G4	P50580	2240.98	3	747.664	-0.81	82.6955	[M].ace-SGEDEQQEQTIAEDLVVTK.[Y]	S1(100)	S2(100)		254.52	1.07023e+06	2.00721e+06	1.536e+06	1.52679e+06	2.55786e+06	2.19585e+06	1.88249e+06	1.35208e+06	2.48636e+06	2050612	899811	1.81239e+06	1.70236e+06	1.58617e+06	1.53771e+06	1809629
Prothymosin alpha	P26350	1546.65	2	773.83	-0.18	52.7766	[M].ace-SDAAVDTSSEITTK.[D]	S1(100)	S2(100)		109.14	309590	464487	215423	389125	329161	405558	282972	196394	406799	390459	193696	301665	305830	535765	247546	287868
Serine/threonine-protein kinase PAK 2	Q8CIN4	1842.83	2	921.917	0.24	51.5031	[M].ace-SDNGELEDKPPAPPVR.[M]	S1(100)	S2(100)		110.12	208138	363747	249111	303696	284447	373444	299602	199221	329382	354538	177526	390808	285198	356775	274956	305197
[truncated: 6,040 more rows]

## Sheet: Table 4 F Sal vs F C Sal
Table 4. Comparison of phosphopeptides identified in Flox Cre Sal and Flox Sal samples.
[truncated: 5,427 more rows]

## Sheet: Table 5 F LPI vs F C LPI
Interferon-activable protein 205-B	Ifi205b	P0DOV1;P0DOV2	2339	780.337	3	-0.06	38.0591	[K].NGQEAGPATPTSTTSHMoLASER.[G]	T/S	-	2.02	-	35766.5	31430.5	37139.4	31481	12943.9	17013.6	6532.57	15460	2.61438	0.000258706	1.38647
[truncated: 5,427 more rows]

[truncated: 3 more sheets: Table 6 F Sal vs F LPI, Table 7 F C Sal vs F C LPI, QC peptides]
